# Supplementary material for: PERK Signaling Controls Myoblast Differentiation by Regulating MicroRNA Networks
Source: Front Cell Dev Biol. 2021 May 28;9:670435. doi: 10.3389/fcell.2021.670435 (PMC8193987; doi:10.3389/fcell.2021.670435)
Supplement: Supplementary file 1 [file Table_1.XLSX]

## Sheet: shNC-shPerk-D3_diffmiRNA
	logFC	logCPM	PValue	status
mmu-miR-383-5p	-5.22282	2.38747	7.24005e-18	Log2FC=Down&P	17.1403
mmu-miR-675-3p	-4.42764	3.3215	5.80923e-25	Log2FC=Down&P	24.2359
mmu-miR-2137	-4.1102	3.37456	2.75958e-24	Log2FC=Down&P	23.5592
mmu-miR-128-2-5p	-4.07213	2.25337	9.17917e-14	Log2FC=Down&P	13.0372
mmu-miR-1933-3p	-4.00579	0.500269	4.99871e-05	Log2FC=Down&P	4.30114
mmu-miR-129-2-3p	-3.95361	0.458258	8.47349e-05	Log2FC=Down&P	4.07194
mmu-miR-133a-3p	-3.75912	10.6091	1.41666e-60	Log2FC=Down&P	59.8487
mmu-miR-133b-3p	-3.69285	8.91265	9.58908e-57	Log2FC=Down&P	56.0182
mmu-miR-675-5p	-3.57684	3.76934	1.62189e-24	Log2FC=Down&P	23.79
mmu-miR-133a-5p	-3.52953	6.79479	7.49156e-47	Log2FC=Down&P	46.1254
mmu-miR-6923-5p	-3.37273	0.00635909	0.00339444	Log2FC=Down&P	2.46923
mmu-miR-501-5p	-3.14102	5.64973	5.18069e-34	Log2FC=Down&P	33.2856
mmu-miR-6960-5p	-3.12088	0.589582	0.000126105	Log2FC=Down&P	3.89927
mmu-miR-449c-5p	-2.96421	0.467619	0.000556462	Log2FC=Down&P	3.25456
mmu-miR-196b-3p	-2.84944	0.379709	0.000910749	Log2FC=Down&P	3.0406
mmu-miR-301b-3p	-2.82815	0.845761	0.000128569	Log2FC=Down&P	3.89086
mmu-miR-874-3p	-2.78651	0.81311	0.000200837	Log2FC=Down&P	3.69716
mmu-miR-503-5p	-2.75542	8.7595	1.16272e-35	Log2FC=Down&P	34.9345
mmu-miR-351-5p	-2.54935	10.9461	6.9231e-32	Log2FC=Down&P	31.1597
mmu-miR-486a-5p	-2.54803	11.3325	6.7124e-32	Log2FC=Down&P	31.1731
mmu-miR-486b-5p	-2.54803	11.3325	6.7124e-32	Log2FC=Down&P	31.1731
mmu-miR-1930-5p	-2.51824	1.8457	5.52016e-07	Log2FC=Down&P	6.25805
mmu-miR-3062-5p	-2.45562	0.559278	0.00281319	Log2FC=Down&P	2.5508
mmu-miR-296-5p	-2.37817	5.9639	2.61145e-23	Log2FC=Down&P	22.5831
mmu-miR-505-3p	-2.35355	1.71471	4.62432e-06	Log2FC=Down&P	5.33495
mmu-miR-188-3p	-2.33657	1.09721	0.000273436	Log2FC=Down&P	3.56314
mmu-miR-297a-5p	-2.28138	1.48446	2.23745e-05	Log2FC=Down&P	4.65025
mmu-miR-1a-1-5p	-2.26906	-0.0438589	0.0264707	Log2FC=Down&P	1.57723
mmu-miR-20b-5p	-2.25253	2.17167	2.36033e-07	Log2FC=Down&P	6.62703
mmu-miR-301b-5p	-2.25009	0.753941	0.00188767	Log2FC=Down&P	2.72407
mmu-miR-500-5p	-2.22917	2.62307	8.64655e-09	Log2FC=Down&P	8.06316
mmu-miR-362-5p	-2.18262	9.23431	3.77723e-24	Log2FC=Down&P	23.4228
mmu-miR-6540-5p	-2.17765	3.45241	1.15895e-11	Log2FC=Down&P	10.9359
mmu-miR-3095-5p	-2.17687	-0.107575	0.0419754	Log2FC=Down&P	1.37701
mmu-miR-129-5p	-2.16538	4.89828	4.84212e-17	Log2FC=Down&P	16.315
mmu-miR-133b-5p	-2.15411	4.59211	7.11643e-16	Log2FC=Down&P	15.1477
mmu-miR-3099-3p	-2.11857	1.68595	2.88502e-05	Log2FC=Down&P	4.53985
mmu-miR-188-5p	-2.11139	6.72562	1.01115e-20	Log2FC=Down&P	19.9952
mmu-miR-18a-5p	-2.10707	5.63528	1.86891e-18	Log2FC=Down&P	17.7284
mmu-miR-532-3p	-2.10539	7.05431	4.87187e-21	Log2FC=Down&P	20.3123
mmu-miR-1a-3p	-2.07632	13.2201	1.59335e-22	Log2FC=Down&P	21.7977
mmu-miR-362-3p	-2.02222	6.72123	2.7245e-19	Log2FC=Down&P	18.5647
mmu-miR-1983	-2.01665	6.37986	1.17479e-18	Log2FC=Down&P	17.93
mmu-miR-3105-3p	-1.97267	-0.244842	0.0660007	adj.P.Val	1.18045
mmu-miR-6914-3p	-1.97267	-0.244842	0.0660007	adj.P.Val	1.18045
mmu-miR-652-5p	-1.9521	0.194705	0.0161862	Log2FC=Down&P	1.79086
mmu-miR-20a-5p	-1.9453	9.94726	6.04495e-20	Log2FC=Down&P	19.2186
mmu-miR-96-3p	-1.93495	0.796666	0.00418133	Log2FC=Down&P	2.37869
mmu-miR-128-1-5p	-1.92741	1.21554	0.000878105	Log2FC=Down&P	3.05645
mmu-miR-6240	-1.91276	3.1073	1.69203e-08	Log2FC=Down&P	7.77159
mmu-miR-450b-3p	-1.89336	6.4208	6.8683e-17	Log2FC=Down&P	16.1632
mmu-miR-128-3p	-1.88678	12.5913	4.35097e-19	Log2FC=Down&P	18.3614
mmu-miR-3061-3p	-1.85895	1.165	0.00179023	Log2FC=Down&P	2.74709
mmu-miR-6539	-1.82857	2.72365	6.75755e-07	Log2FC=Down&P	6.17021
mmu-miR-17-5p	-1.7718	9.60113	6.13045e-17	Log2FC=Down&P	16.2125
mmu-miR-3057-3p	-1.75824	0.398971	0.0310526	Log2FC=Down&P	1.5079
mmu-miR-483-3p	-1.73002	1.77212	0.000289093	Log2FC=Down&P	3.53896
mmu-miR-322-5p	-1.6962	8.91894	1.3388e-15	Log2FC=Down&P	14.8733
mmu-miR-298-5p	-1.68111	8.02272	4.20095e-15	Log2FC=Down&P	14.3767
mmu-miR-15a-5p	-1.67835	4.23923	6.86756e-10	Log2FC=Down&P	9.1632
mmu-miR-335-3p	-1.67522	3.50588	4.10067e-08	Log2FC=Down&P	7.38714
mmu-miR-130a-5p	-1.67002	2.34417	2.92988e-05	Log2FC=Down&P	4.53315
mmu-miR-486b-3p	-1.66742	6.17368	2.23189e-13	Log2FC=Down&P	12.6513
mmu-miR-138-5p	-1.66615	1.34815	0.00297647	Log2FC=Down&P	2.5263
mmu-miR-351-3p	-1.65845	5.15011	1.01102e-11	Log2FC=Down&P	10.9952
mmu-miR-1982-3p	-1.61415	-0.0330499	0.0884894	adj.P.Val	1.05311
mmu-miR-501-3p	-1.59592	9.89147	3.39052e-14	Log2FC=Down&P	13.4697
mmu-miR-452-3p	-1.58074	0.771168	0.0120982	Log2FC=Down&P	1.91728
mmu-miR-1946a	-1.57427	2.20065	0.000137509	Log2FC=Down&P	3.86167
mmu-miR-450b-5p	-1.50387	6.4704	1.35481e-11	Log2FC=Down&P	10.8681
mmu-miR-130b-3p	-1.4954	2.7944	1.77913e-05	Log2FC=Down&P	4.74979
mmu-miR-486a-3p	-1.46094	5.95376	1.50446e-10	Log2FC=Down&P	9.82262
mmu-miR-378a-5p	-1.45014	8.13737	8.6757e-12	Log2FC=Down&P	11.0617
mmu-miR-301a-3p	-1.40787	3.8566	5.3503e-07	Log2FC=Down&P	6.27162
mmu-miR-17-3p	-1.40323	4.18127	1.55247e-07	Log2FC=Down&P	6.80898
mmu-miR-33-3p	-1.39153	1.15411	0.0114183	Log2FC=Down&P	1.9424
mmu-miR-15a-3p	-1.39153	1.15411	0.0114183	Log2FC=Down&P	1.9424
mmu-miR-3057-5p	-1.39007	3.35872	6.43419e-06	Log2FC=Down&P	5.19151
mmu-miR-194-2-3p	-1.38921	0.151638	0.133184	adj.P.Val	0.875549
mmu-miR-147-5p	-1.37646	0.408623	0.0798343	adj.P.Val	1.09781
mmu-miR-200c-3p	-1.36783	0.625724	0.048953	Log2FC=Down&P	1.31022
mmu-miR-466i-5p	-1.36069	3.30704	1.24369e-05	Log2FC=Down&P	4.90529
mmu-miR-324-5p	-1.35829	3.06987	2.80496e-05	Log2FC=Down&P	4.55207
mmu-miR-206-3p	-1.35647	15.3412	6.89623e-11	Log2FC=Down&P	10.1614
mmu-miR-16-2-3p	-1.35424	3.23903	1.79039e-05	Log2FC=Down&P	4.74705
mmu-miR-3068-3p	-1.34586	3.67592	3.95784e-06	Log2FC=Down&P	5.40254
mmu-miR-18a-3p	-1.33878	3.76313	3.00426e-06	Log2FC=Down&P	5.52226
mmu-miR-421-3p	-1.32888	5.60948	9.85571e-09	Log2FC=Down&P	8.00631
mmu-miR-342-3p	-1.32629	5.36633	1.84912e-08	Log2FC=Down&P	7.73304
mmu-miR-3074-5p	-1.31712	1.681	0.00575891	Log2FC=Down&P	2.23966
mmu-miR-1306-5p	-1.29653	3.61694	8.05236e-06	Log2FC=Down&P	5.09408
mmu-miR-12191-3p	-1.29588	-0.233493	0.194536	adj.P.Val	0.711
mmu-miR-3110-5p	-1.29588	-0.233493	0.194536	adj.P.Val	0.711
mmu-miR-301a-5p	-1.28215	6.09434	1.10381e-08	Log2FC=Down&P	7.9571
mmu-miR-199b-5p	-1.27331	6.12216	1.42373e-08	Log2FC=Down&P	7.84657
mmu-miR-345-5p	-1.26861	4.66071	4.2391e-07	Log2FC=Down&P	6.37273
mmu-miR-93-5p	-1.26261	9.62397	1.49244e-09	Log2FC=Down&P	8.8261
mmu-miR-34a-5p	-1.26198	7.4508	3.54189e-09	Log2FC=Down&P	8.45077
mmu-miR-15b-3p	-1.25024	5.97377	3.25599e-08	Log2FC=Down&P	7.48732
mmu-miR-190b-5p	-1.24883	2.17824	0.00171283	Log2FC=Down&P	2.76629
mmu-miR-6945-3p	-1.24105	1.18744	0.0294307	Log2FC=Down&P	1.5312
mmu-miR-378b	-1.23478	8.03218	5.30577e-09	Log2FC=Down&P	8.27525
mmu-miR-500-3p	-1.23011	4.23665	3.20416e-06	Log2FC=Down&P	5.49429
mmu-miR-296-3p	-1.21784	6.44266	3.36004e-08	Log2FC=Down&P	7.47365
mmu-miR-1941-5p	-1.19102	1.39131	0.0175335	Log2FC=Down&P	1.75613
mmu-miR-139-3p	-1.17908	3.01579	0.000350466	Log2FC=Down&P	3.45535
mmu-miR-542-3p	-1.17466	8.72971	2.10208e-08	Log2FC=Down&P	7.67735
mmu-miR-676-3p	-1.15409	1.56966	0.0207928	Log2FC=Down&P	1.68209
mmu-miR-3963	-1.15305	6.669	1.27807e-07	Log2FC=Down&P	6.89344
mmu-miR-877-5p	-1.12593	3.61474	9.51244e-05	Log2FC=Down&P	4.02171
mmu-miR-7b-5p	-1.11218	3.56001	0.000149161	Log2FC=Down&P	3.82634
mmu-miR-298-3p	-1.11187	-0.0222133	0.227948	adj.P.Val	0.642165
mmu-miR-297b-5p	-1.10874	1.44142	0.0264049	Log2FC=Down&P	1.57831
mmu-miR-339-5p	-1.10687	5.70845	1.21148e-06	Log2FC=Down&P	5.91668
mmu-miR-182-3p	-1.10613	3.60125	0.000123264	Log2FC=Down&P	3.90916
mmu-miR-503-3p	-1.10295	7.98533	1.72785e-07	Log2FC=Down&P	6.76249
mmu-miR-1934-5p	-1.09911	0.957611	0.0678932	adj.P.Val	1.16817
mmu-miR-374b-5p	-1.0857	8.0961	2.54503e-07	Log2FC=Down&P	6.59431
mmu-miR-374c-5p	-1.08541	8.09591	2.56347e-07	Log2FC=Down&P	6.59117
mmu-miR-872-3p	-1.08354	6.16862	1.09453e-06	Log2FC=Down&P	5.96077
mmu-miR-6540-3p	-1.07407	0.215117	0.211789	adj.P.Val	0.674096
mmu-miR-28a-3p	-1.07368	8.59657	2.94532e-07	Log2FC=Down&P	6.53087
mmu-miR-532-5p	-1.04757	12.6742	3.99406e-07	Log2FC=Down&P	6.39859
mmu-miR-29b-2-5p	-1.0384	1.05327	0.0586261	adj.P.Val	1.23191
mmu-miR-143-5p	-1.03277	8.09229	9.18876e-07	Log2FC=Down&P	6.03674
mmu-miR-7a-5p	-1.0259	12.6325	6.82023e-07	Log2FC=Down&P	6.1662
mmu-miR-374c-3p	-1.0181	3.78758	0.000259349	Log2FC=Down&P	3.58611
mmu-miR-186-5p	-1.00529	9.23502	1.36391e-06	Log2FC=Down&P	5.86521
mmu-miR-365-3p	-0.977947	8.47412	2.96458e-06	adj.P.Val	5.52804
mmu-miR-1929-5p	-0.974688	0.372615	0.235318	NS	0.628344
mmu-miR-425-3p	-0.945302	4.14638	0.000331985	adj.P.Val	3.47888
mmu-miR-25-5p	-0.940161	4.52673	0.000177986	adj.P.Val	3.74961
mmu-miR-92a-3p	-0.937408	10.8481	5.72343e-06	adj.P.Val	5.24234
mmu-miR-708-5p	-0.927591	1.96285	0.0348294	adj.P.Val	1.45805
mmu-miR-378a-3p	-0.920198	14.3988	7.96414e-06	adj.P.Val	5.09886
mmu-miR-206-5p	-0.907514	4.52693	0.00030237	adj.P.Val	3.51946
mmu-miR-3061-5p	-0.899973	0.681488	0.232679	NS	0.633243
mmu-miR-183-3p	-0.890898	2.51446	0.015123	adj.P.Val	1.82036
mmu-miR-598-3p	-0.885414	4.71219	0.00030492	adj.P.Val	3.51581
mmu-miR-221-3p	-0.879556	11.5654	1.99444e-05	adj.P.Val	4.70018
mmu-miR-193a-3p	-0.875632	3.03784	0.00649999	adj.P.Val	2.18709
mmu-miR-450a-1-3p	-0.851901	3.60128	0.00296748	adj.P.Val	2.52761
mmu-miR-365-2-5p	-0.851154	5.29723	0.00026583	adj.P.Val	3.5754
mmu-miR-145a-5p	-0.84216	10.0105	4.641e-05	adj.P.Val	4.33339
mmu-miR-19a-3p	-0.838036	6.4782	0.000122297	adj.P.Val	3.91259
mmu-miR-21a-3p	-0.835855	5.05561	0.000407965	adj.P.Val	3.38938
mmu-miR-491-5p	-0.815585	0.276275	0.311691	NS	0.506275
mmu-miR-183-5p	-0.778578	11.3049	0.000156411	adj.P.Val	3.80573
mmu-miR-345-3p	-0.764874	8.14185	0.000257321	adj.P.Val	3.58953
mmu-miR-3473e	-0.756782	3.39458	0.011637	adj.P.Val	1.93416
mmu-miR-3473b	-0.745879	3.78801	0.00657937	adj.P.Val	2.18182
mmu-miR-700-3p	-0.73405	5.2472	0.00157091	adj.P.Val	2.80385
mmu-let-7i-3p	-0.723208	3.83888	0.00820381	adj.P.Val	2.08598
mmu-miR-1191b-5p	-0.711982	1.46175	0.150804	NS	0.821588
mmu-miR-130b-5p	-0.706955	5.44771	0.00209298	adj.P.Val	2.67923
mmu-miR-107-3p	-0.706159	7.78423	0.000779008	adj.P.Val	3.10846
mmu-miR-652-3p	-0.692775	6.82908	0.00124604	adj.P.Val	2.90447
mmu-miR-344b-3p	-0.687677	3.06013	0.029684	adj.P.Val	1.52748
mmu-miR-449a-5p	-0.67906	3.18342	0.0288402	adj.P.Val	1.54
mmu-miR-677-5p	-0.678964	2.38043	0.0599592	NS	1.22214
mmu-miR-322-3p	-0.676375	10.2139	0.00103265	adj.P.Val	2.98605
mmu-miR-1191a	-0.675127	3.54819	0.0181069	adj.P.Val	1.74215
mmu-miR-98-3p	-0.649452	3.06324	0.0392757	adj.P.Val	1.40588
mmu-miR-16-1-3p	-0.645476	6.1657	0.00327829	adj.P.Val	2.48435
mmu-miR-701-5p	-0.640003	0.80567	0.333362	NS	0.477083
mmu-miR-324-3p	-0.639272	4.62986	0.00970047	adj.P.Val	2.01321
mmu-miR-19b-1-5p	-0.636737	0.172396	0.523805	NS	0.28083
mmu-miR-30c-2-3p	-0.631779	6.87602	0.00317504	adj.P.Val	2.49825
mmu-miR-19b-3p	-0.618267	8.58964	0.00293379	adj.P.Val	2.53257
mmu-let-7k	-0.607258	0.65291	0.395171	NS	0.403215
mmu-miR-98-5p	-0.598323	9.92354	0.00369855	adj.P.Val	2.43197
mmu-miR-3089-3p	-0.592169	1.01167	0.37983	NS	0.420411
mmu-miR-15b-5p	-0.587865	6.97937	0.00587824	adj.P.Val	2.23075
mmu-miR-378d	-0.579212	10.6605	0.00485121	adj.P.Val	2.31415
mmu-miR-106b-5p	-0.578762	6.85883	0.00687292	adj.P.Val	2.16286
mmu-miR-103-3p	-0.578591	11.6712	0.00482708	adj.P.Val	2.31632
mmu-miR-330-3p	-0.560367	4.46207	0.0264262	adj.P.Val	1.57797
mmu-miR-1968-5p	-0.5549	1.44734	0.276933	NS	0.557625
mmu-miR-185-3p	-0.552918	2.89497	0.0904568	NS	1.04356
mmu-miR-330-5p	-0.545224	4.95283	0.0216708	adj.P.Val	1.66412
mmu-miR-135a-5p	-0.543015	1.51652	0.242224	NS	0.615782
mmu-miR-466f	-0.541815	0.982038	0.457819	NS	0.339306
mmu-miR-1953	-0.541815	0.982038	0.457819	NS	0.339306
mmu-miR-466f-5p	-0.541815	0.982038	0.457819	NS	0.339306
mmu-miR-3098-3p	-0.54062	0.614281	0.4885	NS	0.311135
mmu-miR-3058-3p	-0.538247	0.117241	0.662502	NS	0.178812
mmu-miR-30b-5p	-0.537021	8.09395	0.0101125	adj.P.Val	1.99514
mmu-miR-106a-5p	-0.535444	1.95531	0.211335	NS	0.675029
mmu-miR-92a-1-5p	-0.510588	3.54105	0.0772465	NS	1.11212
mmu-miR-1249-3p	-0.510197	5.11124	0.030396	adj.P.Val	1.51718
mmu-miR-99b-3p	-0.487032	8.86171	0.0186796	adj.P.Val	1.72863
mmu-miR-3066-5p	-0.484954	1.92544	0.244899	NS	0.611012
mmu-miR-3102-3p.2-3p	-0.476544	1.74708	0.290235	NS	0.537251
mmu-miR-190a-5p	-0.470787	3.13002	0.134005	NS	0.872879
mmu-miR-29b-1-5p	-0.469422	3.60359	0.0959431	NS	1.01799
mmu-miR-20a-3p	-0.465416	1.54325	0.360272	NS	0.443369
mmu-miR-93-3p	-0.462119	3.10134	0.143609	NS	0.84282
mmu-miR-7689-3p	-0.44064	2.36109	0.238534	NS	0.62245
mmu-miR-1839-3p	-0.44033	2.58013	0.230014	NS	0.638246
mmu-miR-28a-5p	-0.430177	8.37695	0.0385399	adj.P.Val	1.41409
mmu-miR-760-3p	-0.427314	2.27215	0.249549	NS	0.602844
mmu-miR-28c	-0.412298	8.42779	0.0472126	adj.P.Val	1.32594
mmu-miR-499-5p	-0.402296	5.54306	0.0753209	NS	1.12308
mmu-miR-877-3p	-0.401837	2.91598	0.231892	NS	0.634714
mmu-miR-23a-3p	-0.401788	10.7008	0.0502993	NS	1.29844
mmu-miR-361-5p	-0.399557	6.5716	0.0646132	NS	1.18968
mmu-miR-3473d	-0.397334	0.533457	0.718867	NS	0.143352
mmu-miR-483-5p	-0.397334	0.533457	0.718867	NS	0.143352
mmu-miR-30c-5p	-0.37765	12.9914	0.0650631	NS	1.18667
mmu-miR-106b-3p	-0.36683	7.87193	0.0795015	NS	1.09962
mmu-miR-700-5p	-0.36324	3.28484	0.217773	NS	0.661997
mmu-miR-187-3p	-0.321194	1.1471	0.580767	NS	0.235998
mmu-miR-149-3p	-0.320279	0.623476	0.729435	NS	0.137014
mmu-miR-7073-5p	-0.318465	-0.000458404	0.82237	NS	0.0849329
mmu-miR-219c-5p	-0.318465	-0.000458404	0.82237	NS	0.0849329
mmu-miR-30c-1-3p	-0.301281	3.20903	0.355435	NS	0.44924
mmu-miR-450a-5p	-0.293468	10.2527	0.153001	NS	0.815306
mmu-miR-5113	-0.291608	1.75912	0.601004	NS	0.221123
mmu-miR-378c	-0.284397	11.322	0.165104	NS	0.782242
mmu-miR-3470b	-0.277908	2.18717	0.49354	NS	0.306677
mmu-miR-33-5p	-0.275578	4.36421	0.28168	NS	0.550243
mmu-miR-219a-5p	-0.272538	1.12016	0.674636	NS	0.170931
mmu-let-7d-5p	-0.272461	12.1007	0.183155	NS	0.737182
mmu-miR-1839-5p	-0.26333	7.21637	0.213882	NS	0.669826
mmu-miR-1194	-0.259734	0.822942	0.747807	NS	0.126211
mmu-miR-100-3p	-0.257921	1.6827	0.587049	NS	0.231325
mmu-miR-182-5p	-0.254459	11.5227	0.214051	NS	0.669483
mmu-miR-1945	-0.251593	1.55638	0.647852	NS	0.188524
mmu-miR-344-3p	-0.245894	5.84966	0.274075	NS	0.56213
mmu-miR-122-5p	-0.236502	1.83741	0.613926	NS	0.211884
mmu-miR-7648-3p	-0.227402	0.296494	0.840383	NS	0.0755229
mmu-miR-194-5p	-0.227102	7.35519	0.282333	NS	0.549238
mmu-miR-34c-5p	-0.224827	11.0326	0.272591	NS	0.564488
mmu-miR-1941-3p	-0.220266	1.60189	0.654527	NS	0.184072
mmu-miR-210-5p	-0.215574	2.23392	0.617619	NS	0.20928
mmu-miR-30e-5p	-0.191499	11.14	0.349921	NS	0.456031
mmu-miR-26b-3p	-0.185156	2.53486	0.663629	NS	0.178075
mmu-miR-30a-5p	-0.182265	13.264	0.372711	NS	0.428628
mmu-miR-199a-3p	-0.180668	15.328	0.376702	NS	0.424002
mmu-miR-199b-3p	-0.180668	15.328	0.376702	NS	0.424002
mmu-miR-34c-3p	-0.17846	6.44769	0.408658	NS	0.38864
mmu-miR-32-5p	-0.177154	7.42732	0.401276	NS	0.396557
mmu-let-7f-2-3p	-0.172542	3.62618	0.566174	NS	0.24705
mmu-miR-92b-3p	-0.170692	2.55835	0.667229	NS	0.175725
mmu-miR-16-5p	-0.15926	10.5594	0.43749	NS	0.359032
mmu-miR-674-5p	-0.150162	5.42563	0.518179	NS	0.28552
mmu-miR-221-5p	-0.138699	7.4612	0.511229	NS	0.291384
mmu-miR-23a-5p	-0.136247	2.10975	0.790221	NS	0.102251
mmu-miR-34b-5p	-0.135291	7.78162	0.519023	NS	0.284813
mmu-miR-328-3p	-0.132774	9.47464	0.519277	NS	0.284601
mmu-miR-542-5p	-0.129649	1.12794	0.888764	NS	0.0512133
mmu-miR-872-5p	-0.124121	9.61844	0.546579	NS	0.262347
mmu-miR-181a-2-3p	-0.12215	4.82722	0.610174	NS	0.214547
mmu-miR-6516-5p	-0.12092	1.60832	0.823019	NS	0.08459
mmu-miR-1981-3p	-0.117499	2.64875	0.783955	NS	0.105709
mmu-let-7e-3p	-0.112557	5.48773	0.626861	NS	0.202829
mmu-miR-222-3p	-0.112461	10.9632	0.583168	NS	0.234207
mmu-miR-29a-5p	-0.099983	0.937354	1	NS	0
mmu-miR-505-5p	-0.0993281	0.0704372	1	NS	0
mmu-miR-331-3p	-0.0933723	5.28658	0.690222	NS	0.161011
mmu-miR-26a-1-3p	-0.087755	0.500686	1	NS	0
mmu-miR-1943-3p	-0.087755	0.500686	1	NS	0
mmu-miR-582-5p	-0.0795113	1.90204	0.922372	NS	0.0350937
mmu-miR-30a-3p	-0.0735328	9.39589	0.721579	NS	0.141716
mmu-miR-25-3p	-0.06353	10.6352	0.756866	NS	0.120981
mmu-miR-484	-0.0611936	10.3071	0.765812	NS	0.115878
mmu-miR-669b-5p	-0.0599564	3.848	0.85608	NS	0.0674858
mmu-miR-210-3p	-0.0582323	7.7685	0.782704	NS	0.106403
mmu-miR-3068-5p	-0.0560225	4.74147	0.829888	NS	0.0809806
mmu-let-7g-5p	-0.0506879	13.175	0.8042	NS	0.0946358
mmu-miR-344c-3p	-0.0426931	1.1625	1	NS	0
mmu-miR-32-3p	-0.0417748	2.58012	0.943845	NS	0.0250993
mmu-miR-7a-1-3p	-0.0410349	4.07351	0.898723	NS	0.0463743
mmu-miR-148b-5p	-0.0392284	4.67276	0.893184	NS	0.0490589
mmu-miR-8114	-0.0334601	2.45436	1	NS	0
mmu-miR-744-3p	-0.0334361	2.0555	1	NS	0
mmu-miR-3102-5p.2-5p	-0.0282373	2.51365	1	NS	0
mmu-miR-1955-5p	-0.0148078	0.797423	1	NS	0
mmu-miR-3470a	-0.0148078	0.797423	1	NS	0
mmu-miR-423-3p	-0.0146524	10.0456	0.943597	NS	0.0252133
mmu-miR-130a-3p	-0.0123366	6.42918	0.960418	NS	0.0175399
mmu-miR-335-5p	-0.00716924	3.43218	1	NS	0
mmu-miR-7093-3p	-0.00110039	0.457067	1	NS	0
mmu-miR-191-3p	0.00952275	3.04295	1	NS	0
mmu-miR-582-3p	0.00953211	4.72116	1	NS	0
mmu-miR-5126	0.0138841	0.680153	1	NS	0
mmu-miR-148b-3p	0.0187741	9.89446	0.927674	NS	0.0326047
mmu-miR-6944-3p	0.0248412	2.76185	1	NS	0
mmu-miR-664-3p	0.0248529	3.21076	1	NS	0
mmu-miR-669f-5p	0.0598973	0.945688	1	NS	0
mmu-miR-3082-3p	0.0598973	0.945688	1	NS	0
mmu-miR-664-5p	0.0630496	2.97379	0.907572	NS	0.0421189
mmu-miR-99b-5p	0.0632237	13.1385	0.757137	NS	0.120825
mmu-miR-29a-3p	0.0705027	12.4582	0.730322	NS	0.136486
mmu-miR-214-3p	0.0724288	9.97352	0.724676	NS	0.139856
mmu-let-7d-3p	0.082748	9.138	0.688788	NS	0.161914
mmu-miR-671-5p	0.0861818	4.85413	0.717935	NS	0.143915
mmu-miR-1949	0.0910936	0.41195	1	NS	0
mmu-miR-1231-5p	0.0912431	0.641886	1	NS	4.33947e-16
mmu-miR-3084-5p	0.0914308	1.0146	1	NS	0
mmu-miR-126a-5p	0.0915849	1.43866	0.904123	NS	0.0437726
mmu-miR-96-5p	0.0940758	9.19621	0.648628	NS	0.188004
mmu-miR-3473a	0.116917	1.22953	0.894526	NS	0.0484072
mmu-miR-3060-3p	0.116917	1.22953	0.894526	NS	0.0484072
mmu-miR-219a-1-3p	0.121989	1.93423	0.846735	NS	0.0722523
mmu-miR-669d-5p	0.124212	2.80915	0.704791	NS	0.15194
mmu-let-7j	0.124893	9.73355	0.543775	NS	0.264581
mmu-miR-191-5p	0.133244	11.3165	0.515262	NS	0.287972
mmu-miR-153-5p	0.133434	2.05219	0.783942	NS	0.105716
mmu-miR-450a-2-3p	0.135153	0.510272	1	NS	0
mmu-miR-152-3p	0.157377	11.1908	0.442277	NS	0.354305
mmu-miR-222-5p	0.172594	4.99104	0.471487	NS	0.32653
mmu-miR-155-5p	0.173549	8.09619	0.405112	NS	0.392425
mmu-miR-152-5p	0.175571	6.98809	0.410153	NS	0.387054
mmu-miR-1306-3p	0.176629	3.001	0.606	NS	0.217528
mmu-miR-29b-3p	0.184007	7.80287	0.37943	NS	0.420868
mmu-miR-3102-3p	0.184811	2.87057	0.582558	NS	0.234661
mmu-miR-199a-5p	0.189473	14.3669	0.353964	NS	0.451041
mmu-miR-27b-3p	0.200739	14.3341	0.326101	NS	0.486648
mmu-miR-466k	0.205838	0.689246	0.865308	NS	0.0628292
mmu-miR-423-5p	0.206594	7.67657	0.324615	NS	0.488632
mmu-miR-3970	0.209198	1.97521	0.637132	NS	0.195771
mmu-miR-125b-5p	0.210301	14.1008	0.303627	NS	0.51766
mmu-miR-5114	0.212255	1.75495	0.6729	NS	0.17205
mmu-miR-196a-5p	0.213416	12.6807	0.296774	NS	0.527574
mmu-miR-143-3p	0.213704	15.221	0.295796	NS	0.529008
mmu-miR-31-3p	0.218797	5.45709	0.341213	NS	0.466975
mmu-let-7f-1-3p	0.219095	6.18318	0.316558	NS	0.499547
mmu-miR-181b-2-3p	0.223226	1.17789	0.682922	NS	0.165629
mmu-miR-196a-2-3p	0.224337	4.53698	0.368291	NS	0.433808
mmu-miR-139-5p	0.230434	8.44967	0.266762	NS	0.573877
mmu-let-7a-1-3p	0.257055	10.8347	0.209882	NS	0.678024
mmu-let-7c-2-3p	0.257055	10.8347	0.209882	NS	0.678024
mmu-miR-181c-3p	0.261805	4.68161	0.283566	NS	0.547346
mmu-miR-125b-1-3p	0.272581	9.4913	0.185588	NS	0.731449
mmu-miR-29c-3p	0.277711	3.63306	0.324941	NS	0.488195
mmu-miR-125a-3p	0.282231	5.90833	0.203294	NS	0.691875
mmu-miR-669l-5p	0.284014	2.41923	0.44128	NS	0.355285
mmu-miR-193a-5p	0.284088	5.52869	0.209496	NS	0.678825
mmu-miR-212-3p	0.294139	1.89367	0.555169	NS	0.255575
mmu-miR-466e-5p	0.297654	2.15847	0.487333	NS	0.312174
mmu-miR-22-3p	0.301142	12.9343	0.141065	NS	0.850581
mmu-miR-34b-3p	0.312591	8.12519	0.133324	NS	0.87509
mmu-miR-350-3p	0.320691	4.88652	0.180047	NS	0.744615
mmu-let-7a-2-3p	0.321399	1.05996	0.570099	NS	0.244049
mmu-miR-350-5p	0.32343	4.82123	0.181567	NS	0.740963
mmu-miR-8120	0.325837	0.421815	0.707153	NS	0.150487
mmu-let-7e-5p	0.326047	11.36	0.111552	NS	0.952524
mmu-miR-27b-5p	0.330963	7.45436	0.115777	NS	0.936377
mmu-miR-339-3p	0.33756	3.6553	0.223745	NS	0.650246
mmu-miR-100-5p	0.342077	11.6557	0.0949339	NS	1.02258
mmu-miR-125a-5p	0.348162	12.5711	0.0889755	NS	1.05073
mmu-miR-331-5p	0.351596	3.35227	0.23129	NS	0.635844
mmu-miR-6911-3p	0.351835	0.519869	0.718867	NS	0.143352
mmu-miR-5128	0.352629	0.890484	0.646181	NS	0.189646
mmu-let-7b-5p	0.35682	13.0765	0.0812551	NS	1.09015
mmu-miR-669e-5p	0.381872	1.76708	0.406621	NS	0.390811
mmu-miR-326-3p	0.381872	1.76708	0.406621	NS	0.390811
mmu-miR-3076-3p	0.382761	0.149024	0.832022	NS	0.0798653
mmu-miR-3095-3p	0.383123	2.11913	0.328534	NS	0.48342
mmu-miR-574-5p	0.391164	5.66807	0.0811637	NS	1.09064
mmu-miR-23b-5p	0.391818	4.77993	0.0997403	NS	1.00113
mmu-miR-192-5p	0.40299	7.5728	0.0549631	NS	1.25993
mmu-let-7i-5p	0.407746	14.5823	0.0463408	adj.P.Val	1.33404
mmu-miR-1948-5p	0.410875	0.780077	0.519736	NS	0.284217
mmu-miR-140-3p	0.41135	11.8693	0.044692	adj.P.Val	1.34977
mmu-miR-669m-5p	0.413006	2.4174	0.250393	NS	0.601377
mmu-miR-466m-5p	0.413006	2.4174	0.250393	NS	0.601377
mmu-let-7a-5p	0.41575	14.2084	0.0422423	adj.P.Val	1.37425
mmu-miR-140-5p	0.421356	11.1188	0.0399432	adj.P.Val	1.39856
mmu-miR-126a-3p	0.43328	6.45745	0.0456637	adj.P.Val	1.34043
mmu-miR-497b	0.433739	1.27693	0.431468	NS	0.365051
mmu-miR-184-3p	0.438162	1.60216	0.370141	NS	0.431633
mmu-miR-101b-3p	0.446957	9.07167	0.0304961	adj.P.Val	1.51576
mmu-miR-27a-5p	0.450121	9.08873	0.0293254	adj.P.Val	1.53276
mmu-miR-181d-3p	0.466429	0.57129	0.596505	NS	0.224386
mmu-miR-425-5p	0.478168	7.71646	0.0224908	adj.P.Val	1.64799
mmu-miR-669o-5p	0.480909	2.84133	0.151102	NS	0.82073
mmu-miR-145a-3p	0.488743	9.70376	0.0176565	adj.P.Val	1.75309
mmu-miR-30d-3p	0.503503	4.62941	0.0370033	adj.P.Val	1.43176
mmu-let-7c-1-3p	0.504907	4.68673	0.0372587	adj.P.Val	1.42877
mmu-let-7b-3p	0.507276	7.48126	0.015916	adj.P.Val	1.79817
mmu-miR-30e-3p	0.525722	8.38684	0.0114248	adj.P.Val	1.94215
mmu-miR-1291	0.53387	2.57326	0.133213	NS	0.875453
mmu-miR-8112	0.535299	2.99176	0.0923171	NS	1.03472
mmu-miR-196b-5p	0.543475	10.0725	0.00827609	adj.P.Val	2.08217
mmu-miR-3962	0.545619	0.326942	0.430494	NS	0.366033
mmu-miR-5121	0.556449	1.85752	0.196044	NS	0.707647
mmu-miR-466b-5p	0.556647	5.25008	0.0159552	adj.P.Val	1.7971
mmu-miR-466o-5p	0.556647	5.25008	0.0159552	adj.P.Val	1.7971
mmu-let-7c-5p	0.560264	15.7417	0.00626067	adj.P.Val	2.20338
mmu-let-7f-5p	0.560354	15.7415	0.00625236	adj.P.Val	2.20396
mmu-miR-21a-5p	0.560786	17.6009	0.00620934	adj.P.Val	2.20695
mmu-miR-99a-3p	0.578383	1.58918	0.212368	NS	0.672912
mmu-miR-708-3p	0.590365	0.866159	0.349715	NS	0.456286
mmu-miR-26a-2-3p	0.594075	5.14103	0.0108987	adj.P.Val	1.96262
mmu-miR-466p-5p	0.60951	1.20094	0.281069	NS	0.551187
mmu-miR-147-3p	0.630189	1.70268	0.164415	NS	0.784059
mmu-miR-744-5p	0.635814	9.72235	0.00205385	adj.P.Val	2.68743
mmu-miR-615-5p	0.641958	5.00406	0.00645408	adj.P.Val	2.19017
mmu-miR-669a-5p	0.642295	8.61994	0.00197865	adj.P.Val	2.70363
mmu-miR-669p-5p	0.642295	8.61994	0.00197865	adj.P.Val	2.70363
mmu-miR-6238	0.670629	0.48627	0.356672	NS	0.44773
mmu-miR-27a-3p	0.714056	13.402	0.000508371	adj.P.Val	3.29382
mmu-miR-181b-5p	0.714368	10.3537	0.000526969	adj.P.Val	3.27821
mmu-miR-151-5p	0.717465	5.95508	0.00118885	adj.P.Val	2.92487
mmu-miR-466h-5p	0.728031	1.42972	0.141625	NS	0.848861
mmu-miR-467a-5p	0.731723	10.306	0.000385813	adj.P.Val	3.41362
mmu-miR-467b-5p	0.731723	10.306	0.000385813	adj.P.Val	3.41362
mmu-miR-224-5p	0.738633	8.74624	0.000375375	adj.P.Val	3.42553
mmu-miR-467d-5p	0.747138	3.31542	0.0106496	adj.P.Val	1.97267
mmu-miR-23b-3p	0.747911	11.8073	0.000276759	adj.P.Val	3.5579
mmu-miR-30b-3p	0.75624	5.86745	0.000669324	adj.P.Val	3.17436
mmu-miR-21c	0.767092	2.6391	0.0218036	adj.P.Val	1.66147
mmu-miR-3968	0.776169	6.45682	0.000348547	adj.P.Val	3.45774
mmu-miR-26b-5p	0.793227	11.5039	0.000116843	adj.P.Val	3.9324
mmu-miR-181a-1-3p	0.803244	5.71267	0.000331642	adj.P.Val	3.47933
mmu-miR-5119	0.805007	0.224639	0.311691	NS	0.506275
mmu-miR-5100	0.809707	1.1202	0.121317	NS	0.916077
mmu-miR-3081-3p	0.820085	2.98295	0.00986624	adj.P.Val	2.00585
mmu-miR-1843a-3p	0.823727	2.27481	0.0243793	adj.P.Val	1.61298
mmu-miR-1198-5p	0.824214	7.92806	8.43362e-05	adj.P.Val	4.07399
mmu-miR-181d-5p	0.826923	9.4013	6.52863e-05	adj.P.Val	4.18518
mmu-miR-149-5p	0.836093	10.3643	5.1171e-05	adj.P.Val	4.29098
mmu-miR-3084-3p	0.840774	0.841198	0.152171	NS	0.817668
mmu-miR-466g	0.84443	2.09117	0.0305206	adj.P.Val	1.51541
mmu-miR-361-3p	0.855611	7.88389	4.55654e-05	adj.P.Val	4.34136
mmu-miR-8103	0.856876	1.27461	0.0903745	NS	1.04395
mmu-miR-6967-3p	0.862492	0.678777	0.180027	NS	0.744663
mmu-miR-669f-3p	0.867221	2.17306	0.022755	adj.P.Val	1.64292
mmu-miR-193b-3p	0.868851	3.81283	0.00118727	adj.P.Val	2.92545
mmu-miR-31-5p	0.869844	12.3246	2.41515e-05	adj.P.Val	4.61706
mmu-miR-5099	0.870773	8.95012	2.77638e-05	adj.P.Val	4.55652
mmu-miR-467c-5p	0.873647	4.92106	0.000237754	adj.P.Val	3.62387
mmu-miR-7667-5p	0.875667	0.590254	0.214446	NS	0.668682
mmu-miR-467e-5p	0.877873	3.89208	0.00103903	adj.P.Val	2.98337
mmu-miR-466f-3p	0.928574	3.88277	0.000566746	adj.P.Val	3.24661
mmu-miR-5615-5p	0.934715	1.1901	0.0575192	NS	1.24019
mmu-miR-125b-2-3p	0.936912	6.4658	1.64372e-05	adj.P.Val	4.78417
mmu-miR-181c-5p	0.940437	5.04699	6.40326e-05	adj.P.Val	4.1936
mmu-miR-320-3p	0.941393	9.66827	5.56442e-06	adj.P.Val	5.25458
mmu-miR-452-5p	0.946986	1.12814	0.0663279	NS	1.1783
mmu-miR-1943-5p	0.947946	3.08104	0.00201021	adj.P.Val	2.69676
mmu-miR-5123	0.949782	2.0827	0.0139437	adj.P.Val	1.85562
mmu-miR-455-3p	0.955008	5.53235	2.64714e-05	adj.P.Val	4.57722
mmu-miR-1947-5p	0.989151	2.21354	0.00764158	adj.P.Val	2.11682
mmu-miR-466h-3p	1.01859	2.92776	0.00163468	Log2FC=Up&P	2.78657
mmu-miR-29c-5p	1.03629	2.02086	0.0111375	Log2FC=Up&P	1.95321
mmu-miR-21b	1.05214	4.26694	4.11611e-05	Log2FC=Up&P	4.38551
mmu-miR-1966-3p	1.06207	0.964812	0.0511523	adj.P.Val	1.29113
mmu-miR-5132-5p	1.07907	0.235144	0.154702	adj.P.Val	0.810503
mmu-miR-212-5p	1.0834	4.70181	8.9124e-06	Log2FC=Up&P	5.05001
mmu-miR-1843a-5p	1.12497	7.13272	1.37601e-07	Log2FC=Up&P	6.86138
mmu-miR-24-3p	1.12618	15.3579	5.19059e-08	Log2FC=Up&P	7.28478
mmu-miR-669c-5p	1.13709	4.58922	3.77541e-06	Log2FC=Up&P	5.42304
mmu-miR-148a-5p	1.13939	4.72673	2.82553e-06	Log2FC=Up&P	5.5489
mmu-miR-181b-1-3p	1.15619	2.68363	0.000544969	Log2FC=Up&P	3.26363
mmu-miR-704	1.17432	1.58266	0.00826295	Log2FC=Up&P	2.08286
mmu-miR-7680-3p	1.17742	1.26468	0.0166986	Log2FC=Up&P	1.77732
mmu-miR-466c-5p	1.1786	4.13036	5.658e-06	Log2FC=Up&P	5.24734
mmu-miR-3109-3p	1.18563	1.4062	0.0133442	Log2FC=Up&P	1.87471
mmu-miR-214-5p	1.18994	9.19097	1.19135e-08	Log2FC=Up&P	7.92396
mmu-miR-466a-3p	1.19011	8.53023	1.37653e-08	Log2FC=Up&P	7.86121
mmu-miR-466e-3p	1.19011	8.53023	1.37653e-08	Log2FC=Up&P	7.86121
mmu-miR-466i-3p	1.19238	1.53534	0.00913405	Log2FC=Up&P	2.03934
mmu-miR-574-3p	1.19246	7.43899	2.01663e-08	Log2FC=Up&P	7.69537
mmu-miR-3535	1.19958	4.61041	1.15321e-06	Log2FC=Up&P	5.93809
mmu-miR-1843b-5p	1.19985	7.96959	1.27921e-08	Log2FC=Up&P	7.89306
mmu-miR-203-3p	1.20284	1.76394	0.00405285	Log2FC=Up&P	2.39224
mmu-miR-466b-3p	1.20818	8.58966	8.261e-09	Log2FC=Up&P	8.08297
mmu-miR-466p-3p	1.20818	8.58966	8.261e-09	Log2FC=Up&P	8.08297
mmu-miR-466c-3p	1.20818	8.58966	8.261e-09	Log2FC=Up&P	8.08297
mmu-miR-7083-5p	1.24075	-0.164666	0.13207	adj.P.Val	0.879195
mmu-miR-30d-5p	1.25231	13.7257	1.57991e-09	Log2FC=Up&P	8.80137
mmu-miR-193b-5p	1.25389	1.07967	0.0211185	Log2FC=Up&P	1.67534
mmu-miR-365-1-5p	1.28154	2.43682	0.000351094	Log2FC=Up&P	3.45458
mmu-miR-3064-5p	1.29982	0.357523	0.0798343	adj.P.Val	1.09781
mmu-miR-185-5p	1.30273	9.03735	4.9705e-10	Log2FC=Up&P	9.3036
mmu-miR-497a-5p	1.30559	5.4734	1.42548e-08	Log2FC=Up&P	7.84604
mmu-miR-155-3p	1.3236	3.66251	1.92491e-06	Log2FC=Up&P	5.71559
mmu-miR-690	1.33421	2.72063	7.8083e-05	Log2FC=Up&P	4.10744
mmu-miR-1981-5p	1.35793	6.40168	6.85132e-10	Log2FC=Up&P	9.16423
mmu-miR-127-3p	1.37511	0.658601	0.0246357	Log2FC=Up&P	1.60844
mmu-miR-466d-3p	1.37831	3.65589	9.06084e-07	Log2FC=Up&P	6.04283
mmu-miR-466d-5p	1.39122	-0.0842702	0.0884894	adj.P.Val	1.05311
mmu-miR-466n-5p	1.39122	-0.0842702	0.0884894	adj.P.Val	1.05311
mmu-miR-224-3p	1.39122	-0.0842702	0.0884894	adj.P.Val	1.05311
mmu-miR-1195	1.42862	0.567979	0.0191693	Log2FC=Up&P	1.71739
mmu-miR-101a-3p	1.44749	9.66565	4.94694e-12	Log2FC=Up&P	11.3057
mmu-miR-101c	1.45183	9.67913	4.28695e-12	Log2FC=Up&P	11.3679
mmu-miR-467d-3p	1.45597	7.95465	6.8334e-12	Log2FC=Up&P	11.1654
mmu-miR-467a-3p	1.45597	7.95465	6.8334e-12	Log2FC=Up&P	11.1654
mmu-miR-1964-3p	1.45894	5.8263	1.19299e-10	Log2FC=Up&P	9.92336
mmu-miR-26a-5p	1.45909	16.0165	2.59334e-12	Log2FC=Up&P	11.5861
mmu-miR-674-3p	1.46574	8.94146	3.25933e-12	Log2FC=Up&P	11.4869
mmu-miR-1668	1.52748	-0.00768677	0.0586286	adj.P.Val	1.23189
mmu-miR-151-3p	1.54645	11.3489	1.49729e-13	Log2FC=Up&P	12.8247
mmu-miR-6952-3p	1.54933	0.191691	0.0347041	Log2FC=Up&P	1.45962
mmu-miR-22-5p	1.61905	8.49275	2.20613e-14	Log2FC=Up&P	13.6564
mmu-miR-24-2-5p	1.62849	11.0063	8.65079e-15	Log2FC=Up&P	14.0629
mmu-miR-669a-3p	1.62853	8.37651	1.68117e-14	Log2FC=Up&P	13.7744
mmu-miR-669o-3p	1.62853	8.37651	1.68117e-14	Log2FC=Up&P	13.7744
mmu-miR-669b-3p	1.64706	-0.153077	0.0884894	adj.P.Val	1.05311
mmu-miR-201-5p	1.65814	0.425492	0.0211438	Log2FC=Up&P	1.67482
mmu-miR-6948-3p	1.6602	0.577624	0.0131976	Log2FC=Up&P	1.87951
mmu-miR-615-3p	1.66875	12.0105	1.88621e-15	Log2FC=Up&P	14.7244
mmu-miR-344d-3p	1.70892	8.10639	1.12997e-15	Log2FC=Up&P	14.9469
mmu-miR-205-5p	1.78332	-0.0728578	0.0586286	adj.P.Val	1.23189
mmu-miR-547-3p	1.79022	4.32459	5.689e-12	Log2FC=Up&P	11.245
mmu-miR-451a	1.86177	2.46612	2.69616e-07	Log2FC=Up&P	6.56925
mmu-miR-181a-5p	1.86782	11.5865	9.66594e-19	Log2FC=Up&P	18.0148
mmu-miR-5129-3p	1.87272	0.202406	0.0103994	Log2FC=Up&P	1.98299
mmu-miR-297c-3p	1.87725	4.3801	4.75106e-13	Log2FC=Up&P	12.3232
mmu-miR-297a-3p	1.87725	4.3801	4.75106e-13	Log2FC=Up&P	12.3232
mmu-miR-297b-3p	1.87725	4.3801	4.75106e-13	Log2FC=Up&P	12.3232
mmu-miR-153-3p	1.88324	4.12156	2.5695e-12	Log2FC=Up&P	11.5902
mmu-miR-455-5p	2.06662	7.09547	8.63729e-21	Log2FC=Up&P	20.0636
mmu-miR-10b-5p	2.10022	2.17945	1.06788e-07	Log2FC=Up&P	6.97148
mmu-miR-24-1-5p	2.13792	6.6111	1.96104e-21	Log2FC=Up&P	20.7075
mmu-miR-132-3p	2.19632	6.42784	3.88364e-22	Log2FC=Up&P	21.4108
mmu-miR-6899-3p	2.21901	-0.0614161	0.016576	Log2FC=Up&P	1.78052
mmu-miR-132-5p	2.24302	5.50971	5.43831e-21	Log2FC=Up&P	20.2645
mmu-miR-671-3p	2.27645	6.37804	2.25896e-23	Log2FC=Up&P	22.6461
mmu-miR-741-5p	2.31997	0.277333	0.00148807	Log2FC=Up&P	2.82738
mmu-miR-146b-3p	2.32049	1.54853	1.94817e-06	Log2FC=Up&P	5.71037
mmu-miR-135b-5p	2.36087	2.81642	1.33703e-11	Log2FC=Up&P	10.8739
mmu-miR-669p-3p	2.42455	1.26741	6.24409e-06	Log2FC=Up&P	5.20453
mmu-miR-3474	2.51225	1.03221	8.72276e-06	Log2FC=Up&P	5.05935
mmu-miR-463-5p	2.52121	0.656825	0.000165623	Log2FC=Up&P	3.78088
mmu-miR-99a-5p	2.52971	14.0115	1.25089e-31	Log2FC=Up&P	30.9028
mmu-miR-195a-3p	2.58911	5.58269	1.24853e-26	Log2FC=Up&P	25.9036
mmu-miR-1843b-3p	2.59731	4.70812	4.96834e-23	Log2FC=Up&P	22.3038
mmu-miR-467e-3p	2.61635	-0.129799	0.00572059	Log2FC=Up&P	2.24256
mmu-miR-195a-5p	2.62297	6.86789	1.50644e-30	Log2FC=Up&P	29.822
mmu-miR-215-5p	2.66764	2.44394	1.31701e-11	Log2FC=Up&P	10.8804
mmu-miR-146b-5p	2.69733	10.3704	4.38464e-35	Log2FC=Up&P	34.3581
mmu-miR-7224-3p	2.70488	0.79864	2.5283e-05	Log2FC=Up&P	4.59717
mmu-miR-9-3p	2.71539	6.60815	9.33718e-32	Log2FC=Up&P	31.0298
mmu-miR-10a-5p	3.03623	5.4941	1.40878e-33	Log2FC=Up&P	32.8512
mmu-miR-9-5p	3.20637	11.2949	5.4098e-47	Log2FC=Up&P	46.2668
mmu-miR-1298-5p	3.34872	0.419033	2.95077e-05	Log2FC=Up&P	4.53006
mmu-miR-146a-5p	3.45394	5.18406	3.08455e-38	Log2FC=Up&P	37.5108
mmu-miR-148a-3p	3.4903	13.2445	3.99074e-54	Log2FC=Up&P	53.3989
mmu-miR-218-5p	3.5374	12.3323	2.79085e-55	Log2FC=Up&P	54.5543
mmu-miR-878-3p	3.94792	1.3135	1.48255e-10	Log2FC=Up&P	9.82899
mmu-miR-344d-3-5p	3.95367	2.74496	1.78216e-21	Log2FC=Up&P	20.7491
mmu-miR-463-3p	4.05765	1.97817	2.52803e-15	Log2FC=Up&P	14.5972
mmu-miR-883a-3p	4.07949	3.10475	7.98017e-26	Log2FC=Up&P	25.098
mmu-miR-142a-3p	4.1438	5.37758	2.2323e-50	Log2FC=Up&P	49.6512
mmu-miR-218-1-3p	4.56617	0.120988	4.53786e-06	Log2FC=Up&P	5.34315
mmu-miR-471-5p	4.75322	4.30118	7.02983e-45	Log2FC=Up&P	44.1531
mmu-miR-142a-5p	4.7766	4.66129	2.44184e-50	Log2FC=Up&P	49.6123
mmu-miR-465c-5p	4.79752	7.55843	4.09321e-79	Log2FC=Up&P	78.3879
mmu-miR-465a-5p	4.80027	4.00572	1.99268e-41	Log2FC=Up&P	40.7006
mmu-miR-743a-3p	4.82162	5.20806	1.68198e-57	Log2FC=Up&P	56.7742
mmu-miR-878-5p	4.83566	4.38135	1.38969e-46	Log2FC=Up&P	45.8571
mmu-miR-470-5p	5.02371	5.84095	5.08164e-68	Log2FC=Up&P	67.294
mmu-miR-880-3p	5.24022	5.65783	5.82241e-69	Log2FC=Up&P	68.2349
mmu-miR-465b-3p	5.24616	8.10449	3.82822e-92	Log2FC=Up&P	91.417
mmu-miR-465a-3p	5.24616	8.10449	3.82822e-92	Log2FC=Up&P	91.417
mmu-miR-465c-3p	5.24616	8.10449	3.82822e-92	Log2FC=Up&P	91.417
mmu-miR-743b-5p	5.35677	2.97627	5.11314e-31	Log2FC=Up&P	30.2913
mmu-miR-871-5p	5.49091	3.36836	3.29821e-36	Log2FC=Up&P	35.4817
mmu-miR-741-3p	5.7118	6.99077	5.53357e-92	Log2FC=Up&P	91.257
mmu-miR-471-3p	5.77325	3.07351	2.4273e-34	Log2FC=Up&P	33.6149
mmu-miR-743b-3p	5.94624	5.86714	7.46744e-80	Log2FC=Up&P	79.1268
mmu-miR-871-3p	6.42184	7.64556	1.15607e-111	Log2FC=Up&P	110.937
mmu-miR-881-3p	6.59727	9.12134	8.06457e-129	Log2FC=Up&P	128.093

## Sheet: Sheet3
57 common elements in "Perk knockdown cells incubated in D3" and "Up-expressed in C2C12 myoblasts differentiation "	Expression changes in Perk knockdown cells incubated in D3			Expression changes in in C2C12 myoblasts differentiation for 3 days
	logFC	status	-LOG10(P.Value)	logFC	status
mmu-miR-206-3p	-1.35647	Log2FC=Down&P	10.1614	2.23007	Log2FC=Up&P
mmu-miR-1a-3p	-2.07632	Log2FC=Down&P	21.7977	6.65635	Log2FC=Up&P
mmu-miR-128-3p	-1.88678	Log2FC=Down&P	18.3614	1.14425	Log2FC=Up&P
mmu-miR-351-5p	-2.54935	Log2FC=Down&P	31.1597	1.41749	Log2FC=Up&P
mmu-miR-133a-3p	-3.75912	Log2FC=Down&P	59.8487	3.3156	Log2FC=Up&P
mmu-miR-148a-3p	3.4903	Log2FC=Up&P	53.3989	1.98008	Log2FC=Up&P
mmu-miR-181a-5p	1.86782	Log2FC=Up&P	18.0148	1.54485	Log2FC=Up&P
mmu-miR-133b-3p	-3.69285	Log2FC=Down&P	56.0182	2.38146	Log2FC=Up&P
mmu-miR-218-5p	3.5374	Log2FC=Up&P	54.5543	2.41268	Log2FC=Up&P
mmu-miR-503-5p	-2.75542	Log2FC=Down&P	34.9345	1.4178	Log2FC=Up&P
mmu-miR-322-5p	-1.6962	Log2FC=Down&P	14.8733	1.65193	Log2FC=Up&P
mmu-miR-542-3p	-1.17466	Log2FC=Down&P	7.67735	1.66931	Log2FC=Up&P
mmu-miR-9-5p	3.20637	Log2FC=Up&P	46.2668	2.02997	Log2FC=Up&P
mmu-miR-143-5p	-1.03277	Log2FC=Down&P	6.03674	1.4177	Log2FC=Up&P
mmu-miR-503-3p	-1.10295	Log2FC=Down&P	6.76249	1.03862	Log2FC=Up&P
mmu-miR-466b-3p	1.20818	Log2FC=Up&P	8.08297	1.00494	Log2FC=Up&P
mmu-miR-466p-3p	1.20818	Log2FC=Up&P	8.08297	1.00494	Log2FC=Up&P
mmu-miR-466c-3p	1.20818	Log2FC=Up&P	8.08297	1.00494	Log2FC=Up&P
mmu-miR-466a-3p	1.19011	Log2FC=Up&P	7.86121	1.0254	Log2FC=Up&P
mmu-miR-466e-3p	1.19011	Log2FC=Up&P	7.86121	1.0254	Log2FC=Up&P
mmu-miR-133a-5p	-3.52953	Log2FC=Down&P	46.1254	5.93293	Log2FC=Up&P
mmu-miR-1843b-5p	1.19985	Log2FC=Up&P	7.89306	1.03331	Log2FC=Up&P
mmu-miR-3963	-1.15305	Log2FC=Down&P	6.89344	1.85018	Log2FC=Up&P
mmu-miR-450b-3p	-1.89336	Log2FC=Down&P	16.1632	1.1594	Log2FC=Up&P
mmu-miR-344d-3p	1.70892	Log2FC=Up&P	14.9469	1.33558	Log2FC=Up&P
mmu-miR-574-3p	1.19246	Log2FC=Up&P	7.69537	1.30733	Log2FC=Up&P
mmu-miR-199b-5p	-1.27331	Log2FC=Down&P	7.84657	2.31183	Log2FC=Up&P
mmu-miR-1843a-5p	1.12497	Log2FC=Up&P	6.86138	1.03928	Log2FC=Up&P
mmu-miR-133b-5p	-2.15411	Log2FC=Down&P	15.1477	1.6239	Log2FC=Up&P
mmu-miR-195a-5p	2.62297	Log2FC=Up&P	29.822	1.74803	Log2FC=Up&P
mmu-miR-132-3p	2.19632	Log2FC=Up&P	21.4108	1.27059	Log2FC=Up&P
mmu-miR-9-3p	2.71539	Log2FC=Up&P	31.0298	1.62496	Log2FC=Up&P
mmu-miR-497a-5p	1.30559	Log2FC=Up&P	7.84604	1.16113	Log2FC=Up&P
mmu-miR-2137	-4.1102	Log2FC=Down&P	23.5592	3.91504	Log2FC=Up&P
mmu-miR-335-3p	-1.67522	Log2FC=Down&P	7.38714	3.38111	Log2FC=Up&P
mmu-miR-212-5p	1.0834	Log2FC=Up&P	5.05001	1.18622	Log2FC=Up&P
mmu-miR-148a-5p	1.13939	Log2FC=Up&P	5.5489	2.85499	Log2FC=Up&P
mmu-miR-6240	-1.91276	Log2FC=Down&P	7.77159	2.4363	Log2FC=Up&P
mmu-miR-547-3p	1.79022	Log2FC=Up&P	11.245	1.38395	Log2FC=Up&P
mmu-miR-466d-3p	1.37831	Log2FC=Up&P	6.04283	1.18314	Log2FC=Up&P
mmu-miR-483-3p	-1.73002	Log2FC=Down&P	3.53896	2.26488	Log2FC=Up&P
mmu-miR-142a-3p	4.1438	Log2FC=Up&P	49.6512	1.36983	Log2FC=Up&P
mmu-miR-181b-1-3p	1.15619	Log2FC=Up&P	3.26363	1.74733	Log2FC=Up&P
mmu-miR-297b-5p	-1.10874	Log2FC=Down&P	1.57831	1.17693	Log2FC=Up&P
mmu-miR-33-3p	-1.39153	Log2FC=Down&P	1.9424	1.19507	Log2FC=Up&P
mmu-miR-874-3p	-2.78651	Log2FC=Down&P	3.69716	3.31833	Log2FC=Up&P
mmu-miR-135b-5p	2.36087	Log2FC=Up&P	10.8739	2.04237	Log2FC=Up&P
mmu-miR-203-3p	1.20284	Log2FC=Up&P	2.39224	1.43421	Log2FC=Up&P
mmu-miR-6923-5p	-3.37273	Log2FC=Down&P	2.46923	7.3228	Log2FC=Up&P
mmu-miR-1a-1-5p	-2.26906	Log2FC=Down&P	1.57723	7.154	Log2FC=Up&P
mmu-miR-669p-3p	2.42455	Log2FC=Up&P	5.20453	1.56424	Log2FC=Up&P
mmu-miR-201-5p	1.65814	Log2FC=Up&P	1.67482	2.19938	Log2FC=Up&P
mmu-miR-463-5p	2.52121	Log2FC=Up&P	3.78088	1.23721	Log2FC=Up&P
mmu-miR-741-5p	2.31997	Log2FC=Up&P	2.82738	2.44377	Log2FC=Up&P
mmu-miR-743b-5p	5.35677	Log2FC=Up&P	30.2913	1.53333	Log2FC=Up&P
mmu-miR-6899-3p	2.21901	Log2FC=Up&P	1.78052	1.21936	Log2FC=Up&P
mmu-miR-1298-5p	3.34872	Log2FC=Up&P	4.53006	1.72793	Log2FC=Up&P
18 common elements in "Perk knockdown cells incubated in D3" and "Down-expressed in C2C12 myoblasts differentiation "	Expression changes in Perk knockdown cells incubated in D3			Expression changes in in C2C12 myoblasts differentiation for 3 days
	logFC	status	-LOG10(P.Value)	logFC	status
mmu-miR-7a-5p	-1.0259	Log2FC=Down&P	6.1662	-1.7717	Log2FC=Down&P
mmu-miR-129-5p	-2.16538	Log2FC=Down&P	16.315	-2.27167	Log2FC=Down&P
mmu-miR-1964-3p	1.45894	Log2FC=Up&P	9.92336	-1.19198	Log2FC=Down&P
mmu-miR-6540-5p	-2.17765	Log2FC=Down&P	10.9359	-2.40211	Log2FC=Down&P
mmu-miR-182-3p	-1.10613	Log2FC=Down&P	3.90916	-1.60176	Log2FC=Down&P
mmu-miR-7b-5p	-1.11218	Log2FC=Down&P	3.82634	-1.86946	Log2FC=Down&P
mmu-miR-383-5p	-5.22282	Log2FC=Down&P	17.1403	-2.38972	Log2FC=Down&P
mmu-miR-1946a	-1.57427	Log2FC=Down&P	3.86167	-2.54785	Log2FC=Down&P
mmu-miR-690	1.33421	Log2FC=Up&P	4.10744	-1.68661	Log2FC=Down&P
mmu-miR-365-1-5p	1.28154	Log2FC=Up&P	3.45458	-1.64331	Log2FC=Down&P
mmu-miR-301b-5p	-2.25009	Log2FC=Down&P	2.72407	-2.8056	Log2FC=Down&P
mmu-miR-96-3p	-1.93495	Log2FC=Down&P	2.37869	-2.02461	Log2FC=Down&P
mmu-miR-1933-3p	-4.00579	Log2FC=Down&P	4.30114	-2.43685	Log2FC=Down&P
mmu-miR-129-2-3p	-3.95361	Log2FC=Down&P	4.07194	-2.09516	Log2FC=Down&P
mmu-miR-10b-5p	2.10022	Log2FC=Up&P	6.97148	-1.24213	Log2FC=Down&P
mmu-miR-3095-5p	-2.17687	Log2FC=Down&P	1.37701	-1.09811	Log2FC=Down&P
mmu-miR-6948-3p	1.6602	Log2FC=Up&P	1.87951	-1.18917	Log3FC=Down&P
mmu-miR-878-3p	3.94792	Log2FC=Up&P	9.82899	-1.16242	Log4FC=Down&P
