# Supplementary material for: PERK Signaling Controls Myoblast Differentiation by Regulating MicroRNA Networks
Source: Front Cell Dev Biol. 2021 May 28;9:670435. doi: 10.3389/fcell.2021.670435 (PMC8193987; doi:10.3389/fcell.2021.670435)
Supplement: Supplementary file 2 [file Table_2.XLSX]

## Sheet: C2C12 DIFF miRNA expression
C2C12 differentiation miRNA expression
miRNA	NC	sh-NC_D3d	log2(Fold_change)	p-value	Website
mmu-miR-6923-5p	0	18	7.3228	0.000290613	http://www.mirbase.org/cgi-bin/mature.pl?mature_acc=MIMAT0027746
mmu-miR-1a-1-5p	0	16	7.154	0.000726851	http://www.mirbase.org/cgi-bin/mature.pl?mature_acc=MIMAT0016979
mmu-miR-208b-3p	0	12	6.74233	0.00286389	http://www.mirbase.org/cgi-bin/mature.pl?mature_acc=MIMAT0004939
mmu-miR-1a-3p	2487	207393	6.65635	1.42105e-15	http://www.mirbase.org/cgi-bin/mature.pl?mature_acc=MIMAT0000123
mmu-miR-133a-5p	54	2734	5.93293	4.97233e-13	http://www.mirbase.org/cgi-bin/mature.pl?mature_acc=MIMAT0003473
mmu-miR-3105-5p	0	4	5.18407	0.161491	http://www.mirbase.org/cgi-bin/mature.pl?mature_acc=MIMAT0014941
mmu-miR-1963	0	4	5.18407	0.161491	http://www.mirbase.org/cgi-bin/mature.pl?mature_acc=MIMAT0009436
mmu-miR-7057-5p	0	3	4.7822	0.285714	http://www.mirbase.org/cgi-bin/mature.pl?mature_acc=MIMAT0028018
mmu-miR-7219-5p	0	3	4.7822	0.285714	http://www.mirbase.org/cgi-bin/mature.pl?mature_acc=MIMAT0028406
mmu-miR-7040-5p	0	3	4.7822	0.285714	http://www.mirbase.org/cgi-bin/mature.pl?mature_acc=MIMAT0027984
mmu-miR-135b-3p	0	3	4.7822	0.285714	http://www.mirbase.org/cgi-bin/mature.pl?mature_acc=MIMAT0017044
mmu-miR-6935-3p	0	3	4.7822	0.285714	http://www.mirbase.org/cgi-bin/mature.pl?mature_acc=MIMAT0027771
mmu-miR-1982-5p	0	3	4.7822	0.285714	http://www.mirbase.org/cgi-bin/mature.pl?mature_acc=MIMAT0009459
mmu-miR-3154	0	3	4.7822	0.285714	http://www.mirbase.org/cgi-bin/mature.pl?mature_acc=MIMAT0035714
mmu-miR-7084-3p	0	3	4.7822	0.285714	http://www.mirbase.org/cgi-bin/mature.pl?mature_acc=MIMAT0028075
mmu-miR-6938-3p	0	2	4.22322	0.52381	http://www.mirbase.org/cgi-bin/mature.pl?mature_acc=MIMAT0027777
mmu-miR-669a-3-3p	0	2	4.22322	0.52381	http://www.mirbase.org/cgi-bin/mature.pl?mature_acc=MIMAT0017251
mmu-miR-7662-3p	0	2	4.22322	0.52381	http://www.mirbase.org/cgi-bin/mature.pl?mature_acc=MIMAT0029831
mmu-miR-6976-5p	0	2	4.22322	0.52381	http://www.mirbase.org/cgi-bin/mature.pl?mature_acc=MIMAT0027854
mmu-miR-7087-5p	0	2	4.22322	0.52381	http://www.mirbase.org/cgi-bin/mature.pl?mature_acc=MIMAT0028080
mmu-miR-449b	0	2	4.22322	0.52381	http://www.mirbase.org/cgi-bin/mature.pl?mature_acc=MIMAT0005447
mmu-miR-5104	0	2	4.22322	0.52381	http://www.mirbase.org/cgi-bin/mature.pl?mature_acc=MIMAT0020611
mmu-miR-669k-5p	0	2	4.22322	0.52381	http://www.mirbase.org/cgi-bin/mature.pl?mature_acc=MIMAT0017323
mmu-miR-8111	0	2	4.22322	0.52381	http://www.mirbase.org/cgi-bin/mature.pl?mature_acc=MIMAT0031417
mmu-miR-6923-3p	0	2	4.22322	0.52381	http://www.mirbase.org/cgi-bin/mature.pl?mature_acc=MIMAT0027747
mmu-miR-3969	0	2	4.22322	0.52381	http://www.mirbase.org/cgi-bin/mature.pl?mature_acc=MIMAT0019353
mmu-miR-6901-3p	0	2	4.22322	0.52381	http://www.mirbase.org/cgi-bin/mature.pl?mature_acc=MIMAT0027703
mmu-miR-299a-3p	0	2	4.22322	0.52381	http://www.mirbase.org/cgi-bin/mature.pl?mature_acc=MIMAT0004577
mmu-miR-7043-3p	0	2	4.22322	0.52381	http://www.mirbase.org/cgi-bin/mature.pl?mature_acc=MIMAT0027991
mmu-miR-1961	0	2	4.22322	0.52381	http://www.mirbase.org/cgi-bin/mature.pl?mature_acc=MIMAT0009434
mmu-miR-7035-5p	0	2	4.22322	0.52381	http://www.mirbase.org/cgi-bin/mature.pl?mature_acc=MIMAT0027974
mmu-miR-6971-3p	0	2	4.22322	0.52381	http://www.mirbase.org/cgi-bin/mature.pl?mature_acc=MIMAT0027845
mmu-miR-299b-3p	0	2	4.22322	0.52381	http://www.mirbase.org/cgi-bin/mature.pl?mature_acc=MIMAT0022837
mmu-miR-5118	0	2	4.22322	0.52381	http://www.mirbase.org/cgi-bin/mature.pl?mature_acc=MIMAT0020626
mmu-miR-7008-5p	0	2	4.22322	0.52381	http://www.mirbase.org/cgi-bin/mature.pl?mature_acc=MIMAT0027920
mmu-miR-1971	0	2	4.22322	0.52381	http://www.mirbase.org/cgi-bin/mature.pl?mature_acc=MIMAT0009446
mmu-miR-7116-3p	0	2	4.22322	0.52381	http://www.mirbase.org/cgi-bin/mature.pl?mature_acc=MIMAT0028130
mmu-miR-1895	0	2	4.22322	0.52381	http://www.mirbase.org/cgi-bin/mature.pl?mature_acc=MIMAT0007867
mmu-miR-133c	1	16	4.09973	0.00406644	http://www.mirbase.org/cgi-bin/mature.pl?mature_acc=MIMAT0025078
mmu-miR-335-5p	11	143	3.95836	1.96479e-06	http://www.mirbase.org/cgi-bin/mature.pl?mature_acc=MIMAT0000766
mmu-miR-2137	20	251	3.91504	6.80378e-07	http://www.mirbase.org/cgi-bin/mature.pl?mature_acc=MIMAT0011213
mmu-miR-499-5p	61	710	3.81255	3.53515e-07	http://www.mirbase.org/cgi-bin/mature.pl?mature_acc=MIMAT0003482
mmu-miR-335-3p	26	225	3.38111	8.79862e-06	http://www.mirbase.org/cgi-bin/mature.pl?mature_acc=MIMAT0004704
mmu-miR-874-3p	4	34	3.31833	0.000481147	http://www.mirbase.org/cgi-bin/mature.pl?mature_acc=MIMAT0004853
mmu-miR-133a-3p	4750	39096	3.3156	3.42608e-06	http://www.mirbase.org/cgi-bin/mature.pl?mature_acc=MIMAT0000145
mmu-miR-136-5p	0	1	3.29847	1	http://www.mirbase.org/cgi-bin/mature.pl?mature_acc=MIMAT0000148
mmu-miR-7226-3p	0	1	3.29847	1	http://www.mirbase.org/cgi-bin/mature.pl?mature_acc=MIMAT0028421
mmu-miR-138-1-3p	0	1	3.29847	1	http://www.mirbase.org/cgi-bin/mature.pl?mature_acc=MIMAT0004668
mmu-miR-6366	0	1	3.29847	1	http://www.mirbase.org/cgi-bin/mature.pl?mature_acc=MIMAT0025110
mmu-miR-7068-5p	0	1	3.29847	1	http://www.mirbase.org/cgi-bin/mature.pl?mature_acc=MIMAT0028042
mmu-miR-7673-5p	0	1	3.29847	1	http://www.mirbase.org/cgi-bin/mature.pl?mature_acc=MIMAT0029852
mmu-miR-6950-5p	0	1	3.29847	1	http://www.mirbase.org/cgi-bin/mature.pl?mature_acc=MIMAT0027800
mmu-miR-346-5p	0	1	3.29847	1	http://www.mirbase.org/cgi-bin/mature.pl?mature_acc=MIMAT0000597
mmu-miR-767	0	1	3.29847	1	http://www.mirbase.org/cgi-bin/mature.pl?mature_acc=MIMAT0012773
mmu-miR-300-3p	0	1	3.29847	1	http://www.mirbase.org/cgi-bin/mature.pl?mature_acc=MIMAT0000378
mmu-miR-3083-5p	0	1	3.29847	1	http://www.mirbase.org/cgi-bin/mature.pl?mature_acc=MIMAT0014874
mmu-miR-6968-3p	0	1	3.29847	1	http://www.mirbase.org/cgi-bin/mature.pl?mature_acc=MIMAT0027839
mmu-miR-7029-5p	0	1	3.29847	1	http://www.mirbase.org/cgi-bin/mature.pl?mature_acc=MIMAT0027962
mmu-miR-6946-5p	0	1	3.29847	1	http://www.mirbase.org/cgi-bin/mature.pl?mature_acc=MIMAT0027792
mmu-miR-107-5p	0	1	3.29847	1	http://www.mirbase.org/cgi-bin/mature.pl?mature_acc=MIMAT0017048
mmu-miR-411-3p	0	1	3.29847	1	http://www.mirbase.org/cgi-bin/mature.pl?mature_acc=MIMAT0001093
mmu-miR-1903	0	1	3.29847	1	http://www.mirbase.org/cgi-bin/mature.pl?mature_acc=MIMAT0007868
mmu-miR-12192-5p	0	1	3.29847	1	http://www.mirbase.org/cgi-bin/mature.pl?mature_acc=MIMAT0049854
mmu-miR-6953-3p	0	1	3.29847	1	http://www.mirbase.org/cgi-bin/mature.pl?mature_acc=MIMAT0027807
mmu-miR-5133	0	1	3.29847	1	http://www.mirbase.org/cgi-bin/mature.pl?mature_acc=MIMAT0020644
mmu-miR-547-5p	0	1	3.29847	1	http://www.mirbase.org/cgi-bin/mature.pl?mature_acc=MIMAT0017210
mmu-miR-6907-3p	0	1	3.29847	1	http://www.mirbase.org/cgi-bin/mature.pl?mature_acc=MIMAT0027715
mmu-miR-6976-3p	0	1	3.29847	1	http://www.mirbase.org/cgi-bin/mature.pl?mature_acc=MIMAT0027855
mmu-miR-487b-5p	0	1	3.29847	1	http://www.mirbase.org/cgi-bin/mature.pl?mature_acc=MIMAT0017216
mmu-miR-6968-5p	0	1	3.29847	1	http://www.mirbase.org/cgi-bin/mature.pl?mature_acc=MIMAT0027838
mmu-miR-706	0	1	3.29847	1	http://www.mirbase.org/cgi-bin/mature.pl?mature_acc=MIMAT0003496
mmu-miR-12199-3p	0	1	3.29847	1	http://www.mirbase.org/cgi-bin/mature.pl?mature_acc=MIMAT0049866
mmu-miR-493-5p	0	1	3.29847	1	http://www.mirbase.org/cgi-bin/mature.pl?mature_acc=MIMAT0017276
mmu-miR-7228-3p	0	1	3.29847	1	http://www.mirbase.org/cgi-bin/mature.pl?mature_acc=MIMAT0028425
mmu-miR-7685-3p	0	1	3.29847	1	http://www.mirbase.org/cgi-bin/mature.pl?mature_acc=MIMAT0029897
mmu-miR-6954-5p	0	1	3.29847	1	http://www.mirbase.org/cgi-bin/mature.pl?mature_acc=MIMAT0027808
mmu-miR-7024-3p	0	1	3.29847	1	http://www.mirbase.org/cgi-bin/mature.pl?mature_acc=MIMAT0027953
mmu-miR-7041-5p	0	1	3.29847	1	http://www.mirbase.org/cgi-bin/mature.pl?mature_acc=MIMAT0027986
mmu-miR-101b-5p	0	1	3.29847	1	http://www.mirbase.org/cgi-bin/mature.pl?mature_acc=MIMAT0017046
mmu-miR-7020-3p	0	1	3.29847	1	http://www.mirbase.org/cgi-bin/mature.pl?mature_acc=MIMAT0027945
mmu-miR-468-5p	0	1	3.29847	1	http://www.mirbase.org/cgi-bin/mature.pl?mature_acc=MIMAT0022699
mmu-miR-141-3p	0	1	3.29847	1	http://www.mirbase.org/cgi-bin/mature.pl?mature_acc=MIMAT0000153
mmu-miR-3964	0	1	3.29847	1	http://www.mirbase.org/cgi-bin/mature.pl?mature_acc=MIMAT0019344
mmu-miR-3572-3p	0	1	3.29847	1	http://www.mirbase.org/cgi-bin/mature.pl?mature_acc=MIMAT0020636
mmu-miR-6902-3p	0	1	3.29847	1	http://www.mirbase.org/cgi-bin/mature.pl?mature_acc=MIMAT0027705
mmu-miR-192-3p	0	1	3.29847	1	http://www.mirbase.org/cgi-bin/mature.pl?mature_acc=MIMAT0017012
mmu-miR-1967	0	1	3.29847	1	http://www.mirbase.org/cgi-bin/mature.pl?mature_acc=MIMAT0009440
mmu-miR-7048-3p	0	1	3.29847	1	http://www.mirbase.org/cgi-bin/mature.pl?mature_acc=MIMAT0028001
mmu-miR-299a-5p	0	1	3.29847	1	http://www.mirbase.org/cgi-bin/mature.pl?mature_acc=MIMAT0000377
mmu-miR-7058-3p	0	1	3.29847	1	http://www.mirbase.org/cgi-bin/mature.pl?mature_acc=MIMAT0028021
mmu-miR-7075-5p	0	1	3.29847	1	http://www.mirbase.org/cgi-bin/mature.pl?mature_acc=MIMAT0028056
mmu-miR-7680-5p	0	1	3.29847	1	http://www.mirbase.org/cgi-bin/mature.pl?mature_acc=MIMAT0029874
mmu-miR-504-5p	0	1	3.29847	1	http://www.mirbase.org/cgi-bin/mature.pl?mature_acc=MIMAT0004889
mmu-miR-299b-5p	0	1	3.29847	1	http://www.mirbase.org/cgi-bin/mature.pl?mature_acc=MIMAT0022836
mmu-miR-3087-5p	0	1	3.29847	1	http://www.mirbase.org/cgi-bin/mature.pl?mature_acc=MIMAT0014895
mmu-miR-1948-3p	0	1	3.29847	1	http://www.mirbase.org/cgi-bin/mature.pl?mature_acc=MIMAT0009415
mmu-miR-302b-3p	0	1	3.29847	1	http://www.mirbase.org/cgi-bin/mature.pl?mature_acc=MIMAT0003374
mmu-miR-208a-3p	0	1	3.29847	1	http://www.mirbase.org/cgi-bin/mature.pl?mature_acc=MIMAT0000520
mmu-miR-7022-5p	0	1	3.29847	1	http://www.mirbase.org/cgi-bin/mature.pl?mature_acc=MIMAT0027948
mmu-miR-12185-5p	0	1	3.29847	1	http://www.mirbase.org/cgi-bin/mature.pl?mature_acc=MIMAT0049837
mmu-miR-6931-5p	0	1	3.29847	1	http://www.mirbase.org/cgi-bin/mature.pl?mature_acc=MIMAT0027762
mmu-miR-3073b-3p	0	1	3.29847	1	http://www.mirbase.org/cgi-bin/mature.pl?mature_acc=MIMAT0022376
mmu-miR-6981-5p	0	1	3.29847	1	http://www.mirbase.org/cgi-bin/mature.pl?mature_acc=MIMAT0027864
mmu-miR-7027-5p	0	1	3.29847	1	http://www.mirbase.org/cgi-bin/mature.pl?mature_acc=MIMAT0027958
mmu-miR-3103-5p	0	1	3.29847	1	http://www.mirbase.org/cgi-bin/mature.pl?mature_acc=MIMAT0014937
mmu-miR-12187-5p	0	1	3.29847	1	http://www.mirbase.org/cgi-bin/mature.pl?mature_acc=MIMAT0049841
mmu-miR-377-3p	0	1	3.29847	1	http://www.mirbase.org/cgi-bin/mature.pl?mature_acc=MIMAT0000741
mmu-miR-344g-5p	0	1	3.29847	1	http://www.mirbase.org/cgi-bin/mature.pl?mature_acc=MIMAT0014929
mmu-miR-137-3p	0	1	3.29847	1	http://www.mirbase.org/cgi-bin/mature.pl?mature_acc=MIMAT0000149
mmu-miR-760-5p	0	1	3.29847	1	http://www.mirbase.org/cgi-bin/mature.pl?mature_acc=MIMAT0017245
mmu-miR-7659-3p	0	1	3.29847	1	http://www.mirbase.org/cgi-bin/mature.pl?mature_acc=MIMAT0029825
mmu-miR-1970c-3p	0	1	3.29847	1	http://www.mirbase.org/cgi-bin/mature.pl?mature_acc=MIMAT0049877
mmu-miR-7661-3p	1	7	2.92005	0.084472	http://www.mirbase.org/cgi-bin/mature.pl?mature_acc=MIMAT0029829
mmu-miR-148a-5p	37	222	2.85499	0.000106116	http://www.mirbase.org/cgi-bin/mature.pl?mature_acc=MIMAT0004617
mmu-miR-708-3p	3	18	2.80426	0.0144137	http://www.mirbase.org/cgi-bin/mature.pl?mature_acc=MIMAT0003498
mmu-miR-708-5p	11	64	2.79989	0.000798427	http://www.mirbase.org/cgi-bin/mature.pl?mature_acc=MIMAT0004828
mmu-miR-466j	1	6	2.70147	0.186957	http://www.mirbase.org/cgi-bin/mature.pl?mature_acc=MIMAT0005848
mmu-miR-741-5p	1	5	2.44377	0.282609	http://www.mirbase.org/cgi-bin/mature.pl?mature_acc=MIMAT0017262
mmu-miR-7653-3p	1	5	2.44377	0.282609	http://www.mirbase.org/cgi-bin/mature.pl?mature_acc=MIMAT0029813
mmu-miR-6240	39	175	2.4363	0.000849663	http://www.mirbase.org/cgi-bin/mature.pl?mature_acc=MIMAT0024861
mmu-miR-218-5p	2498	10996	2.41268	0.000455053	http://www.mirbase.org/cgi-bin/mature.pl?mature_acc=MIMAT0000663
mmu-miR-133b-3p	2789	12014	2.38146	0.000530519	http://www.mirbase.org/cgi-bin/mature.pl?mature_acc=MIMAT0000769
mmu-miR-204-5p	3	13	2.33824	0.06403	http://www.mirbase.org/cgi-bin/mature.pl?mature_acc=MIMAT0000237
mmu-miR-199b-5p	321	1318	2.31183	0.000826539	http://www.mirbase.org/cgi-bin/mature.pl?mature_acc=MIMAT0000672
mmu-miR-483-3p	16	64	2.26488	0.00388671	http://www.mirbase.org/cgi-bin/mature.pl?mature_acc=MIMAT0003120
mmu-miR-206-3p	206961	802676	2.23007	0.00109424	http://www.mirbase.org/cgi-bin/mature.pl?mature_acc=MIMAT0000239
mmu-miR-201-5p	2	8	2.19938	0.137874	http://www.mirbase.org/cgi-bin/mature.pl?mature_acc=MIMAT0000234
mmu-miR-483-5p	5	19	2.17022	0.0236304	http://www.mirbase.org/cgi-bin/mature.pl?mature_acc=MIMAT0004782
mmu-miR-7660-3p	1	4	2.1298	0.430642	http://www.mirbase.org/cgi-bin/mature.pl?mature_acc=MIMAT0029827
mmu-miR-134-5p	1	4	2.1298	0.430642	http://www.mirbase.org/cgi-bin/mature.pl?mature_acc=MIMAT0000146
mmu-miR-135b-5p	9	31	2.04237	0.0201657	http://www.mirbase.org/cgi-bin/mature.pl?mature_acc=MIMAT0000612
mmu-miR-9-5p	1956	6604	2.02997	0.00279605	http://www.mirbase.org/cgi-bin/mature.pl?mature_acc=MIMAT0000142
mmu-miR-935	2	7	2.00961	0.191276	http://www.mirbase.org/cgi-bin/mature.pl?mature_acc=MIMAT0035718
mmu-miR-148a-3p	6538	21323	1.98008	0.00346332	http://www.mirbase.org/cgi-bin/mature.pl?mature_acc=MIMAT0000516
mmu-miR-181a-1-3p	170	513	1.8672	0.00650006	http://www.mirbase.org/cgi-bin/mature.pl?mature_acc=MIMAT0000660
mmu-miR-344-3p	280	838	1.85563	0.00648033	http://www.mirbase.org/cgi-bin/mature.pl?mature_acc=MIMAT0000593
mmu-miR-3963	631	1881	1.85018	0.00628846	http://www.mirbase.org/cgi-bin/mature.pl?mature_acc=MIMAT0019341
mmu-miR-34c-3p	429	1243	1.80906	0.00768427	http://www.mirbase.org/cgi-bin/mature.pl?mature_acc=MIMAT0004580
mmu-miR-3471	2	6	1.79104	0.266667	http://www.mirbase.org/cgi-bin/mature.pl?mature_acc=MIMAT0015642
mmu-miR-6516-3p	2	6	1.79104	0.266667	http://www.mirbase.org/cgi-bin/mature.pl?mature_acc=MIMAT0027344
mmu-miR-12187-3p	2	6	1.79104	0.266667	http://www.mirbase.org/cgi-bin/mature.pl?mature_acc=MIMAT0049842
mmu-miR-195a-5p	158	439	1.74803	0.0106275	http://www.mirbase.org/cgi-bin/mature.pl?mature_acc=MIMAT0000225
mmu-miR-181b-1-3p	19	53	1.74733	0.025705	http://www.mirbase.org/cgi-bin/mature.pl?mature_acc=MIMAT0017067
mmu-miR-6935-5p	1	3	1.72793	0.658385	http://www.mirbase.org/cgi-bin/mature.pl?mature_acc=MIMAT0027770
mmu-miR-7668-5p	1	3	1.72793	0.658385	http://www.mirbase.org/cgi-bin/mature.pl?mature_acc=MIMAT0029842
mmu-miR-3101-5p	1	3	1.72793	0.658385	http://www.mirbase.org/cgi-bin/mature.pl?mature_acc=MIMAT0014921
mmu-miR-6395	1	3	1.72793	0.658385	http://www.mirbase.org/cgi-bin/mature.pl?mature_acc=MIMAT0025146
mmu-miR-7079-3p	1	3	1.72793	0.658385	http://www.mirbase.org/cgi-bin/mature.pl?mature_acc=MIMAT0028065
mmu-miR-7054-5p	1	3	1.72793	0.658385	http://www.mirbase.org/cgi-bin/mature.pl?mature_acc=MIMAT0028012
mmu-miR-449a-3p	1	3	1.72793	0.658385	http://www.mirbase.org/cgi-bin/mature.pl?mature_acc=MIMAT0017180
mmu-miR-6948-5p	1	3	1.72793	0.658385	http://www.mirbase.org/cgi-bin/mature.pl?mature_acc=MIMAT0027796
mmu-miR-1298-5p	1	3	1.72793	0.658385	http://www.mirbase.org/cgi-bin/mature.pl?mature_acc=MIMAT0014809
mmu-miR-6991-3p	1	3	1.72793	0.658385	http://www.mirbase.org/cgi-bin/mature.pl?mature_acc=MIMAT0027885
mmu-miR-6937-5p	1	3	1.72793	0.658385	http://www.mirbase.org/cgi-bin/mature.pl?mature_acc=MIMAT0027774
mmu-miR-5126	7	19	1.69582	0.0694193	http://www.mirbase.org/cgi-bin/mature.pl?mature_acc=MIMAT0020637
mmu-miR-152-3p	11100	29713	1.69514	0.0115513	http://www.mirbase.org/cgi-bin/mature.pl?mature_acc=MIMAT0000162
mmu-miR-449a-5p	55	146	1.68061	0.0188747	http://www.mirbase.org/cgi-bin/mature.pl?mature_acc=MIMAT0001542
mmu-miR-542-3p	3006	7904	1.66931	0.0128788	http://www.mirbase.org/cgi-bin/mature.pl?mature_acc=MIMAT0003172
mmu-miR-322-5p	3825	9937	1.65193	0.0137785	http://www.mirbase.org/cgi-bin/mature.pl?mature_acc=MIMAT0000548
mmu-miR-322-3p	7682	19638	1.62869	0.015059	http://www.mirbase.org/cgi-bin/mature.pl?mature_acc=MIMAT0000549
mmu-miR-9-3p	136	347	1.62496	0.017777	http://www.mirbase.org/cgi-bin/mature.pl?mature_acc=MIMAT0000143
mmu-miR-133b-5p	204	520	1.6239	0.016948	http://www.mirbase.org/cgi-bin/mature.pl?mature_acc=MIMAT0017083
mmu-miR-669p-3p	4	10	1.56424	0.23879	http://www.mirbase.org/cgi-bin/mature.pl?mature_acc=MIMAT0014890
mmu-miR-181a-5p	7373	17784	1.54485	0.0208222	http://www.mirbase.org/cgi-bin/mature.pl?mature_acc=MIMAT0000210
mmu-miR-34c-5p	12627	30350	1.53979	0.0212019	http://www.mirbase.org/cgi-bin/mature.pl?mature_acc=MIMAT0000381
mmu-miR-328-5p	2	5	1.53333	0.521739	http://www.mirbase.org/cgi-bin/mature.pl?mature_acc=MIMAT0017030
mmu-miR-669b-3p	2	5	1.53333	0.521739	http://www.mirbase.org/cgi-bin/mature.pl?mature_acc=MIMAT0017250
mmu-miR-743b-5p	2	5	1.53333	0.521739	http://www.mirbase.org/cgi-bin/mature.pl?mature_acc=MIMAT0004839
mmu-miR-6955-5p	3	7	1.45578	0.333681	http://www.mirbase.org/cgi-bin/mature.pl?mature_acc=MIMAT0027810
mmu-miR-450a-2-3p	7	16	1.44949	0.14853	http://www.mirbase.org/cgi-bin/mature.pl?mature_acc=MIMAT0004789
mmu-miR-203-3p	12	27	1.43421	0.0994744	http://www.mirbase.org/cgi-bin/mature.pl?mature_acc=MIMAT0000236
mmu-miR-27b-3p	116073	258378	1.42907	0.0319121	http://www.mirbase.org/cgi-bin/mature.pl?mature_acc=MIMAT0000126
mmu-miR-503-5p	4590	10138	1.4178	0.0333701	http://www.mirbase.org/cgi-bin/mature.pl?mature_acc=MIMAT0003188
mmu-miR-143-5p	2229	4923	1.4177	0.0335287	http://www.mirbase.org/cgi-bin/mature.pl?mature_acc=MIMAT0017006
mmu-miR-351-5p	20513	45297	1.41749	0.0332995	http://www.mirbase.org/cgi-bin/mature.pl?mature_acc=MIMAT0000609
mmu-miR-7015-3p	4	9	1.41403	0.305221	http://www.mirbase.org/cgi-bin/mature.pl?mature_acc=MIMAT0027935
mmu-miR-7656-5p	5	11	1.38792	0.187026	http://www.mirbase.org/cgi-bin/mature.pl?mature_acc=MIMAT0029818
mmu-miR-547-3p	56	121	1.38395	0.052801	http://www.mirbase.org/cgi-bin/mature.pl?mature_acc=MIMAT0003173
mmu-miR-6238	6	13	1.37006	0.183672	http://www.mirbase.org/cgi-bin/mature.pl?mature_acc=MIMAT0024859
mmu-miR-142a-3p	28	60	1.36983	0.0664665	http://www.mirbase.org/cgi-bin/mature.pl?mature_acc=MIMAT0000155
mmu-miR-30a-5p	66499	140590	1.3547	0.0415847	http://www.mirbase.org/cgi-bin/mature.pl?mature_acc=MIMAT0000128
mmu-miR-344d-3p	832	1736	1.33558	0.045412	http://www.mirbase.org/cgi-bin/mature.pl?mature_acc=MIMAT0014808
mmu-miR-23b-3p	17466	35965	1.31665	0.0474859	http://www.mirbase.org/cgi-bin/mature.pl?mature_acc=MIMAT0000125
mmu-miR-574-3p	694	1420	1.30733	0.0503347	http://www.mirbase.org/cgi-bin/mature.pl?mature_acc=MIMAT0004894
mmu-miR-1839-5p	1088	2178	1.27583	0.0553853	http://www.mirbase.org/cgi-bin/mature.pl?mature_acc=MIMAT0009456
mmu-miR-132-3p	208	415	1.27059	0.060706	http://www.mirbase.org/cgi-bin/mature.pl?mature_acc=MIMAT0000144
mmu-miR-664-3p	61	121	1.26086	0.0732243	http://www.mirbase.org/cgi-bin/mature.pl?mature_acc=MIMAT0012774
mmu-miR-7093-3p	8	16	1.26031	0.21179	http://www.mirbase.org/cgi-bin/mature.pl?mature_acc=MIMAT0028093
mmu-miR-210-3p	1532	2988	1.23831	0.0624702	http://www.mirbase.org/cgi-bin/mature.pl?mature_acc=MIMAT0000658
mmu-miR-7083-5p	3	6	1.23721	0.442579	http://www.mirbase.org/cgi-bin/mature.pl?mature_acc=MIMAT0028072
mmu-miR-669h-5p	3	6	1.23721	0.442579	http://www.mirbase.org/cgi-bin/mature.pl?mature_acc=MIMAT0005841
mmu-miR-463-5p	3	6	1.23721	0.442579	http://www.mirbase.org/cgi-bin/mature.pl?mature_acc=MIMAT0002104
mmu-miR-34b-5p	1603	3094	1.22324	0.0656088	http://www.mirbase.org/cgi-bin/mature.pl?mature_acc=MIMAT0000382
mmu-miR-12193-3p	2	4	1.21936	0.726708	http://www.mirbase.org/cgi-bin/mature.pl?mature_acc=MIMAT0049856
mmu-miR-3064-3p	2	4	1.21936	0.726708	http://www.mirbase.org/cgi-bin/mature.pl?mature_acc=MIMAT0014835
mmu-miR-6899-3p	2	4	1.21936	0.726708	http://www.mirbase.org/cgi-bin/mature.pl?mature_acc=MIMAT0027699
mmu-miR-28b	2	4	1.21936	0.726708	http://www.mirbase.org/cgi-bin/mature.pl?mature_acc=MIMAT0019354
mmu-miR-7069-5p	2	4	1.21936	0.726708	http://www.mirbase.org/cgi-bin/mature.pl?mature_acc=MIMAT0028044
mmu-miR-145a-5p	9359	17799	1.20197	0.0697169	http://www.mirbase.org/cgi-bin/mature.pl?mature_acc=MIMAT0000157
mmu-miR-1968-5p	21	40	1.19893	0.131133	http://www.mirbase.org/cgi-bin/mature.pl?mature_acc=MIMAT0009441
mmu-miR-33-3p	20	38	1.19507	0.131019	http://www.mirbase.org/cgi-bin/mature.pl?mature_acc=MIMAT0004666
mmu-miR-212-5p	119	224	1.18622	0.0841325	http://www.mirbase.org/cgi-bin/mature.pl?mature_acc=MIMAT0017053
mmu-miR-466d-3p	50	94	1.18314	0.0982906	http://www.mirbase.org/cgi-bin/mature.pl?mature_acc=MIMAT0004931
mmu-miR-34b-3p	1789	3347	1.17827	0.0758109	http://www.mirbase.org/cgi-bin/mature.pl?mature_acc=MIMAT0004581
mmu-miR-297b-5p	24	45	1.17693	0.141868	http://www.mirbase.org/cgi-bin/mature.pl?mature_acc=MIMAT0003480
mmu-miR-3077-3p	1	2	1.16895	1	http://www.mirbase.org/cgi-bin/mature.pl?mature_acc=MIMAT0014863
mmu-miR-7042-3p	1	2	1.16895	1	http://www.mirbase.org/cgi-bin/mature.pl?mature_acc=MIMAT0027989
mmu-miR-7026-3p	1	2	1.16895	1	http://www.mirbase.org/cgi-bin/mature.pl?mature_acc=MIMAT0027957
mmu-miR-1956	1	2	1.16895	1	http://www.mirbase.org/cgi-bin/mature.pl?mature_acc=MIMAT0009428
mmu-miR-7042-5p	1	2	1.16895	1	http://www.mirbase.org/cgi-bin/mature.pl?mature_acc=MIMAT0027988
mmu-miR-433-3p	1	2	1.16895	1	http://www.mirbase.org/cgi-bin/mature.pl?mature_acc=MIMAT0001420
mmu-miR-5626-5p	1	2	1.16895	1	http://www.mirbase.org/cgi-bin/mature.pl?mature_acc=MIMAT0022381
mmu-miR-6946-3p	1	2	1.16895	1	http://www.mirbase.org/cgi-bin/mature.pl?mature_acc=MIMAT0027793
mmu-miR-7646-5p	1	2	1.16895	1	http://www.mirbase.org/cgi-bin/mature.pl?mature_acc=MIMAT0029794
mmu-miR-6984-3p	1	2	1.16895	1	http://www.mirbase.org/cgi-bin/mature.pl?mature_acc=MIMAT0027871
mmu-miR-6987-5p	1	2	1.16895	1	http://www.mirbase.org/cgi-bin/mature.pl?mature_acc=MIMAT0027876
mmu-miR-7009-3p	1	2	1.16895	1	http://www.mirbase.org/cgi-bin/mature.pl?mature_acc=MIMAT0027923
mmu-miR-5619-5p	1	2	1.16895	1	http://www.mirbase.org/cgi-bin/mature.pl?mature_acc=MIMAT0022365
mmu-miR-3965	1	2	1.16895	1	http://www.mirbase.org/cgi-bin/mature.pl?mature_acc=MIMAT0019347
mmu-miR-7675-5p	1	2	1.16895	1	http://www.mirbase.org/cgi-bin/mature.pl?mature_acc=MIMAT0029858
mmu-miR-669g	1	2	1.16895	1	http://www.mirbase.org/cgi-bin/mature.pl?mature_acc=MIMAT0005832
mmu-miR-6901-5p	1	2	1.16895	1	http://www.mirbase.org/cgi-bin/mature.pl?mature_acc=MIMAT0027702
mmu-miR-497a-5p	186	344	1.16113	0.086864	http://www.mirbase.org/cgi-bin/mature.pl?mature_acc=MIMAT0003453
mmu-miR-450b-3p	978	1806	1.1594	0.0811699	http://www.mirbase.org/cgi-bin/mature.pl?mature_acc=MIMAT0003512
mmu-miR-128-3p	71475	130599	1.14425	0.0837235	http://www.mirbase.org/cgi-bin/mature.pl?mature_acc=MIMAT0000140
mmu-miR-150-5p	6	11	1.13131	0.283653	http://www.mirbase.org/cgi-bin/mature.pl?mature_acc=MIMAT0000160
mmu-miR-181c-5p	170	304	1.11253	0.100317	http://www.mirbase.org/cgi-bin/mature.pl?mature_acc=MIMAT0000674
mmu-miR-467d-5p	56	99	1.09474	0.126424	http://www.mirbase.org/cgi-bin/mature.pl?mature_acc=MIMAT0004886
mmu-miR-1843a-3p	26	46	1.09371	0.175242	http://www.mirbase.org/cgi-bin/mature.pl?mature_acc=MIMAT0014806
mmu-miR-542-5p	16	28	1.0755	0.181118	http://www.mirbase.org/cgi-bin/mature.pl?mature_acc=MIMAT0003171
mmu-miR-344c-3p	16	28	1.0755	0.181118	http://www.mirbase.org/cgi-bin/mature.pl?mature_acc=MIMAT0014928
mmu-miR-6929-3p	4	7	1.05657	0.497906	http://www.mirbase.org/cgi-bin/mature.pl?mature_acc=MIMAT0027759
mmu-miR-7118-3p	4	7	1.05657	0.497906	http://www.mirbase.org/cgi-bin/mature.pl?mature_acc=MIMAT0028134
mmu-miR-1231-3p	4	7	1.05657	0.497906	http://www.mirbase.org/cgi-bin/mature.pl?mature_acc=MIMAT0022358
mmu-miR-450a-5p	10511	18062	1.05566	0.110063	http://www.mirbase.org/cgi-bin/mature.pl?mature_acc=MIMAT0001546
mmu-miR-1843a-5p	698	1186	1.03928	0.117617	http://www.mirbase.org/cgi-bin/mature.pl?mature_acc=MIMAT0014805
mmu-miR-503-3p	2734	4643	1.03862	0.116256	http://www.mirbase.org/cgi-bin/mature.pl?mature_acc=MIMAT0004790
mmu-miR-1843b-5p	1208	2044	1.03331	0.118884	http://www.mirbase.org/cgi-bin/mature.pl?mature_acc=MIMAT0019345
mmu-miR-181c-3p	185	312	1.02809	0.128675	http://www.mirbase.org/cgi-bin/mature.pl?mature_acc=MIMAT0017068
mmu-miR-466a-3p	1800	3029	1.0254	0.121212	http://www.mirbase.org/cgi-bin/mature.pl?mature_acc=MIMAT0002107
mmu-miR-466e-3p	1800	3029	1.0254	0.121212	http://www.mirbase.org/cgi-bin/mature.pl?mature_acc=MIMAT0004880
mmu-miR-143-3p	283580	475516	1.02035	0.122062	http://www.mirbase.org/cgi-bin/mature.pl?mature_acc=MIMAT0000247
mmu-miR-181b-5p	7947	13322	1.01993	0.122426	http://www.mirbase.org/cgi-bin/mature.pl?mature_acc=MIMAT0000673
mmu-miR-30a-3p	5576	9285	1.01027	0.126034	http://www.mirbase.org/cgi-bin/mature.pl?mature_acc=MIMAT0000129
mmu-miR-30c-2-3p	1152	1915	1.00773	0.1282	http://www.mirbase.org/cgi-bin/mature.pl?mature_acc=MIMAT0005438
mmu-miR-6516-5p	24	40	1.00745	0.208992	http://www.mirbase.org/cgi-bin/mature.pl?mature_acc=MIMAT0027343
mmu-miR-466b-3p	1886	3129	1.00494	0.128639	http://www.mirbase.org/cgi-bin/mature.pl?mature_acc=MIMAT0004876
mmu-miR-466p-3p	1886	3129	1.00494	0.128639	http://www.mirbase.org/cgi-bin/mature.pl?mature_acc=MIMAT0014892
mmu-miR-466c-3p	1886	3129	1.00494	0.128639	http://www.mirbase.org/cgi-bin/mature.pl?mature_acc=MIMAT0004878
mmu-miR-6975-3p	3	5	0.979503	0.769726	http://www.mirbase.org/cgi-bin/mature.pl?mature_acc=MIMAT0027853
mmu-miR-6914-3p	8	13	0.963085	0.361697	http://www.mirbase.org/cgi-bin/mature.pl?mature_acc=MIMAT0027729
mmu-miR-146b-3p	8	13	0.963085	0.361697	http://www.mirbase.org/cgi-bin/mature.pl?mature_acc=MIMAT0004826
mmu-miR-146b-5p	2989	4755	0.944366	0.152508	http://www.mirbase.org/cgi-bin/mature.pl?mature_acc=MIMAT0003475
mmu-miR-191-5p	20582	32704	0.942695	0.152647	http://www.mirbase.org/cgi-bin/mature.pl?mature_acc=MIMAT0000221
mmu-miR-34a-3p	5	8	0.933989	0.390133	http://www.mirbase.org/cgi-bin/mature.pl?mature_acc=MIMAT0017022
mmu-miR-199a-3p	372811	587585	0.930969	0.157636	http://www.mirbase.org/cgi-bin/mature.pl?mature_acc=MIMAT0000230
mmu-miR-199b-3p	372811	587585	0.930969	0.157636	http://www.mirbase.org/cgi-bin/mature.pl?mature_acc=MIMAT0004667
mmu-miR-669a-3p	1392	2184	0.924362	0.162047	http://www.mirbase.org/cgi-bin/mature.pl?mature_acc=MIMAT0017243
mmu-miR-669o-3p	1392	2184	0.924362	0.162047	http://www.mirbase.org/cgi-bin/mature.pl?mature_acc=MIMAT0017347
mmu-miR-598-3p	289	452	0.919547	0.171022	http://www.mirbase.org/cgi-bin/mature.pl?mature_acc=MIMAT0004942
mmu-miR-30c-5p	79916	123728	0.90523	0.16927	http://www.mirbase.org/cgi-bin/mature.pl?mature_acc=MIMAT0000514
mmu-miR-132-5p	139	214	0.896484	0.188545	http://www.mirbase.org/cgi-bin/mature.pl?mature_acc=MIMAT0016984
mmu-miR-212-3p	28	43	0.890282	0.246285	http://www.mirbase.org/cgi-bin/mature.pl?mature_acc=MIMAT0000659
mmu-miR-23b-5p	210	318	0.872826	0.19564	http://www.mirbase.org/cgi-bin/mature.pl?mature_acc=MIMAT0016980
mmu-miR-194-5p	1580	2371	0.860131	0.192628	http://www.mirbase.org/cgi-bin/mature.pl?mature_acc=MIMAT0000224
mmu-miR-467d-3p	1188	1782	0.859504	0.193432	http://www.mirbase.org/cgi-bin/mature.pl?mature_acc=MIMAT0004887
mmu-miR-467a-3p	1188	1782	0.859504	0.193432	http://www.mirbase.org/cgi-bin/mature.pl?mature_acc=MIMAT0002108
mmu-miR-465a-5p	10	15	0.850808	0.426125	http://www.mirbase.org/cgi-bin/mature.pl?mature_acc=MIMAT0002106
mmu-miR-21b	113	168	0.845979	0.220794	http://www.mirbase.org/cgi-bin/mature.pl?mature_acc=MIMAT0025121
mmu-miR-3058-5p	6	9	0.845063	0.438083	http://www.mirbase.org/cgi-bin/mature.pl?mature_acc=MIMAT0014813
mmu-miR-101a-3p	3947	5859	0.844492	0.199845	http://www.mirbase.org/cgi-bin/mature.pl?mature_acc=MIMAT0000133
mmu-miR-101c	3984	5901	0.841336	0.201504	http://www.mirbase.org/cgi-bin/mature.pl?mature_acc=MIMAT0019349
mmu-miR-6997-5p	4	6	0.837993	0.63315	http://www.mirbase.org/cgi-bin/mature.pl?mature_acc=MIMAT0027896
mmu-miR-7117-5p	4	6	0.837993	0.63315	http://www.mirbase.org/cgi-bin/mature.pl?mature_acc=MIMAT0028131
mmu-miR-873a-5p	2	3	0.817493	1	http://www.mirbase.org/cgi-bin/mature.pl?mature_acc=MIMAT0004936
mmu-miR-7084-5p	2	3	0.817493	1	http://www.mirbase.org/cgi-bin/mature.pl?mature_acc=MIMAT0028074
mmu-miR-7647-5p	2	3	0.817493	1	http://www.mirbase.org/cgi-bin/mature.pl?mature_acc=MIMAT0029796
mmu-miR-103-2-5p	2	3	0.817493	1	http://www.mirbase.org/cgi-bin/mature.pl?mature_acc=MIMAT0017025
mmu-miR-190b-3p	2	3	0.817493	1	http://www.mirbase.org/cgi-bin/mature.pl?mature_acc=MIMAT0017267
mmu-miR-7115-5p	2	3	0.817493	1	http://www.mirbase.org/cgi-bin/mature.pl?mature_acc=MIMAT0028127
mmu-miR-491-3p	2	3	0.817493	1	http://www.mirbase.org/cgi-bin/mature.pl?mature_acc=MIMAT0017255
mmu-miR-1970c-5p	2	3	0.817493	1	http://www.mirbase.org/cgi-bin/mature.pl?mature_acc=MIMAT0049876
mmu-miR-5616-5p	2	3	0.817493	1	http://www.mirbase.org/cgi-bin/mature.pl?mature_acc=MIMAT0022359
mmu-miR-24-1-5p	336	487	0.809824	0.2253	http://www.mirbase.org/cgi-bin/mature.pl?mature_acc=MIMAT0000218
mmu-miR-206-5p	276	399	0.80603	0.229366	http://www.mirbase.org/cgi-bin/mature.pl?mature_acc=MIMAT0017004
mmu-miR-362-3p	1570	2267	0.804582	0.222621	http://www.mirbase.org/cgi-bin/mature.pl?mature_acc=MIMAT0004684
mmu-miR-344b-3p	93	134	0.800642	0.247334	http://www.mirbase.org/cgi-bin/mature.pl?mature_acc=MIMAT0014926
mmu-miR-466i-3p	16	23	0.792969	0.351957	http://www.mirbase.org/cgi-bin/mature.pl?mature_acc=MIMAT0005834
mmu-miR-872-5p	7747	11019	0.782889	0.233904	http://www.mirbase.org/cgi-bin/mature.pl?mature_acc=MIMAT0004934
mmu-miR-152-5p	1128	1601	0.779749	0.237727	http://www.mirbase.org/cgi-bin/mature.pl?mature_acc=MIMAT0016991
mmu-miR-500-3p	246	349	0.77885	0.247655	http://www.mirbase.org/cgi-bin/mature.pl?mature_acc=MIMAT0003507
mmu-miR-1970b-5p	7	10	0.777485	0.479207	http://www.mirbase.org/cgi-bin/mature.pl?mature_acc=MIMAT0049843
mmu-miR-351-3p	513	717	0.757473	0.254084	http://www.mirbase.org/cgi-bin/mature.pl?mature_acc=MIMAT0017042
mmu-miR-221-3p	37796	52787	0.756563	0.249555	http://www.mirbase.org/cgi-bin/mature.pl?mature_acc=MIMAT0000669
mmu-miR-30b-5p	3127	4345	0.749167	0.254953	http://www.mirbase.org/cgi-bin/mature.pl?mature_acc=MIMAT0000130
mmu-miR-6239	5	7	0.744215	0.497906	http://www.mirbase.org/cgi-bin/mature.pl?mature_acc=MIMAT0024860
mmu-miR-21c	44	61	0.744114	0.318426	http://www.mirbase.org/cgi-bin/mature.pl?mature_acc=MIMAT0025148
mmu-miR-669o-5p	57	79	0.744111	0.305958	http://www.mirbase.org/cgi-bin/mature.pl?mature_acc=MIMAT0009421
mmu-miR-450a-1-3p	148	205	0.744105	0.273838	http://www.mirbase.org/cgi-bin/mature.pl?mature_acc=MIMAT0017182
mmu-miR-467a-5p	9317	12793	0.732025	0.265298	http://www.mirbase.org/cgi-bin/mature.pl?mature_acc=MIMAT0003409
mmu-miR-467b-5p	9317	12793	0.732025	0.265298	http://www.mirbase.org/cgi-bin/mature.pl?mature_acc=MIMAT0005448
mmu-miR-466h-3p	49	67	0.724405	0.309113	http://www.mirbase.org/cgi-bin/mature.pl?mature_acc=MIMAT0017274
mmu-miR-676-3p	37	50	0.706953	0.364792	http://www.mirbase.org/cgi-bin/mature.pl?mature_acc=MIMAT0003782
mmu-miR-128-2-5p	82	110	0.697501	0.314826	http://www.mirbase.org/cgi-bin/mature.pl?mature_acc=MIMAT0017069
mmu-miR-140-3p	32237	43175	0.696092	0.289025	http://www.mirbase.org/cgi-bin/mature.pl?mature_acc=MIMAT0000152
mmu-miR-103-3p	39311	52515	0.69241	0.291544	http://www.mirbase.org/cgi-bin/mature.pl?mature_acc=MIMAT0000546
mmu-miR-5100	15	20	0.684688	0.488687	http://www.mirbase.org/cgi-bin/mature.pl?mature_acc=MIMAT0020607
mmu-miR-676-5p	9	12	0.681418	0.545915	http://www.mirbase.org/cgi-bin/mature.pl?mature_acc=MIMAT0003781
mmu-miR-8097	6	8	0.677375	0.542974	http://www.mirbase.org/cgi-bin/mature.pl?mature_acc=MIMAT0031399
mmu-miR-378c	28590	37796	0.677336	0.302108	http://www.mirbase.org/cgi-bin/mature.pl?mature_acc=MIMAT0025138
mmu-miR-27a-3p	83716	110228	0.67153	0.306167	http://www.mirbase.org/cgi-bin/mature.pl?mature_acc=MIMAT0000537
mmu-miR-467c-3p	3	4	0.665534	1	http://www.mirbase.org/cgi-bin/mature.pl?mature_acc=MIMAT0017275
mmu-miR-7219-3p	3	4	0.665534	1	http://www.mirbase.org/cgi-bin/mature.pl?mature_acc=MIMAT0028407
mmu-miR-33-5p	230	300	0.65763	0.328355	http://www.mirbase.org/cgi-bin/mature.pl?mature_acc=MIMAT0000667
mmu-miR-3102-3p	69	90	0.656898	0.362906	http://www.mirbase.org/cgi-bin/mature.pl?mature_acc=MIMAT0014936
mmu-miR-146a-5p	63	82	0.653746	0.361939	http://www.mirbase.org/cgi-bin/mature.pl?mature_acc=MIMAT0000158
mmu-miR-466e-5p	40	52	0.651335	0.384293	http://www.mirbase.org/cgi-bin/mature.pl?mature_acc=MIMAT0004879
mmu-miR-339-5p	735	954	0.650763	0.325137	http://www.mirbase.org/cgi-bin/mature.pl?mature_acc=MIMAT0000584
mmu-miR-181d-5p	5077	6554	0.643001	0.327554	http://www.mirbase.org/cgi-bin/mature.pl?mature_acc=MIMAT0004324
mmu-let-7k	17	22	0.642417	0.45842	http://www.mirbase.org/cgi-bin/mature.pl?mature_acc=MIMAT0025580
mmu-miR-486b-5p	46214	59206	0.632028	0.335285	http://www.mirbase.org/cgi-bin/mature.pl?mature_acc=MIMAT0014943
mmu-miR-486a-5p	46214	59206	0.632028	0.335285	http://www.mirbase.org/cgi-bin/mature.pl?mature_acc=MIMAT0003130
mmu-miR-210-5p	51	65	0.623201	0.398169	http://www.mirbase.org/cgi-bin/mature.pl?mature_acc=MIMAT0017052
mmu-miR-452-3p	23	29	0.606093	0.474911	http://www.mirbase.org/cgi-bin/mature.pl?mature_acc=MIMAT0017194
mmu-miR-3470b	51	64	0.600872	0.414702	http://www.mirbase.org/cgi-bin/mature.pl?mature_acc=MIMAT0015641
mmu-miR-27b-5p	1666	2087	0.599618	0.362266	http://www.mirbase.org/cgi-bin/mature.pl?mature_acc=MIMAT0004522
mmu-miR-9769-3p	8	10	0.588302	0.612094	http://www.mirbase.org/cgi-bin/mature.pl?mature_acc=MIMAT0036462
mmu-miR-6950-3p	4	5	0.580288	1	http://www.mirbase.org/cgi-bin/mature.pl?mature_acc=MIMAT0027801
mmu-miR-6909-5p	4	5	0.580288	1	http://www.mirbase.org/cgi-bin/mature.pl?mature_acc=MIMAT0027718
mmu-miR-6998-3p	4	5	0.580288	1	http://www.mirbase.org/cgi-bin/mature.pl?mature_acc=MIMAT0027899
mmu-miR-1951	4	5	0.580288	1	http://www.mirbase.org/cgi-bin/mature.pl?mature_acc=MIMAT0009422
mmu-miR-6959-5p	4	5	0.580288	1	http://www.mirbase.org/cgi-bin/mature.pl?mature_acc=MIMAT0027818
mmu-miR-669f-3p	34	42	0.577556	0.471443	http://www.mirbase.org/cgi-bin/mature.pl?mature_acc=MIMAT0005839
mmu-miR-26a-5p	388015	475384	0.567597	0.386462	http://www.mirbase.org/cgi-bin/mature.pl?mature_acc=MIMAT0000533
mmu-miR-145a-3p	7619	9329	0.566728	0.387592	http://www.mirbase.org/cgi-bin/mature.pl?mature_acc=MIMAT0004534
mmu-miR-669d-5p	72	88	0.563236	0.421407	http://www.mirbase.org/cgi-bin/mature.pl?mature_acc=MIMAT0005833
mmu-miR-1843b-3p	82	100	0.560145	0.421104	http://www.mirbase.org/cgi-bin/mature.pl?mature_acc=MIMAT0019346
mmu-miR-195a-3p	151	184	0.559353	0.413801	http://www.mirbase.org/cgi-bin/mature.pl?mature_acc=MIMAT0017000
mmu-miR-24-3p	291309	354771	0.558953	0.393693	http://www.mirbase.org/cgi-bin/mature.pl?mature_acc=MIMAT0000219
mmu-miR-6418-3p	9	11	0.557112	0.63922	http://www.mirbase.org/cgi-bin/mature.pl?mature_acc=MIMAT0025174
mmu-miR-23a-3p	20948	25469	0.556543	0.395865	http://www.mirbase.org/cgi-bin/mature.pl?mature_acc=MIMAT0000532
mmu-miR-743a-3p	28	34	0.552482	0.49314	http://www.mirbase.org/cgi-bin/mature.pl?mature_acc=MIMAT0004238
mmu-miR-324-3p	333	401	0.54251	0.418325	http://www.mirbase.org/cgi-bin/mature.pl?mature_acc=MIMAT0000556
mmu-miR-29a-3p	61509	73804	0.537516	0.412021	http://www.mirbase.org/cgi-bin/mature.pl?mature_acc=MIMAT0000535
mmu-miR-669c-5p	169	202	0.531588	0.43966	http://www.mirbase.org/cgi-bin/mature.pl?mature_acc=MIMAT0003479
mmu-miR-7073-5p	10	12	0.531578	0.662736	http://www.mirbase.org/cgi-bin/mature.pl?mature_acc=MIMAT0028052
mmu-miR-3068-3p	201	240	0.530153	0.435754	http://www.mirbase.org/cgi-bin/mature.pl?mature_acc=MIMAT0014843
mmu-miR-22-3p	79089	94287	0.528197	0.420118	http://www.mirbase.org/cgi-bin/mature.pl?mature_acc=MIMAT0000531
mmu-miR-29c-3p	125	149	0.527516	0.448787	http://www.mirbase.org/cgi-bin/mature.pl?mature_acc=MIMAT0000536
mmu-miR-34a-5p	2781	3313	0.527128	0.422173	http://www.mirbase.org/cgi-bin/mature.pl?mature_acc=MIMAT0000542
mmu-miR-217-5p	5	6	0.525642	0.822492	http://www.mirbase.org/cgi-bin/mature.pl?mature_acc=MIMAT0000679
mmu-miR-883a-3p	11	13	0.510286	0.683327	http://www.mirbase.org/cgi-bin/mature.pl?mature_acc=MIMAT0004849
mmu-miR-378a-3p	324229	379993	0.503575	0.441967	http://www.mirbase.org/cgi-bin/mature.pl?mature_acc=MIMAT0003151
mmu-miR-193a-5p	477	558	0.50077	0.451617	http://www.mirbase.org/cgi-bin/mature.pl?mature_acc=MIMAT0004544
mmu-miR-107-3p	3143	3670	0.498235	0.447826	http://www.mirbase.org/cgi-bin/mature.pl?mature_acc=MIMAT0000647
mmu-miR-125b-5p	188029	219017	0.494703	0.450019	http://www.mirbase.org/cgi-bin/mature.pl?mature_acc=MIMAT0000136
mmu-miR-298-3p	12	14	0.492259	0.701513	http://www.mirbase.org/cgi-bin/mature.pl?mature_acc=MIMAT0017007
mmu-miR-221-5p	2133	2480	0.492045	0.453958	http://www.mirbase.org/cgi-bin/mature.pl?mature_acc=MIMAT0017060
mmu-let-7a-5p	188114	218081	0.487872	0.456271	http://www.mirbase.org/cgi-bin/mature.pl?mature_acc=MIMAT0000521
mmu-miR-193a-3p	119	138	0.487846	0.478692	http://www.mirbase.org/cgi-bin/mature.pl?mature_acc=MIMAT0000223
mmu-miR-190b-5p	69	80	0.4872	0.507102	http://www.mirbase.org/cgi-bin/mature.pl?mature_acc=MIMAT0004852
mmu-miR-296-5p	1208	1397	0.484281	0.462263	http://www.mirbase.org/cgi-bin/mature.pl?mature_acc=MIMAT0000374
mmu-miR-3082-3p	20	23	0.47349	0.609666	http://www.mirbase.org/cgi-bin/mature.pl?mature_acc=MIMAT0014873
mmu-miR-3968	760	870	0.46956	0.477385	http://www.mirbase.org/cgi-bin/mature.pl?mature_acc=MIMAT0019352
mmu-miR-125a-5p	62961	71987	0.467893	0.474875	http://www.mirbase.org/cgi-bin/mature.pl?mature_acc=MIMAT0000135
mmu-miR-224-5p	3791	4326	0.465057	0.47836	http://www.mirbase.org/cgi-bin/mature.pl?mature_acc=MIMAT0000671
mmu-miR-1839-3p	78	89	0.464251	0.518312	http://www.mirbase.org/cgi-bin/mature.pl?mature_acc=MIMAT0009457
mmu-miR-872-3p	1147	1308	0.464066	0.481285	http://www.mirbase.org/cgi-bin/mature.pl?mature_acc=MIMAT0004935
mmu-miR-126a-5p	29	33	0.459174	0.575777	http://www.mirbase.org/cgi-bin/mature.pl?mature_acc=MIMAT0000137
mmu-miR-194-2-3p	15	17	0.451654	0.672306	http://www.mirbase.org/cgi-bin/mature.pl?mature_acc=MIMAT0017073
mmu-miR-669p-5p	3696	4130	0.434779	0.507408	http://www.mirbase.org/cgi-bin/mature.pl?mature_acc=MIMAT0014889
mmu-miR-669a-5p	3696	4130	0.434779	0.507408	http://www.mirbase.org/cgi-bin/mature.pl?mature_acc=MIMAT0003477
mmu-miR-467c-5p	258	287	0.428099	0.526623	http://www.mirbase.org/cgi-bin/mature.pl?mature_acc=MIMAT0004885
mmu-miR-3100-5p	9	10	0.421076	0.745855	http://www.mirbase.org/cgi-bin/mature.pl?mature_acc=MIMAT0014919
mmu-miR-1981-3p	77	85	0.416577	0.572159	http://www.mirbase.org/cgi-bin/mature.pl?mature_acc=MIMAT0017351
mmu-miR-664-5p	92	101	0.408736	0.573372	http://www.mirbase.org/cgi-bin/mature.pl?mature_acc=MIMAT0017353
mmu-miR-669f-5p	21	23	0.403568	0.676811	http://www.mirbase.org/cgi-bin/mature.pl?mature_acc=MIMAT0017327
mmu-miR-425-3p	283	308	0.396576	0.55312	http://www.mirbase.org/cgi-bin/mature.pl?mature_acc=MIMAT0001342
mmu-miR-153-3p	92	100	0.394397	0.586478	http://www.mirbase.org/cgi-bin/mature.pl?mature_acc=MIMAT0000163
mmu-miR-701-5p	23	25	0.392865	0.698707	http://www.mirbase.org/cgi-bin/mature.pl?mature_acc=MIMAT0003491
mmu-miR-24-2-5p	12458	13517	0.392314	0.549038	http://www.mirbase.org/cgi-bin/mature.pl?mature_acc=MIMAT0005440
mmu-miR-466g	37	40	0.385839	0.648562	http://www.mirbase.org/cgi-bin/mature.pl?mature_acc=MIMAT0004883
mmu-miR-3062-5p	25	27	0.383803	0.669495	http://www.mirbase.org/cgi-bin/mature.pl?mature_acc=MIMAT0014830
mmu-miR-486b-3p	1363	1468	0.381648	0.56206	http://www.mirbase.org/cgi-bin/mature.pl?mature_acc=MIMAT0014944
mmu-miR-222-3p	25967	27884	0.377372	0.564183	http://www.mirbase.org/cgi-bin/mature.pl?mature_acc=MIMAT0000670
mmu-miR-30e-5p	30307	32348	0.36864	0.573193	http://www.mirbase.org/cgi-bin/mature.pl?mature_acc=MIMAT0000248
mmu-miR-214-3p	12361	13175	0.36662	0.575447	http://www.mirbase.org/cgi-bin/mature.pl?mature_acc=MIMAT0000661
mmu-miR-190a-5p	125	133	0.363762	0.610666	http://www.mirbase.org/cgi-bin/mature.pl?mature_acc=MIMAT0000220
mmu-miR-466f-3p	128	136	0.361737	0.595888	http://www.mirbase.org/cgi-bin/mature.pl?mature_acc=MIMAT0004882
mmu-miR-574-5p	556	590	0.360167	0.585972	http://www.mirbase.org/cgi-bin/mature.pl?mature_acc=MIMAT0004893
mmu-miR-101b-3p	5781	6121	0.357057	0.58573	http://www.mirbase.org/cgi-bin/mature.pl?mature_acc=MIMAT0000616
mmu-miR-297a-5p	52	55	0.354708	0.648527	http://www.mirbase.org/cgi-bin/mature.pl?mature_acc=MIMAT0000375
mmu-miR-1231-5p	17	18	0.354549	0.686852	http://www.mirbase.org/cgi-bin/mature.pl?mature_acc=MIMAT0022357
mmu-miR-669e-5p	36	38	0.351433	0.674898	http://www.mirbase.org/cgi-bin/mature.pl?mature_acc=MIMAT0005853
mmu-miR-320-3p	7103	7491	0.35134	0.591632	http://www.mirbase.org/cgi-bin/mature.pl?mature_acc=MIMAT0000666
mmu-miR-878-5p	18	19	0.350256	0.700163	http://www.mirbase.org/cgi-bin/mature.pl?mature_acc=MIMAT0004932
mmu-miR-467e-5p	133	140	0.348298	0.61864	http://www.mirbase.org/cgi-bin/mature.pl?mature_acc=MIMAT0005293
mmu-miR-126a-3p	954	1004	0.348269	0.597462	http://www.mirbase.org/cgi-bin/mature.pl?mature_acc=MIMAT0000138
mmu-miR-196a-5p	77918	81751	0.343895	0.599083	http://www.mirbase.org/cgi-bin/mature.pl?mature_acc=MIMAT0000518
mmu-miR-465c-5p	168	176	0.341482	0.619458	http://www.mirbase.org/cgi-bin/mature.pl?mature_acc=MIMAT0004873
mmu-miR-140-5p	24454	25560	0.338431	0.604978	http://www.mirbase.org/cgi-bin/mature.pl?mature_acc=MIMAT0000151
mmu-miR-365-3p	6070	6336	0.336485	0.607451	http://www.mirbase.org/cgi-bin/mature.pl?mature_acc=MIMAT0000711
mmu-miR-449c-5p	25	26	0.329587	0.717848	http://www.mirbase.org/cgi-bin/mature.pl?mature_acc=MIMAT0003460
mmu-let-7f-5p	574735	595256	0.325229	0.618981	http://www.mirbase.org/cgi-bin/mature.pl?mature_acc=MIMAT0000525
mmu-miR-130a-3p	1124	1161	0.321307	0.626044	http://www.mirbase.org/cgi-bin/mature.pl?mature_acc=MIMAT0000141
mmu-miR-669b-5p	189	195	0.319496	0.646482	http://www.mirbase.org/cgi-bin/mature.pl?mature_acc=MIMAT0003476
mmu-miR-29b-2-5p	32	33	0.317791	0.721106	http://www.mirbase.org/cgi-bin/mature.pl?mature_acc=MIMAT0017063
mmu-miR-185-5p	3959	4075	0.31627	0.629455	http://www.mirbase.org/cgi-bin/mature.pl?mature_acc=MIMAT0000214
mmu-miR-191-3p	105	108	0.314889	0.649009	http://www.mirbase.org/cgi-bin/mature.pl?mature_acc=MIMAT0004542
mmu-let-7d-5p	62939	64603	0.312262	0.633047	http://www.mirbase.org/cgi-bin/mature.pl?mature_acc=MIMAT0000383
mmu-let-7c-5p	580935	595368	0.310021	0.635439	http://www.mirbase.org/cgi-bin/mature.pl?mature_acc=MIMAT0000523
mmu-miR-29b-3p	2751	2809	0.304703	0.642387	http://www.mirbase.org/cgi-bin/mature.pl?mature_acc=MIMAT0000127
mmu-miR-196b-5p	11604	11780	0.29633	0.650682	http://www.mirbase.org/cgi-bin/mature.pl?mature_acc=MIMAT0001081
mmu-miR-28a-5p	5080	5127	0.287895	0.660327	http://www.mirbase.org/cgi-bin/mature.pl?mature_acc=MIMAT0000653
mmu-miR-297a-3p	120	120	0.274331	0.697897	http://www.mirbase.org/cgi-bin/mature.pl?mature_acc=MIMAT0004864
mmu-miR-297b-3p	120	120	0.274331	0.697897	http://www.mirbase.org/cgi-bin/mature.pl?mature_acc=MIMAT0004827
mmu-miR-297c-3p	120	120	0.274331	0.697897	http://www.mirbase.org/cgi-bin/mature.pl?mature_acc=MIMAT0004866
mmu-miR-153-5p	51	51	0.273946	0.721195	http://www.mirbase.org/cgi-bin/mature.pl?mature_acc=MIMAT0016992
mmu-miR-188-3p	41	41	0.273784	0.735006	http://www.mirbase.org/cgi-bin/mature.pl?mature_acc=MIMAT0004541
mmu-miR-491-5p	17	17	0.272617	0.7571	http://www.mirbase.org/cgi-bin/mature.pl?mature_acc=MIMAT0003486
mmu-miR-181d-3p	15	15	0.272353	0.909315	http://www.mirbase.org/cgi-bin/mature.pl?mature_acc=MIMAT0017264
mmu-miR-3076-3p	11	11	0.271539	0.884696	http://www.mirbase.org/cgi-bin/mature.pl?mature_acc=MIMAT0014861
mmu-miR-1927	9	9	0.270865	0.866239	http://www.mirbase.org/cgi-bin/mature.pl?mature_acc=MIMAT0009390
mmu-miR-28c	5297	5283	0.270791	0.679317	http://www.mirbase.org/cgi-bin/mature.pl?mature_acc=MIMAT0019339
mmu-miR-409-3p	7	7	0.269812	0.840166	http://www.mirbase.org/cgi-bin/mature.pl?mature_acc=MIMAT0001090
mmu-miR-5621-3p	7	7	0.269812	0.840166	http://www.mirbase.org/cgi-bin/mature.pl?mature_acc=MIMAT0022370
mmu-miR-463-3p	6	6	0.269028	0.822492	http://www.mirbase.org/cgi-bin/mature.pl?mature_acc=MIMAT0004758
mmu-miR-3112-3p	6	6	0.269028	0.822492	http://www.mirbase.org/cgi-bin/mature.pl?mature_acc=MIMAT0014956
mmu-miR-192-5p	2213	2203	0.268067	0.683178	http://www.mirbase.org/cgi-bin/mature.pl?mature_acc=MIMAT0000517
mmu-miR-471-3p	4	4	0.266319	1	http://www.mirbase.org/cgi-bin/mature.pl?mature_acc=MIMAT0017195
mmu-miR-5617-5p	4	4	0.266319	1	http://www.mirbase.org/cgi-bin/mature.pl?mature_acc=MIMAT0022361
mmu-miR-1199-5p	4	4	0.266319	1	http://www.mirbase.org/cgi-bin/mature.pl?mature_acc=MIMAT0005860
mmu-miR-7029-3p	3	3	0.263664	1	http://www.mirbase.org/cgi-bin/mature.pl?mature_acc=MIMAT0027963
mmu-miR-6932-5p	3	3	0.263664	1	http://www.mirbase.org/cgi-bin/mature.pl?mature_acc=MIMAT0027764
mmu-miR-6922-5p	3	3	0.263664	1	http://www.mirbase.org/cgi-bin/mature.pl?mature_acc=MIMAT0027744
mmu-miR-144-3p	3	3	0.263664	1	http://www.mirbase.org/cgi-bin/mature.pl?mature_acc=MIMAT0000156
mmu-miR-30d-5p	108856	107698	0.259186	0.691788	http://www.mirbase.org/cgi-bin/mature.pl?mature_acc=MIMAT0000515
mmu-miR-7035-3p	2	2	0.25851	1	http://www.mirbase.org/cgi-bin/mature.pl?mature_acc=MIMAT0027975
mmu-miR-467h	2	2	0.25851	1	http://www.mirbase.org/cgi-bin/mature.pl?mature_acc=MIMAT0005855
mmu-miR-7675-3p	2	2	0.25851	1	http://www.mirbase.org/cgi-bin/mature.pl?mature_acc=MIMAT0029859
mmu-miR-6979-3p	2	2	0.25851	1	http://www.mirbase.org/cgi-bin/mature.pl?mature_acc=MIMAT0027861
mmu-miR-12206-5p	2	2	0.25851	1	http://www.mirbase.org/cgi-bin/mature.pl?mature_acc=MIMAT0049880
mmu-miR-6991-5p	2	2	0.25851	1	http://www.mirbase.org/cgi-bin/mature.pl?mature_acc=MIMAT0027884
mmu-miR-7013-5p	2	2	0.25851	1	http://www.mirbase.org/cgi-bin/mature.pl?mature_acc=MIMAT0027930
mmu-miR-7666-3p	2	2	0.25851	1	http://www.mirbase.org/cgi-bin/mature.pl?mature_acc=MIMAT0029839
mmu-miR-466l-5p	2	2	0.25851	1	http://www.mirbase.org/cgi-bin/mature.pl?mature_acc=MIMAT0017322
mmu-miR-126b-3p	2	2	0.25851	1	http://www.mirbase.org/cgi-bin/mature.pl?mature_acc=MIMAT0029895
mmu-miR-7030-3p	2	2	0.25851	1	http://www.mirbase.org/cgi-bin/mature.pl?mature_acc=MIMAT0027965
mmu-miR-6912-5p	2	2	0.25851	1	http://www.mirbase.org/cgi-bin/mature.pl?mature_acc=MIMAT0027724
mmu-miR-7036a-5p	2	2	0.25851	1	http://www.mirbase.org/cgi-bin/mature.pl?mature_acc=MIMAT0027976
mmu-miR-741-3p	65	64	0.251762	0.749762	http://www.mirbase.org/cgi-bin/mature.pl?mature_acc=MIMAT0004236
mmu-miR-16-5p	21753	21403	0.251213	0.700906	http://www.mirbase.org/cgi-bin/mature.pl?mature_acc=MIMAT0000527
mmu-miR-100-5p	38939	38257	0.249123	0.703212	http://www.mirbase.org/cgi-bin/mature.pl?mature_acc=MIMAT0000655
mmu-miR-3102-3p.2-3p	50	49	0.244853	0.744483	http://www.mirbase.org/cgi-bin/mature.pl?mature_acc=MIMAT0014935
mmu-miR-7060-3p	1	1	0.244194	1	http://www.mirbase.org/cgi-bin/mature.pl?mature_acc=MIMAT0028025
mmu-miR-12193-5p	1	1	0.244194	1	http://www.mirbase.org/cgi-bin/mature.pl?mature_acc=MIMAT0049855
mmu-miR-3472	1	1	0.244194	1	http://www.mirbase.org/cgi-bin/mature.pl?mature_acc=MIMAT0015643
mmu-miR-3113-5p	1	1	0.244194	1	http://www.mirbase.org/cgi-bin/mature.pl?mature_acc=MIMAT0014959
mmu-miR-8107	1	1	0.244194	1	http://www.mirbase.org/cgi-bin/mature.pl?mature_acc=MIMAT0031412
mmu-miR-292a-3p	1	1	0.244194	1	http://www.mirbase.org/cgi-bin/mature.pl?mature_acc=MIMAT0000370
mmu-miR-8091	1	1	0.244194	1	http://www.mirbase.org/cgi-bin/mature.pl?mature_acc=MIMAT0031392
mmu-miR-291a-3p	1	1	0.244194	1	http://www.mirbase.org/cgi-bin/mature.pl?mature_acc=MIMAT0000368
mmu-miR-8092	1	1	0.244194	1	http://www.mirbase.org/cgi-bin/mature.pl?mature_acc=MIMAT0031393
mmu-miR-5124a	1	1	0.244194	1	http://www.mirbase.org/cgi-bin/mature.pl?mature_acc=MIMAT0020634
mmu-miR-7012-3p	1	1	0.244194	1	http://www.mirbase.org/cgi-bin/mature.pl?mature_acc=MIMAT0027929
mmu-miR-6942-3p	1	1	0.244194	1	http://www.mirbase.org/cgi-bin/mature.pl?mature_acc=MIMAT0027785
mmu-miR-202-5p	1	1	0.244194	1	http://www.mirbase.org/cgi-bin/mature.pl?mature_acc=MIMAT0004546
mmu-miR-3569-5p	1	1	0.244194	1	http://www.mirbase.org/cgi-bin/mature.pl?mature_acc=MIMAT0029854
mmu-miR-101a-5p	1	1	0.244194	1	http://www.mirbase.org/cgi-bin/mature.pl?mature_acc=MIMAT0004526
mmu-miR-883b-3p	1	1	0.244194	1	http://www.mirbase.org/cgi-bin/mature.pl?mature_acc=MIMAT0004851
mmu-miR-7036b-5p	1	1	0.244194	1	http://www.mirbase.org/cgi-bin/mature.pl?mature_acc=MIMAT0029808
mmu-miR-344g-3p	1	1	0.244194	1	http://www.mirbase.org/cgi-bin/mature.pl?mature_acc=MIMAT0014930
mmu-miR-6939-3p	1	1	0.244194	1	http://www.mirbase.org/cgi-bin/mature.pl?mature_acc=MIMAT0027779
mmu-miR-7117-3p	1	1	0.244194	1	http://www.mirbase.org/cgi-bin/mature.pl?mature_acc=MIMAT0028132
mmu-miR-6904-5p	1	1	0.244194	1	http://www.mirbase.org/cgi-bin/mature.pl?mature_acc=MIMAT0027708
mmu-miR-466a-5p	1	1	0.244194	1	http://www.mirbase.org/cgi-bin/mature.pl?mature_acc=MIMAT0004759
mmu-miR-6931-3p	1	1	0.244194	1	http://www.mirbase.org/cgi-bin/mature.pl?mature_acc=MIMAT0027763
mmu-miR-218-1-3p	1	1	0.244194	1	http://www.mirbase.org/cgi-bin/mature.pl?mature_acc=MIMAT0004665
mmu-miR-6993-5p	1	1	0.244194	1	http://www.mirbase.org/cgi-bin/mature.pl?mature_acc=MIMAT0027888
mmu-miR-7656-3p	1	1	0.244194	1	http://www.mirbase.org/cgi-bin/mature.pl?mature_acc=MIMAT0029819
mmu-miR-7034-5p	1	1	0.244194	1	http://www.mirbase.org/cgi-bin/mature.pl?mature_acc=MIMAT0027972
mmu-miR-7063-3p	1	1	0.244194	1	http://www.mirbase.org/cgi-bin/mature.pl?mature_acc=MIMAT0028031
mmu-miR-6933-3p	1	1	0.244194	1	http://www.mirbase.org/cgi-bin/mature.pl?mature_acc=MIMAT0027767
mmu-miR-344d-2-5p	1	1	0.244194	1	http://www.mirbase.org/cgi-bin/mature.pl?mature_acc=MIMAT0014961
mmu-miR-5106	1	1	0.244194	1	http://www.mirbase.org/cgi-bin/mature.pl?mature_acc=MIMAT0020613
mmu-miR-7046-3p	1	1	0.244194	1	http://www.mirbase.org/cgi-bin/mature.pl?mature_acc=MIMAT0027997
mmu-miR-873a-3p	1	1	0.244194	1	http://www.mirbase.org/cgi-bin/mature.pl?mature_acc=MIMAT0017279
mmu-miR-7669-5p	1	1	0.244194	1	http://www.mirbase.org/cgi-bin/mature.pl?mature_acc=MIMAT0029844
mmu-miR-7688-5p	1	1	0.244194	1	http://www.mirbase.org/cgi-bin/mature.pl?mature_acc=MIMAT0029906
mmu-miR-219b-3p	1	1	0.244194	1	http://www.mirbase.org/cgi-bin/mature.pl?mature_acc=MIMAT0029807
mmu-miR-686	1	1	0.244194	1	http://www.mirbase.org/cgi-bin/mature.pl?mature_acc=MIMAT0003464
mmu-miR-7000-5p	1	1	0.244194	1	http://www.mirbase.org/cgi-bin/mature.pl?mature_acc=MIMAT0027902
mmu-miR-6927-3p	1	1	0.244194	1	http://www.mirbase.org/cgi-bin/mature.pl?mature_acc=MIMAT0027755
mmu-miR-6994-5p	1	1	0.244194	1	http://www.mirbase.org/cgi-bin/mature.pl?mature_acc=MIMAT0027890
mmu-miR-486a-3p	1241	1215	0.244044	0.711334	http://www.mirbase.org/cgi-bin/mature.pl?mature_acc=MIMAT0017206
mmu-miR-31-5p	49978	48781	0.239641	0.713973	http://www.mirbase.org/cgi-bin/mature.pl?mature_acc=MIMAT0000538
mmu-let-7g-5p	129642	126517	0.239414	0.714196	http://www.mirbase.org/cgi-bin/mature.pl?mature_acc=MIMAT0000121
mmu-miR-3068-5p	374	364	0.235436	0.727832	http://www.mirbase.org/cgi-bin/mature.pl?mature_acc=MIMAT0014842
mmu-miR-29c-5p	36	35	0.233156	0.825983	http://www.mirbase.org/cgi-bin/mature.pl?mature_acc=MIMAT0004632
mmu-miR-155-5p	3558	3456	0.232644	0.722747	http://www.mirbase.org/cgi-bin/mature.pl?mature_acc=MIMAT0000165
mmu-miR-378a-5p	5702	5535	0.231726	0.723482	http://www.mirbase.org/cgi-bin/mature.pl?mature_acc=MIMAT0000742
mmu-miR-582-3p	364	351	0.222071	0.742502	http://www.mirbase.org/cgi-bin/mature.pl?mature_acc=MIMAT0005292
mmu-miR-532-3p	2998	2890	0.221675	0.735484	http://www.mirbase.org/cgi-bin/mature.pl?mature_acc=MIMAT0004781
mmu-miR-328-3p	10377	10002	0.221512	0.734971	http://www.mirbase.org/cgi-bin/mature.pl?mature_acc=MIMAT0000565
mmu-miR-181b-2-3p	27	26	0.219138	0.833964	http://www.mirbase.org/cgi-bin/mature.pl?mature_acc=MIMAT0017084
mmu-miR-339-3p	154	148	0.217103	0.755822	http://www.mirbase.org/cgi-bin/mature.pl?mature_acc=MIMAT0004649
mmu-miR-743b-3p	26	25	0.216972	0.883327	http://www.mirbase.org/cgi-bin/mature.pl?mature_acc=MIMAT0004840
mmu-miR-29a-5p	25	24	0.214631	0.87929	http://www.mirbase.org/cgi-bin/mature.pl?mature_acc=MIMAT0004631
mmu-let-7e-5p	32738	31360	0.212574	0.745091	http://www.mirbase.org/cgi-bin/mature.pl?mature_acc=MIMAT0000524
mmu-miR-199a-5p	277346	265434	0.211282	0.746507	http://www.mirbase.org/cgi-bin/mature.pl?mature_acc=MIMAT0000229
mmu-miR-361-5p	1519	1451	0.208524	0.751608	http://www.mirbase.org/cgi-bin/mature.pl?mature_acc=MIMAT0000704
mmu-miR-188-5p	2411	2301	0.207234	0.752394	http://www.mirbase.org/cgi-bin/mature.pl?mature_acc=MIMAT0000217
mmu-let-7d-3p	7735	7355	0.201936	0.757715	http://www.mirbase.org/cgi-bin/mature.pl?mature_acc=MIMAT0000384
mmu-let-7b-5p	107430	101845	0.197594	0.762423	http://www.mirbase.org/cgi-bin/mature.pl?mature_acc=MIMAT0000522
mmu-miR-501-3p	20251	19182	0.196375	0.763959	http://www.mirbase.org/cgi-bin/mature.pl?mature_acc=MIMAT0003509
mmu-miR-374c-5p	5275	4994	0.195636	0.765223	http://www.mirbase.org/cgi-bin/mature.pl?mature_acc=MIMAT0014953
mmu-miR-374b-5p	5278	4995	0.195104	0.765843	http://www.mirbase.org/cgi-bin/mature.pl?mature_acc=MIMAT0003727
mmu-miR-378b	5228	4933	0.190817	0.770852	http://www.mirbase.org/cgi-bin/mature.pl?mature_acc=MIMAT0019348
mmu-miR-93-5p	15886	14968	0.18874	0.772915	http://www.mirbase.org/cgi-bin/mature.pl?mature_acc=MIMAT0000540
mmu-miR-8120	15	14	0.173589	1	http://www.mirbase.org/cgi-bin/mature.pl?mature_acc=MIMAT0031426
mmu-miR-365-2-5p	726	675	0.169504	0.799823	http://www.mirbase.org/cgi-bin/mature.pl?mature_acc=MIMAT0017179
mmu-miR-200c-3p	27	25	0.162804	0.942485	http://www.mirbase.org/cgi-bin/mature.pl?mature_acc=MIMAT0000657
mmu-miR-26b-5p	31117	28572	0.151514	0.816728	http://www.mirbase.org/cgi-bin/mature.pl?mature_acc=MIMAT0000534
mmu-miR-29b-1-5p	204	186	0.141259	0.83369	http://www.mirbase.org/cgi-bin/mature.pl?mature_acc=MIMAT0004523
mmu-miR-296-3p	1792	1629	0.137022	0.835371	http://www.mirbase.org/cgi-bin/mature.pl?mature_acc=MIMAT0004576
mmu-miR-1930-3p	11	10	0.135504	1	http://www.mirbase.org/cgi-bin/mature.pl?mature_acc=MIMAT0017340
mmu-miR-324-5p	172	156	0.133652	0.844467	http://www.mirbase.org/cgi-bin/mature.pl?mature_acc=MIMAT0000555
mmu-miR-466c-5p	159	144	0.13155	0.865425	http://www.mirbase.org/cgi-bin/mature.pl?mature_acc=MIMAT0004877
mmu-miR-326-3p	42	38	0.129821	0.88223	http://www.mirbase.org/cgi-bin/mature.pl?mature_acc=MIMAT0000559
mmu-miR-15a-5p	422	379	0.119533	0.861591	http://www.mirbase.org/cgi-bin/mature.pl?mature_acc=MIMAT0000526
mmu-miR-5114	45	40	0.104385	0.925514	http://www.mirbase.org/cgi-bin/mature.pl?mature_acc=MIMAT0020622
mmu-miR-3084-3p	18	16	0.103929	0.917982	http://www.mirbase.org/cgi-bin/mature.pl?mature_acc=MIMAT0014877
mmu-miR-181a-2-3p	446	395	0.0993952	0.884151	http://www.mirbase.org/cgi-bin/mature.pl?mature_acc=MIMAT0005443
mmu-miR-99b-5p	134281	118572	0.0951238	0.884262	http://www.mirbase.org/cgi-bin/mature.pl?mature_acc=MIMAT0000132
mmu-miR-99a-5p	74391	65551	0.0921053	0.887925	http://www.mirbase.org/cgi-bin/mature.pl?mature_acc=MIMAT0000131
mmu-let-7i-3p	267	235	0.0903919	0.903653	http://www.mirbase.org/cgi-bin/mature.pl?mature_acc=MIMAT0004520
mmu-miR-26b-3p	91	80	0.0886199	0.922123	http://www.mirbase.org/cgi-bin/mature.pl?mature_acc=MIMAT0004630
mmu-miR-185-3p	131	115	0.086595	0.91716	http://www.mirbase.org/cgi-bin/mature.pl?mature_acc=MIMAT0016996
mmu-miR-128-1-5p	49	43	0.0859377	0.965301	http://www.mirbase.org/cgi-bin/mature.pl?mature_acc=MIMAT0016982
mmu-miR-30e-3p	4212	3688	0.0829463	0.899539	http://www.mirbase.org/cgi-bin/mature.pl?mature_acc=MIMAT0000249
mmu-miR-27a-5p	7075	6186	0.0808909	0.9018	http://www.mirbase.org/cgi-bin/mature.pl?mature_acc=MIMAT0004633
mmu-miR-5620-5p	8	7	0.0806297	1	http://www.mirbase.org/cgi-bin/mature.pl?mature_acc=MIMAT0022367
mmu-miR-7068-3p	8	7	0.0806297	1	http://www.mirbase.org/cgi-bin/mature.pl?mature_acc=MIMAT0028043
mmu-let-7f-2-3p	198	173	0.0798337	0.916651	http://www.mirbase.org/cgi-bin/mature.pl?mature_acc=MIMAT0017017
mmu-miR-652-3p	2159	1884	0.0780467	0.905999	http://www.mirbase.org/cgi-bin/mature.pl?mature_acc=MIMAT0003711
mmu-miR-30d-3p	314	274	0.077994	0.911467	http://www.mirbase.org/cgi-bin/mature.pl?mature_acc=MIMAT0017011
mmu-miR-22-5p	2734	2379	0.0739542	0.910727	http://www.mirbase.org/cgi-bin/mature.pl?mature_acc=MIMAT0004629
mmu-miR-149-3p	23	20	0.0725609	1	http://www.mirbase.org/cgi-bin/mature.pl?mature_acc=MIMAT0016990
mmu-let-7e-3p	718	624	0.0721645	0.916546	http://www.mirbase.org/cgi-bin/mature.pl?mature_acc=MIMAT0017016
mmu-miR-138-5p	53	46	0.0700806	0.935144	http://www.mirbase.org/cgi-bin/mature.pl?mature_acc=MIMAT0000150
mmu-miR-7680-3p	22	19	0.0627298	1	http://www.mirbase.org/cgi-bin/mature.pl?mature_acc=MIMAT0029875
mmu-miR-142a-5p	28	24	0.0519738	1	http://www.mirbase.org/cgi-bin/mature.pl?mature_acc=MIMAT0000154
mmu-miR-125b-2-3p	951	815	0.0519631	0.940356	http://www.mirbase.org/cgi-bin/mature.pl?mature_acc=MIMAT0004529
mmu-miR-3962	14	12	0.0517267	1	http://www.mirbase.org/cgi-bin/mature.pl?mature_acc=MIMAT0019340
mmu-miR-3110-5p	14	12	0.0517267	1	http://www.mirbase.org/cgi-bin/mature.pl?mature_acc=MIMAT0014951
mmu-miR-292a-5p	7	6	0.0512394	1	http://www.mirbase.org/cgi-bin/mature.pl?mature_acc=MIMAT0000369
mmu-miR-6538	7	6	0.0512394	1	http://www.mirbase.org/cgi-bin/mature.pl?mature_acc=MIMAT0025583
mmu-miR-6977-3p	7	6	0.0512394	1	http://www.mirbase.org/cgi-bin/mature.pl?mature_acc=MIMAT0027857
mmu-miR-222-5p	468	400	0.0480934	0.943657	http://www.mirbase.org/cgi-bin/mature.pl?mature_acc=MIMAT0017061
mmu-miR-3081-3p	89	76	0.0467391	0.959679	http://www.mirbase.org/cgi-bin/mature.pl?mature_acc=MIMAT0014871
mmu-miR-23a-5p	68	58	0.0450446	0.974025	http://www.mirbase.org/cgi-bin/mature.pl?mature_acc=MIMAT0017019
mmu-let-7c-2-3p	26286	22370	0.0418862	0.948962	http://www.mirbase.org/cgi-bin/mature.pl?mature_acc=MIMAT0005439
mmu-let-7a-1-3p	26286	22370	0.0418862	0.948962	http://www.mirbase.org/cgi-bin/mature.pl?mature_acc=MIMAT0004620
mmu-miR-466o-5p	487	413	0.0368255	0.961159	http://www.mirbase.org/cgi-bin/mature.pl?mature_acc=MIMAT0014885
mmu-miR-466b-5p	487	413	0.0368255	0.961159	http://www.mirbase.org/cgi-bin/mature.pl?mature_acc=MIMAT0004875
mmu-miR-184-3p	39	33	0.0334915	1	http://www.mirbase.org/cgi-bin/mature.pl?mature_acc=MIMAT0000213
mmu-miR-532-5p	140777	118438	0.0253361	0.969079	http://www.mirbase.org/cgi-bin/mature.pl?mature_acc=MIMAT0002889
mmu-miR-484	20710	17391	0.0226289	0.972467	http://www.mirbase.org/cgi-bin/mature.pl?mature_acc=MIMAT0003127
mmu-miR-99a-3p	37	31	0.0192878	1	http://www.mirbase.org/cgi-bin/mature.pl?mature_acc=MIMAT0016981
mmu-miR-702-5p	6	5	0.0113241	1	http://www.mirbase.org/cgi-bin/mature.pl?mature_acc=MIMAT0022931
mmu-miR-7677-3p	6	5	0.0113241	1	http://www.mirbase.org/cgi-bin/mature.pl?mature_acc=MIMAT0029869
mmu-miR-6960-5p	35	29	0.00330083	1	http://www.mirbase.org/cgi-bin/mature.pl?mature_acc=MIMAT0027820
mmu-miR-6982-5p	0	0	0	1	http://www.mirbase.org/cgi-bin/mature.pl?mature_acc=MIMAT0027866
mmu-miR-12188-3p	0	0	0	1	http://www.mirbase.org/cgi-bin/mature.pl?mature_acc=MIMAT0049845
mmu-miR-7674-3p	0	0	0	1	http://www.mirbase.org/cgi-bin/mature.pl?mature_acc=MIMAT0029857
mmu-miR-8109	0	0	0	1	http://www.mirbase.org/cgi-bin/mature.pl?mature_acc=MIMAT0031415
mmu-miR-717	0	0	0	1	http://www.mirbase.org/cgi-bin/mature.pl?mature_acc=MIMAT0003510
mmu-miR-705	0	0	0	1	http://www.mirbase.org/cgi-bin/mature.pl?mature_acc=MIMAT0003495
mmu-miR-590-3p	0	0	0	1	http://www.mirbase.org/cgi-bin/mature.pl?mature_acc=MIMAT0004896
mmu-miR-721	0	0	0	1	http://www.mirbase.org/cgi-bin/mature.pl?mature_acc=MIMAT0003515
mmu-miR-7668-3p	0	0	0	1	http://www.mirbase.org/cgi-bin/mature.pl?mature_acc=MIMAT0029843
mmu-miR-6918-3p	0	0	0	1	http://www.mirbase.org/cgi-bin/mature.pl?mature_acc=MIMAT0027737
mmu-miR-338-5p	0	0	0	1	http://www.mirbase.org/cgi-bin/mature.pl?mature_acc=MIMAT0004647
mmu-miR-5617-3p	0	0	0	1	http://www.mirbase.org/cgi-bin/mature.pl?mature_acc=MIMAT0022362
mmu-miR-7030-5p	0	0	0	1	http://www.mirbase.org/cgi-bin/mature.pl?mature_acc=MIMAT0027964
mmu-miR-7022-3p	0	0	0	1	http://www.mirbase.org/cgi-bin/mature.pl?mature_acc=MIMAT0027949
mmu-miR-496a-3p	0	0	0	1	http://www.mirbase.org/cgi-bin/mature.pl?mature_acc=MIMAT0003738
mmu-miR-12203-5p	0	0	0	1	http://www.mirbase.org/cgi-bin/mature.pl?mature_acc=MIMAT0049873
mmu-miR-1962	0	0	0	1	http://www.mirbase.org/cgi-bin/mature.pl?mature_acc=MIMAT0009435
mmu-miR-1264-5p	0	0	0	1	http://www.mirbase.org/cgi-bin/mature.pl?mature_acc=MIMAT0014802
mmu-miR-3088-5p	0	0	0	1	http://www.mirbase.org/cgi-bin/mature.pl?mature_acc=MIMAT0014897
mmu-miR-2136	0	0	0	1	http://www.mirbase.org/cgi-bin/mature.pl?mature_acc=MIMAT0011212
mmu-miR-1896	0	0	0	1	http://www.mirbase.org/cgi-bin/mature.pl?mature_acc=MIMAT0007873
mmu-miR-290b-5p	0	0	0	1	http://www.mirbase.org/cgi-bin/mature.pl?mature_acc=MIMAT0029900
mmu-miR-680	0	0	0	1	http://www.mirbase.org/cgi-bin/mature.pl?mature_acc=MIMAT0003457
mmu-miR-7010-5p	0	0	0	1	http://www.mirbase.org/cgi-bin/mature.pl?mature_acc=MIMAT0027924
mmu-miR-568	0	0	0	1	http://www.mirbase.org/cgi-bin/mature.pl?mature_acc=MIMAT0004892
mmu-miR-6930-3p	0	0	0	1	http://www.mirbase.org/cgi-bin/mature.pl?mature_acc=MIMAT0027761
mmu-miR-7076-5p	0	0	0	1	http://www.mirbase.org/cgi-bin/mature.pl?mature_acc=MIMAT0028058
mmu-miR-7077-3p	0	0	0	1	http://www.mirbase.org/cgi-bin/mature.pl?mature_acc=MIMAT0028061
mmu-miR-3078-5p	0	0	0	1	http://www.mirbase.org/cgi-bin/mature.pl?mature_acc=MIMAT0014864
mmu-miR-6960-3p	0	0	0	1	http://www.mirbase.org/cgi-bin/mature.pl?mature_acc=MIMAT0027821
mmu-miR-410-5p	0	0	0	1	http://www.mirbase.org/cgi-bin/mature.pl?mature_acc=MIMAT0017172
mmu-miR-6985-5p	0	0	0	1	http://www.mirbase.org/cgi-bin/mature.pl?mature_acc=MIMAT0027872
mmu-miR-7020-5p	0	0	0	1	http://www.mirbase.org/cgi-bin/mature.pl?mature_acc=MIMAT0027944
mmu-miR-6926-5p	0	0	0	1	http://www.mirbase.org/cgi-bin/mature.pl?mature_acc=MIMAT0027752
mmu-miR-6376	0	0	0	1	http://www.mirbase.org/cgi-bin/mature.pl?mature_acc=MIMAT0025120
mmu-miR-7679-5p	0	0	0	1	http://www.mirbase.org/cgi-bin/mature.pl?mature_acc=MIMAT0029872
mmu-miR-7078-3p	0	0	0	1	http://www.mirbase.org/cgi-bin/mature.pl?mature_acc=MIMAT0028063
mmu-miR-490-5p	0	0	0	1	http://www.mirbase.org/cgi-bin/mature.pl?mature_acc=MIMAT0017261
mmu-miR-7019-3p	0	0	0	1	http://www.mirbase.org/cgi-bin/mature.pl?mature_acc=MIMAT0027943
mmu-miR-6237	0	0	0	1	http://www.mirbase.org/cgi-bin/mature.pl?mature_acc=MIMAT0024858
mmu-miR-6365	0	0	0	1	http://www.mirbase.org/cgi-bin/mature.pl?mature_acc=MIMAT0025109
mmu-miR-200b-5p	0	0	0	1	http://www.mirbase.org/cgi-bin/mature.pl?mature_acc=MIMAT0004545
mmu-miR-7089-5p	0	0	0	1	http://www.mirbase.org/cgi-bin/mature.pl?mature_acc=MIMAT0028084
mmu-miR-6938-5p	0	0	0	1	http://www.mirbase.org/cgi-bin/mature.pl?mature_acc=MIMAT0027776
mmu-miR-6358	0	0	0	1	http://www.mirbase.org/cgi-bin/mature.pl?mature_acc=MIMAT0025101
mmu-miR-3106-5p	0	0	0	1	http://www.mirbase.org/cgi-bin/mature.pl?mature_acc=MIMAT0014817
mmu-miR-7230-3p	0	0	0	1	http://www.mirbase.org/cgi-bin/mature.pl?mature_acc=MIMAT0028429
mmu-miR-6769b-5p	0	0	0	1	http://www.mirbase.org/cgi-bin/mature.pl?mature_acc=MIMAT0028040
mmu-miR-7037-5p	0	0	0	1	http://www.mirbase.org/cgi-bin/mature.pl?mature_acc=MIMAT0027978
mmu-miR-7001-5p	0	0	0	1	http://www.mirbase.org/cgi-bin/mature.pl?mature_acc=MIMAT0027904
mmu-miR-6972-5p	0	0	0	1	http://www.mirbase.org/cgi-bin/mature.pl?mature_acc=MIMAT0027846
mmu-miR-7059-5p	0	0	0	1	http://www.mirbase.org/cgi-bin/mature.pl?mature_acc=MIMAT0028022
mmu-miR-3081-5p	0	0	0	1	http://www.mirbase.org/cgi-bin/mature.pl?mature_acc=MIMAT0014870
mmu-miR-2183	0	0	0	1	http://www.mirbase.org/cgi-bin/mature.pl?mature_acc=MIMAT0011287
mmu-miR-5112	0	0	0	1	http://www.mirbase.org/cgi-bin/mature.pl?mature_acc=MIMAT0020620
mmu-miR-7657-3p	0	0	0	1	http://www.mirbase.org/cgi-bin/mature.pl?mature_acc=MIMAT0029821
mmu-miR-6906-3p	0	0	0	1	http://www.mirbase.org/cgi-bin/mature.pl?mature_acc=MIMAT0027713
mmu-miR-7011-5p	0	0	0	1	http://www.mirbase.org/cgi-bin/mature.pl?mature_acc=MIMAT0027926
mmu-miR-7231-5p	0	0	0	1	http://www.mirbase.org/cgi-bin/mature.pl?mature_acc=MIMAT0028430
mmu-miR-6342	0	0	0	1	http://www.mirbase.org/cgi-bin/mature.pl?mature_acc=MIMAT0025085
mmu-miR-8113	0	0	0	1	http://www.mirbase.org/cgi-bin/mature.pl?mature_acc=MIMAT0031419
mmu-miR-302a-5p	0	0	0	1	http://www.mirbase.org/cgi-bin/mature.pl?mature_acc=MIMAT0004579
mmu-miR-7093-5p	0	0	0	1	http://www.mirbase.org/cgi-bin/mature.pl?mature_acc=MIMAT0028092
mmu-miR-8110	0	0	0	1	http://www.mirbase.org/cgi-bin/mature.pl?mature_acc=MIMAT0031416
mmu-miR-6383	0	0	0	1	http://www.mirbase.org/cgi-bin/mature.pl?mature_acc=MIMAT0025129
mmu-miR-7002-3p	0	0	0	1	http://www.mirbase.org/cgi-bin/mature.pl?mature_acc=MIMAT0027907
mmu-miR-669d-3p	0	0	0	1	http://www.mirbase.org/cgi-bin/mature.pl?mature_acc=MIMAT0017324
mmu-miR-7242-5p	0	0	0	1	http://www.mirbase.org/cgi-bin/mature.pl?mature_acc=MIMAT0028452
mmu-miR-7686-5p	0	0	0	1	http://www.mirbase.org/cgi-bin/mature.pl?mature_acc=MIMAT0029898
mmu-miR-7676-5p	0	0	0	1	http://www.mirbase.org/cgi-bin/mature.pl?mature_acc=MIMAT0029860
mmu-miR-504-3p	0	0	0	1	http://www.mirbase.org/cgi-bin/mature.pl?mature_acc=MIMAT0017277
mmu-miR-543-5p	0	0	0	1	http://www.mirbase.org/cgi-bin/mature.pl?mature_acc=MIMAT0017207
mmu-miR-7222-3p	0	0	0	1	http://www.mirbase.org/cgi-bin/mature.pl?mature_acc=MIMAT0028413
mmu-miR-376b-5p	0	0	0	1	http://www.mirbase.org/cgi-bin/mature.pl?mature_acc=MIMAT0003388
mmu-miR-6936-5p	0	0	0	1	http://www.mirbase.org/cgi-bin/mature.pl?mature_acc=MIMAT0027772
mmu-miR-6986-3p	0	0	0	1	http://www.mirbase.org/cgi-bin/mature.pl?mature_acc=MIMAT0027875
mmu-miR-466q	0	0	0	1	http://www.mirbase.org/cgi-bin/mature.pl?mature_acc=MIMAT0020631
mmu-miR-511-5p	0	0	0	1	http://www.mirbase.org/cgi-bin/mature.pl?mature_acc=MIMAT0004940
mmu-miR-1901	0	0	0	1	http://www.mirbase.org/cgi-bin/mature.pl?mature_acc=MIMAT0007880
mmu-miR-1952	0	0	0	1	http://www.mirbase.org/cgi-bin/mature.pl?mature_acc=MIMAT0009423
mmu-miR-6408	0	0	0	1	http://www.mirbase.org/cgi-bin/mature.pl?mature_acc=MIMAT0025161
mmu-miR-5615-3p	0	0	0	1	http://www.mirbase.org/cgi-bin/mature.pl?mature_acc=MIMAT0022356
mmu-miR-669i	0	0	0	1	http://www.mirbase.org/cgi-bin/mature.pl?mature_acc=MIMAT0005840
mmu-miR-12182-5p	0	0	0	1	http://www.mirbase.org/cgi-bin/mature.pl?mature_acc=MIMAT0049828
mmu-miR-7067-5p	0	0	0	1	http://www.mirbase.org/cgi-bin/mature.pl?mature_acc=MIMAT0028038
mmu-miR-1897-5p	0	0	0	1	http://www.mirbase.org/cgi-bin/mature.pl?mature_acc=MIMAT0007864
mmu-miR-6362	0	0	0	1	http://www.mirbase.org/cgi-bin/mature.pl?mature_acc=MIMAT0025106
mmu-miR-6903-5p	0	0	0	1	http://www.mirbase.org/cgi-bin/mature.pl?mature_acc=MIMAT0027706
mmu-miR-3060-5p	0	0	0	1	http://www.mirbase.org/cgi-bin/mature.pl?mature_acc=MIMAT0014826
mmu-miR-6380	0	0	0	1	http://www.mirbase.org/cgi-bin/mature.pl?mature_acc=MIMAT0025126
mmu-miR-6384	0	0	0	1	http://www.mirbase.org/cgi-bin/mature.pl?mature_acc=MIMAT0025130
mmu-miR-667-5p	0	0	0	1	http://www.mirbase.org/cgi-bin/mature.pl?mature_acc=MIMAT0017239
mmu-miR-329-3p	0	0	0	1	http://www.mirbase.org/cgi-bin/mature.pl?mature_acc=MIMAT0000567
mmu-miR-3112-5p	0	0	0	1	http://www.mirbase.org/cgi-bin/mature.pl?mature_acc=MIMAT0014955
mmu-miR-7216-3p	0	0	0	1	http://www.mirbase.org/cgi-bin/mature.pl?mature_acc=MIMAT0028401
mmu-miR-1197-3p	0	0	0	1	http://www.mirbase.org/cgi-bin/mature.pl?mature_acc=MIMAT0005858
mmu-miR-7038-3p	0	0	0	1	http://www.mirbase.org/cgi-bin/mature.pl?mature_acc=MIMAT0027981
mmu-miR-6924-3p	0	0	0	1	http://www.mirbase.org/cgi-bin/mature.pl?mature_acc=MIMAT0027749
mmu-miR-6546-3p	0	0	0	1	http://www.mirbase.org/cgi-bin/mature.pl?mature_acc=MIMAT0029793
mmu-miR-509-3p	0	0	0	1	http://www.mirbase.org/cgi-bin/mature.pl?mature_acc=MIMAT0004891
mmu-miR-7066-5p	0	0	0	1	http://www.mirbase.org/cgi-bin/mature.pl?mature_acc=MIMAT0028036
mmu-miR-363-3p	0	0	0	1	http://www.mirbase.org/cgi-bin/mature.pl?mature_acc=MIMAT0000708
mmu-miR-6394	0	0	0	1	http://www.mirbase.org/cgi-bin/mature.pl?mature_acc=MIMAT0025144
mmu-miR-20b-3p	0	0	0	1	http://www.mirbase.org/cgi-bin/mature.pl?mature_acc=MIMAT0004788
mmu-miR-6340	0	0	0	1	http://www.mirbase.org/cgi-bin/mature.pl?mature_acc=MIMAT0025083
mmu-miR-3475-3p	0	0	0	1	http://www.mirbase.org/cgi-bin/mature.pl?mature_acc=MIMAT0015219
mmu-miR-759	0	0	0	1	http://www.mirbase.org/cgi-bin/mature.pl?mature_acc=MIMAT0003897
mmu-miR-6387	0	0	0	1	http://www.mirbase.org/cgi-bin/mature.pl?mature_acc=MIMAT0025134
mmu-miR-344b-5p	0	0	0	1	http://www.mirbase.org/cgi-bin/mature.pl?mature_acc=MIMAT0014925
mmu-miR-882	0	0	0	1	http://www.mirbase.org/cgi-bin/mature.pl?mature_acc=MIMAT0004847
mmu-miR-6949-3p	0	0	0	1	http://www.mirbase.org/cgi-bin/mature.pl?mature_acc=MIMAT0027799
mmu-miR-431-5p	0	0	0	1	http://www.mirbase.org/cgi-bin/mature.pl?mature_acc=MIMAT0001418
mmu-miR-9b-3p	0	0	0	1	http://www.mirbase.org/cgi-bin/mature.pl?mature_acc=MIMAT0049836
mmu-miR-6353	0	0	0	1	http://www.mirbase.org/cgi-bin/mature.pl?mature_acc=MIMAT0025096
mmu-miR-3080-5p	0	0	0	1	http://www.mirbase.org/cgi-bin/mature.pl?mature_acc=MIMAT0014868
mmu-miR-327	0	0	0	1	http://www.mirbase.org/cgi-bin/mature.pl?mature_acc=MIMAT0004867
mmu-miR-1197-5p	0	0	0	1	http://www.mirbase.org/cgi-bin/mature.pl?mature_acc=MIMAT0017331
mmu-miR-6407	0	0	0	1	http://www.mirbase.org/cgi-bin/mature.pl?mature_acc=MIMAT0025160
mmu-miR-6941-3p	0	0	0	1	http://www.mirbase.org/cgi-bin/mature.pl?mature_acc=MIMAT0027783
mmu-miR-5046	0	0	0	1	http://www.mirbase.org/cgi-bin/mature.pl?mature_acc=MIMAT0020540
mmu-miR-195b	0	0	0	1	http://www.mirbase.org/cgi-bin/mature.pl?mature_acc=MIMAT0025076
mmu-miR-719	0	0	0	1	http://www.mirbase.org/cgi-bin/mature.pl?mature_acc=MIMAT0003465
mmu-miR-7213-3p	0	0	0	1	http://www.mirbase.org/cgi-bin/mature.pl?mature_acc=MIMAT0028395
mmu-miR-6392-5p	0	0	0	1	http://www.mirbase.org/cgi-bin/mature.pl?mature_acc=MIMAT0025141
mmu-miR-8117	0	0	0	1	http://www.mirbase.org/cgi-bin/mature.pl?mature_acc=MIMAT0031423
mmu-miR-875-5p	0	0	0	1	http://www.mirbase.org/cgi-bin/mature.pl?mature_acc=MIMAT0004937
mmu-miR-7000-3p	0	0	0	1	http://www.mirbase.org/cgi-bin/mature.pl?mature_acc=MIMAT0027903
mmu-miR-485-5p	0	0	0	1	http://www.mirbase.org/cgi-bin/mature.pl?mature_acc=MIMAT0003128
mmu-miR-3088-3p	0	0	0	1	http://www.mirbase.org/cgi-bin/mature.pl?mature_acc=MIMAT0014898
mmu-miR-145b	0	0	0	1	http://www.mirbase.org/cgi-bin/mature.pl?mature_acc=MIMAT0025105
mmu-miR-203b-3p	0	0	0	1	http://www.mirbase.org/cgi-bin/mature.pl?mature_acc=MIMAT0049832
mmu-miR-219a-2-3p	0	0	0	1	http://www.mirbase.org/cgi-bin/mature.pl?mature_acc=MIMAT0022841
mmu-miR-688	0	0	0	1	http://www.mirbase.org/cgi-bin/mature.pl?mature_acc=MIMAT0003467
mmu-miR-7051-3p	0	0	0	1	http://www.mirbase.org/cgi-bin/mature.pl?mature_acc=MIMAT0028007
mmu-miR-6969-5p	0	0	0	1	http://www.mirbase.org/cgi-bin/mature.pl?mature_acc=MIMAT0027840
mmu-miR-5127	0	0	0	1	http://www.mirbase.org/cgi-bin/mature.pl?mature_acc=MIMAT0020638
mmu-miR-146a-3p	0	0	0	1	http://www.mirbase.org/cgi-bin/mature.pl?mature_acc=MIMAT0016989
mmu-miR-6961-5p	0	0	0	1	http://www.mirbase.org/cgi-bin/mature.pl?mature_acc=MIMAT0027822
mmu-miR-7225-3p	0	0	0	1	http://www.mirbase.org/cgi-bin/mature.pl?mature_acc=MIMAT0028419
mmu-miR-203-5p	0	0	0	1	http://www.mirbase.org/cgi-bin/mature.pl?mature_acc=MIMAT0004547
mmu-miR-880-5p	0	0	0	1	http://www.mirbase.org/cgi-bin/mature.pl?mature_acc=MIMAT0017266
mmu-miR-1905	0	0	0	1	http://www.mirbase.org/cgi-bin/mature.pl?mature_acc=MIMAT0007866
mmu-miR-302c-5p	0	0	0	1	http://www.mirbase.org/cgi-bin/mature.pl?mature_acc=MIMAT0003375
mmu-miR-3966	0	0	0	1	http://www.mirbase.org/cgi-bin/mature.pl?mature_acc=MIMAT0019350
mmu-miR-6419	0	0	0	1	http://www.mirbase.org/cgi-bin/mature.pl?mature_acc=MIMAT0025175
mmu-miR-6537-3p	0	0	0	1	http://www.mirbase.org/cgi-bin/mature.pl?mature_acc=MIMAT0025582
mmu-miR-1193-5p	0	0	0	1	http://www.mirbase.org/cgi-bin/mature.pl?mature_acc=MIMAT0017329
mmu-miR-6953-5p	0	0	0	1	http://www.mirbase.org/cgi-bin/mature.pl?mature_acc=MIMAT0027806
mmu-miR-6947-3p	0	0	0	1	http://www.mirbase.org/cgi-bin/mature.pl?mature_acc=MIMAT0027795
mmu-miR-216b-3p	0	0	0	1	http://www.mirbase.org/cgi-bin/mature.pl?mature_acc=MIMAT0017233
mmu-miR-448-3p	0	0	0	1	http://www.mirbase.org/cgi-bin/mature.pl?mature_acc=MIMAT0001533
mmu-miR-453	0	0	0	1	http://www.mirbase.org/cgi-bin/mature.pl?mature_acc=MIMAT0004870
mmu-miR-6982-3p	0	0	0	1	http://www.mirbase.org/cgi-bin/mature.pl?mature_acc=MIMAT0027867
mmu-miR-682	0	0	0	1	http://www.mirbase.org/cgi-bin/mature.pl?mature_acc=MIMAT0003459
mmu-miR-6973a-3p	0	0	0	1	http://www.mirbase.org/cgi-bin/mature.pl?mature_acc=MIMAT0027849
mmu-miR-5618-3p	0	0	0	1	http://www.mirbase.org/cgi-bin/mature.pl?mature_acc=MIMAT0022364
mmu-miR-3544-3p	0	0	0	1	http://www.mirbase.org/cgi-bin/mature.pl?mature_acc=MIMAT0022354
mmu-miR-7047-5p	0	0	0	1	http://www.mirbase.org/cgi-bin/mature.pl?mature_acc=MIMAT0027998
mmu-miR-7211-5p	0	0	0	1	http://www.mirbase.org/cgi-bin/mature.pl?mature_acc=MIMAT0028390
mmu-miR-470-3p	0	0	0	1	http://www.mirbase.org/cgi-bin/mature.pl?mature_acc=MIMAT0004760
mmu-miR-1911-5p	0	0	0	1	http://www.mirbase.org/cgi-bin/mature.pl?mature_acc=MIMAT0048643
mmu-miR-297c-5p	0	0	0	1	http://www.mirbase.org/cgi-bin/mature.pl?mature_acc=MIMAT0004865
mmu-miR-154-3p	0	0	0	1	http://www.mirbase.org/cgi-bin/mature.pl?mature_acc=MIMAT0004537
mmu-miR-6341	0	0	0	1	http://www.mirbase.org/cgi-bin/mature.pl?mature_acc=MIMAT0025084
mmu-miR-18b-3p	0	0	0	1	http://www.mirbase.org/cgi-bin/mature.pl?mature_acc=MIMAT0017270
mmu-miR-5103	0	0	0	1	http://www.mirbase.org/cgi-bin/mature.pl?mature_acc=MIMAT0020610
mmu-miR-7006-5p	0	0	0	1	http://www.mirbase.org/cgi-bin/mature.pl?mature_acc=MIMAT0027916
mmu-miR-6375	0	0	0	1	http://www.mirbase.org/cgi-bin/mature.pl?mature_acc=MIMAT0025119
mmu-miR-494-5p	0	0	0	1	http://www.mirbase.org/cgi-bin/mature.pl?mature_acc=MIMAT0017215
mmu-miR-3113-3p	0	0	0	1	http://www.mirbase.org/cgi-bin/mature.pl?mature_acc=MIMAT0014960
mmu-miR-7006-3p	0	0	0	1	http://www.mirbase.org/cgi-bin/mature.pl?mature_acc=MIMAT0027917
mmu-miR-12178-5p	0	0	0	1	http://www.mirbase.org/cgi-bin/mature.pl?mature_acc=MIMAT0049822
mmu-miR-6416-5p	0	0	0	1	http://www.mirbase.org/cgi-bin/mature.pl?mature_acc=MIMAT0025170
mmu-miR-7214-5p	0	0	0	1	http://www.mirbase.org/cgi-bin/mature.pl?mature_acc=MIMAT0028396
mmu-miR-410-3p	0	0	0	1	http://www.mirbase.org/cgi-bin/mature.pl?mature_acc=MIMAT0001091
mmu-miR-344-5p	0	0	0	1	http://www.mirbase.org/cgi-bin/mature.pl?mature_acc=MIMAT0017038
mmu-miR-6337	0	0	0	1	http://www.mirbase.org/cgi-bin/mature.pl?mature_acc=MIMAT0025080
mmu-miR-1191b-3p	0	0	0	1	http://www.mirbase.org/cgi-bin/mature.pl?mature_acc=MIMAT0029867
mmu-miR-6241	0	0	0	1	http://www.mirbase.org/cgi-bin/mature.pl?mature_acc=MIMAT0024862
mmu-miR-326-5p	0	0	0	1	http://www.mirbase.org/cgi-bin/mature.pl?mature_acc=MIMAT0017027
mmu-miR-3072-3p	0	0	0	1	http://www.mirbase.org/cgi-bin/mature.pl?mature_acc=MIMAT0014853
mmu-miR-7118-5p	0	0	0	1	http://www.mirbase.org/cgi-bin/mature.pl?mature_acc=MIMAT0028133
mmu-miR-344c-5p	0	0	0	1	http://www.mirbase.org/cgi-bin/mature.pl?mature_acc=MIMAT0014927
mmu-miR-135a-1-3p	0	0	0	1	http://www.mirbase.org/cgi-bin/mature.pl?mature_acc=MIMAT0004531
mmu-miR-5098	0	0	0	1	http://www.mirbase.org/cgi-bin/mature.pl?mature_acc=MIMAT0020605
mmu-miR-291a-5p	0	0	0	1	http://www.mirbase.org/cgi-bin/mature.pl?mature_acc=MIMAT0000367
mmu-miR-6898-3p	0	0	0	1	http://www.mirbase.org/cgi-bin/mature.pl?mature_acc=MIMAT0027697
mmu-miR-6905-5p	0	0	0	1	http://www.mirbase.org/cgi-bin/mature.pl?mature_acc=MIMAT0027710
mmu-miR-3065-3p	0	0	0	1	http://www.mirbase.org/cgi-bin/mature.pl?mature_acc=MIMAT0014837
mmu-miR-1968-3p	0	0	0	1	http://www.mirbase.org/cgi-bin/mature.pl?mature_acc=MIMAT0017350
mmu-miR-12190-3p	0	0	0	1	http://www.mirbase.org/cgi-bin/mature.pl?mature_acc=MIMAT0049849
mmu-miR-5124b	0	0	0	1	http://www.mirbase.org/cgi-bin/mature.pl?mature_acc=MIMAT0025136
mmu-miR-3090-5p	0	0	0	1	http://www.mirbase.org/cgi-bin/mature.pl?mature_acc=MIMAT0014901
mmu-miR-653-3p	0	0	0	1	http://www.mirbase.org/cgi-bin/mature.pl?mature_acc=MIMAT0017284
mmu-miR-6937-3p	0	0	0	1	http://www.mirbase.org/cgi-bin/mature.pl?mature_acc=MIMAT0027775
mmu-miR-6973b-5p	0	0	0	1	http://www.mirbase.org/cgi-bin/mature.pl?mature_acc=MIMAT0027908
mmu-miR-6957-3p	0	0	0	1	http://www.mirbase.org/cgi-bin/mature.pl?mature_acc=MIMAT0027815
mmu-miR-6908-5p	0	0	0	1	http://www.mirbase.org/cgi-bin/mature.pl?mature_acc=MIMAT0027716
mmu-miR-802-5p	0	0	0	1	http://www.mirbase.org/cgi-bin/mature.pl?mature_acc=MIMAT0004188
mmu-miR-7055-5p	0	0	0	1	http://www.mirbase.org/cgi-bin/mature.pl?mature_acc=MIMAT0028014
mmu-miR-678	0	0	0	1	http://www.mirbase.org/cgi-bin/mature.pl?mature_acc=MIMAT0003452
mmu-miR-6973b-3p	0	0	0	1	http://www.mirbase.org/cgi-bin/mature.pl?mature_acc=MIMAT0027909
mmu-miR-6369	0	0	0	1	http://www.mirbase.org/cgi-bin/mature.pl?mature_acc=MIMAT0025113
mmu-miR-1224-3p	0	0	0	1	http://www.mirbase.org/cgi-bin/mature.pl?mature_acc=MIMAT0017231
mmu-miR-762	0	0	0	1	http://www.mirbase.org/cgi-bin/mature.pl?mature_acc=MIMAT0003892
mmu-miR-7064-5p	0	0	0	1	http://www.mirbase.org/cgi-bin/mature.pl?mature_acc=MIMAT0028032
mmu-miR-3078-3p	0	0	0	1	http://www.mirbase.org/cgi-bin/mature.pl?mature_acc=MIMAT0014865
mmu-miR-7216-5p	0	0	0	1	http://www.mirbase.org/cgi-bin/mature.pl?mature_acc=MIMAT0028400
mmu-miR-1893	0	0	0	1	http://www.mirbase.org/cgi-bin/mature.pl?mature_acc=MIMAT0007879
mmu-miR-1188-5p	0	0	0	1	http://www.mirbase.org/cgi-bin/mature.pl?mature_acc=MIMAT0005843
mmu-miR-665-5p	0	0	0	1	http://www.mirbase.org/cgi-bin/mature.pl?mature_acc=MIMAT0017238
mmu-miR-6379	0	0	0	1	http://www.mirbase.org/cgi-bin/mature.pl?mature_acc=MIMAT0025125
mmu-miR-7215-3p	0	0	0	1	http://www.mirbase.org/cgi-bin/mature.pl?mature_acc=MIMAT0028399
mmu-miR-3080-3p	0	0	0	1	http://www.mirbase.org/cgi-bin/mature.pl?mature_acc=MIMAT0014869
mmu-miR-412-3p	0	0	0	1	http://www.mirbase.org/cgi-bin/mature.pl?mature_acc=MIMAT0001094
mmu-miR-6943-3p	0	0	0	1	http://www.mirbase.org/cgi-bin/mature.pl?mature_acc=MIMAT0027787
mmu-miR-6336	0	0	0	1	http://www.mirbase.org/cgi-bin/mature.pl?mature_acc=MIMAT0025079
mmu-miR-1897-3p	0	0	0	1	http://www.mirbase.org/cgi-bin/mature.pl?mature_acc=MIMAT0007865
mmu-miR-6913-5p	0	0	0	1	http://www.mirbase.org/cgi-bin/mature.pl?mature_acc=MIMAT0027726
mmu-miR-5625-5p	0	0	0	1	http://www.mirbase.org/cgi-bin/mature.pl?mature_acc=MIMAT0022379
mmu-miR-9769-5p	0	0	0	1	http://www.mirbase.org/cgi-bin/mature.pl?mature_acc=MIMAT0036461
mmu-miR-6414	0	0	0	1	http://www.mirbase.org/cgi-bin/mature.pl?mature_acc=MIMAT0025168
mmu-miR-7115-3p	0	0	0	1	http://www.mirbase.org/cgi-bin/mature.pl?mature_acc=MIMAT0028128
mmu-miR-7213-5p	0	0	0	1	http://www.mirbase.org/cgi-bin/mature.pl?mature_acc=MIMAT0028394
mmu-miR-12186-5p	0	0	0	1	http://www.mirbase.org/cgi-bin/mature.pl?mature_acc=MIMAT0049839
mmu-miR-7676-3p	0	0	0	1	http://www.mirbase.org/cgi-bin/mature.pl?mature_acc=MIMAT0029861
mmu-miR-684	0	0	0	1	http://www.mirbase.org/cgi-bin/mature.pl?mature_acc=MIMAT0003462
mmu-miR-7049-3p	0	0	0	1	http://www.mirbase.org/cgi-bin/mature.pl?mature_acc=MIMAT0028003
mmu-miR-207	0	0	0	1	http://www.mirbase.org/cgi-bin/mature.pl?mature_acc=MIMAT0000240
mmu-miR-697	0	0	0	1	http://www.mirbase.org/cgi-bin/mature.pl?mature_acc=MIMAT0003487
mmu-miR-7684-5p	0	0	0	1	http://www.mirbase.org/cgi-bin/mature.pl?mature_acc=MIMAT0029890
mmu-miR-3618-5p	0	0	0	1	http://www.mirbase.org/cgi-bin/mature.pl?mature_acc=MIMAT0035716
mmu-miR-1899	0	0	0	1	http://www.mirbase.org/cgi-bin/mature.pl?mature_acc=MIMAT0007869
mmu-miR-6996-3p	0	0	0	1	http://www.mirbase.org/cgi-bin/mature.pl?mature_acc=MIMAT0027895
mmu-miR-7654-3p	0	0	0	1	http://www.mirbase.org/cgi-bin/mature.pl?mature_acc=MIMAT0029815
mmu-miR-292b-5p	0	0	0	1	http://www.mirbase.org/cgi-bin/mature.pl?mature_acc=MIMAT0029864
mmu-miR-6978-5p	0	0	0	1	http://www.mirbase.org/cgi-bin/mature.pl?mature_acc=MIMAT0027858
mmu-miR-6350	0	0	0	1	http://www.mirbase.org/cgi-bin/mature.pl?mature_acc=MIMAT0025093
mmu-miR-6995-5p	0	0	0	1	http://www.mirbase.org/cgi-bin/mature.pl?mature_acc=MIMAT0027892
mmu-miR-12188-5p	0	0	0	1	http://www.mirbase.org/cgi-bin/mature.pl?mature_acc=MIMAT0049844
mmu-miR-6359	0	0	0	1	http://www.mirbase.org/cgi-bin/mature.pl?mature_acc=MIMAT0025102
mmu-miR-204-3p	0	0	0	1	http://www.mirbase.org/cgi-bin/mature.pl?mature_acc=MIMAT0017002
mmu-miR-8098	0	0	0	1	http://www.mirbase.org/cgi-bin/mature.pl?mature_acc=MIMAT0031400
mmu-miR-666-5p	0	0	0	1	http://www.mirbase.org/cgi-bin/mature.pl?mature_acc=MIMAT0003737
mmu-miR-344d-1-5p	0	0	0	1	http://www.mirbase.org/cgi-bin/mature.pl?mature_acc=MIMAT0014819
mmu-miR-6357	0	0	0	1	http://www.mirbase.org/cgi-bin/mature.pl?mature_acc=MIMAT0025100
mmu-miR-344f-5p	0	0	0	1	http://www.mirbase.org/cgi-bin/mature.pl?mature_acc=MIMAT0014931
mmu-miR-6920-3p	0	0	0	1	http://www.mirbase.org/cgi-bin/mature.pl?mature_acc=MIMAT0027741
mmu-miR-7053-5p	0	0	0	1	http://www.mirbase.org/cgi-bin/mature.pl?mature_acc=MIMAT0028010
mmu-miR-5624-3p	0	0	0	1	http://www.mirbase.org/cgi-bin/mature.pl?mature_acc=MIMAT0022378
mmu-miR-687	0	0	0	1	http://www.mirbase.org/cgi-bin/mature.pl?mature_acc=MIMAT0003466
mmu-miR-7241-5p	0	0	0	1	http://www.mirbase.org/cgi-bin/mature.pl?mature_acc=MIMAT0028450
mmu-miR-7077-5p	0	0	0	1	http://www.mirbase.org/cgi-bin/mature.pl?mature_acc=MIMAT0028060
mmu-miR-764-5p	0	0	0	1	http://www.mirbase.org/cgi-bin/mature.pl?mature_acc=MIMAT0003894
mmu-miR-369-5p	0	0	0	1	http://www.mirbase.org/cgi-bin/mature.pl?mature_acc=MIMAT0003185
mmu-miR-6934-5p	0	0	0	1	http://www.mirbase.org/cgi-bin/mature.pl?mature_acc=MIMAT0027768
mmu-miR-374b-3p	0	0	0	1	http://www.mirbase.org/cgi-bin/mature.pl?mature_acc=MIMAT0003728
mmu-miR-673-5p	0	0	0	1	http://www.mirbase.org/cgi-bin/mature.pl?mature_acc=MIMAT0003739
mmu-miR-6930-5p	0	0	0	1	http://www.mirbase.org/cgi-bin/mature.pl?mature_acc=MIMAT0027760
mmu-miR-541-3p	0	0	0	1	http://www.mirbase.org/cgi-bin/mature.pl?mature_acc=MIMAT0017209
mmu-miR-6769b-3p	0	0	0	1	http://www.mirbase.org/cgi-bin/mature.pl?mature_acc=MIMAT0028041
mmu-miR-429-5p	0	0	0	1	http://www.mirbase.org/cgi-bin/mature.pl?mature_acc=MIMAT0017178
mmu-miR-3083-3p	0	0	0	1	http://www.mirbase.org/cgi-bin/mature.pl?mature_acc=MIMAT0014875
mmu-miR-7210-5p	0	0	0	1	http://www.mirbase.org/cgi-bin/mature.pl?mature_acc=MIMAT0028388
mmu-miR-346-3p	0	0	0	1	http://www.mirbase.org/cgi-bin/mature.pl?mature_acc=MIMAT0017039
mmu-miR-6965-5p	0	0	0	1	http://www.mirbase.org/cgi-bin/mature.pl?mature_acc=MIMAT0027830
mmu-miR-92a-2-5p	0	0	0	1	http://www.mirbase.org/cgi-bin/mature.pl?mature_acc=MIMAT0004635
mmu-miR-6360	0	0	0	1	http://www.mirbase.org/cgi-bin/mature.pl?mature_acc=MIMAT0025103
mmu-miR-6964-5p	0	0	0	1	http://www.mirbase.org/cgi-bin/mature.pl?mature_acc=MIMAT0027828
mmu-miR-465d-5p	0	0	0	1	http://www.mirbase.org/cgi-bin/mature.pl?mature_acc=MIMAT0029880
mmu-miR-7242-3p	0	0	0	1	http://www.mirbase.org/cgi-bin/mature.pl?mature_acc=MIMAT0028453
mmu-miR-7085-5p	0	0	0	1	http://www.mirbase.org/cgi-bin/mature.pl?mature_acc=MIMAT0028076
mmu-miR-122-3p	0	0	0	1	http://www.mirbase.org/cgi-bin/mature.pl?mature_acc=MIMAT0017005
mmu-miR-208a-5p	0	0	0	1	http://www.mirbase.org/cgi-bin/mature.pl?mature_acc=MIMAT0017014
mmu-miR-184-5p	0	0	0	1	http://www.mirbase.org/cgi-bin/mature.pl?mature_acc=MIMAT0022690
mmu-miR-3071-3p	0	0	0	1	http://www.mirbase.org/cgi-bin/mature.pl?mature_acc=MIMAT0014851
mmu-miR-6981-3p	0	0	0	1	http://www.mirbase.org/cgi-bin/mature.pl?mature_acc=MIMAT0027865
mmu-miR-714	0	0	0	1	http://www.mirbase.org/cgi-bin/mature.pl?mature_acc=MIMAT0003505
mmu-miR-6939-5p	0	0	0	1	http://www.mirbase.org/cgi-bin/mature.pl?mature_acc=MIMAT0027778
mmu-miR-12201-3p	0	0	0	1	http://www.mirbase.org/cgi-bin/mature.pl?mature_acc=MIMAT0049870
mmu-miR-691	0	0	0	1	http://www.mirbase.org/cgi-bin/mature.pl?mature_acc=MIMAT0003470
mmu-miR-291b-5p	0	0	0	1	http://www.mirbase.org/cgi-bin/mature.pl?mature_acc=MIMAT0003189
mmu-miR-7005-3p	0	0	0	1	http://www.mirbase.org/cgi-bin/mature.pl?mature_acc=MIMAT0027915
mmu-miR-6338	0	0	0	1	http://www.mirbase.org/cgi-bin/mature.pl?mature_acc=MIMAT0025081
mmu-miR-6411	0	0	0	1	http://www.mirbase.org/cgi-bin/mature.pl?mature_acc=MIMAT0025164
mmu-miR-6951-3p	0	0	0	1	http://www.mirbase.org/cgi-bin/mature.pl?mature_acc=MIMAT0027803
mmu-miR-540-5p	0	0	0	1	http://www.mirbase.org/cgi-bin/mature.pl?mature_acc=MIMAT0004786
mmu-miR-19b-2-5p	0	0	0	1	http://www.mirbase.org/cgi-bin/mature.pl?mature_acc=MIMAT0017010
mmu-miR-6973a-5p	0	0	0	1	http://www.mirbase.org/cgi-bin/mature.pl?mature_acc=MIMAT0027848
mmu-miR-7666-5p	0	0	0	1	http://www.mirbase.org/cgi-bin/mature.pl?mature_acc=MIMAT0029838
mmu-miR-6715-5p	0	0	0	1	http://www.mirbase.org/cgi-bin/mature.pl?mature_acc=MIMAT0029876
mmu-miR-8115	0	0	0	1	http://www.mirbase.org/cgi-bin/mature.pl?mature_acc=MIMAT0031421
mmu-miR-876-3p	0	0	0	1	http://www.mirbase.org/cgi-bin/mature.pl?mature_acc=MIMAT0004855
mmu-miR-1911-3p	0	0	0	1	http://www.mirbase.org/cgi-bin/mature.pl?mature_acc=MIMAT0048644
mmu-miR-12191-5p	0	0	0	1	http://www.mirbase.org/cgi-bin/mature.pl?mature_acc=MIMAT0049850
mmu-miR-673-3p	0	0	0	1	http://www.mirbase.org/cgi-bin/mature.pl?mature_acc=MIMAT0004824
mmu-miR-300-5p	0	0	0	1	http://www.mirbase.org/cgi-bin/mature.pl?mature_acc=MIMAT0004578
mmu-miR-1190	0	0	0	1	http://www.mirbase.org/cgi-bin/mature.pl?mature_acc=MIMAT0005847
mmu-miR-302d-5p	0	0	0	1	http://www.mirbase.org/cgi-bin/mature.pl?mature_acc=MIMAT0017225
mmu-miR-758-5p	0	0	0	1	http://www.mirbase.org/cgi-bin/mature.pl?mature_acc=MIMAT0017235
mmu-miR-7073-3p	0	0	0	1	http://www.mirbase.org/cgi-bin/mature.pl?mature_acc=MIMAT0028053
mmu-miR-7231-3p	0	0	0	1	http://www.mirbase.org/cgi-bin/mature.pl?mature_acc=MIMAT0028431
mmu-miR-431-3p	0	0	0	1	http://www.mirbase.org/cgi-bin/mature.pl?mature_acc=MIMAT0004753
mmu-miR-6966-5p	0	0	0	1	http://www.mirbase.org/cgi-bin/mature.pl?mature_acc=MIMAT0027834
mmu-miR-344f-3p	0	0	0	1	http://www.mirbase.org/cgi-bin/mature.pl?mature_acc=MIMAT0014932
mmu-miR-7040-3p	0	0	0	1	http://www.mirbase.org/cgi-bin/mature.pl?mature_acc=MIMAT0027985
mmu-miR-223-3p	0	0	0	1	http://www.mirbase.org/cgi-bin/mature.pl?mature_acc=MIMAT0000665
mmu-miR-3085-3p	0	0	0	1	http://www.mirbase.org/cgi-bin/mature.pl?mature_acc=MIMAT0014879
mmu-miR-6355	0	0	0	1	http://www.mirbase.org/cgi-bin/mature.pl?mature_acc=MIMAT0025098
mmu-miR-718	0	0	0	1	http://www.mirbase.org/cgi-bin/mature.pl?mature_acc=MIMAT0003514
mmu-miR-707	0	0	0	1	http://www.mirbase.org/cgi-bin/mature.pl?mature_acc=MIMAT0003497
mmu-miR-3059-5p	0	0	0	1	http://www.mirbase.org/cgi-bin/mature.pl?mature_acc=MIMAT0014811
mmu-miR-3090-3p	0	0	0	1	http://www.mirbase.org/cgi-bin/mature.pl?mature_acc=MIMAT0014902
mmu-miR-1247-3p	0	0	0	1	http://www.mirbase.org/cgi-bin/mature.pl?mature_acc=MIMAT0014801
mmu-miR-669l-3p	0	0	0	1	http://www.mirbase.org/cgi-bin/mature.pl?mature_acc=MIMAT0017345
mmu-miR-370-5p	0	0	0	1	http://www.mirbase.org/cgi-bin/mature.pl?mature_acc=MIMAT0017174
mmu-miR-1928	0	0	0	1	http://www.mirbase.org/cgi-bin/mature.pl?mature_acc=MIMAT0009391
mmu-miR-551b-5p	0	0	0	1	http://www.mirbase.org/cgi-bin/mature.pl?mature_acc=MIMAT0017236
mmu-miR-6400	0	0	0	1	http://www.mirbase.org/cgi-bin/mature.pl?mature_acc=MIMAT0025152
mmu-miR-7227-5p	0	0	0	1	http://www.mirbase.org/cgi-bin/mature.pl?mature_acc=MIMAT0028422
mmu-miR-7074-5p	0	0	0	1	http://www.mirbase.org/cgi-bin/mature.pl?mature_acc=MIMAT0028054
mmu-miR-1271-5p	0	0	0	1	http://www.mirbase.org/cgi-bin/mature.pl?mature_acc=MIMAT0048641
mmu-miR-106a-3p	0	0	0	1	http://www.mirbase.org/cgi-bin/mature.pl?mature_acc=MIMAT0017009
mmu-miR-8090	0	0	0	1	http://www.mirbase.org/cgi-bin/mature.pl?mature_acc=MIMAT0031391
mmu-miR-7007-3p	0	0	0	1	http://www.mirbase.org/cgi-bin/mature.pl?mature_acc=MIMAT0027919
mmu-miR-6381	0	0	0	1	http://www.mirbase.org/cgi-bin/mature.pl?mature_acc=MIMAT0025127
mmu-miR-6377	0	0	0	1	http://www.mirbase.org/cgi-bin/mature.pl?mature_acc=MIMAT0025122
mmu-miR-7066-3p	0	0	0	1	http://www.mirbase.org/cgi-bin/mature.pl?mature_acc=MIMAT0028037
mmu-miR-203b-5p	0	0	0	1	http://www.mirbase.org/cgi-bin/mature.pl?mature_acc=MIMAT0049831
mmu-miR-6974-3p	0	0	0	1	http://www.mirbase.org/cgi-bin/mature.pl?mature_acc=MIMAT0027851
mmu-miR-8093	0	0	0	1	http://www.mirbase.org/cgi-bin/mature.pl?mature_acc=MIMAT0031394
mmu-miR-7234-5p	0	0	0	1	http://www.mirbase.org/cgi-bin/mature.pl?mature_acc=MIMAT0028436
mmu-miR-377-5p	0	0	0	1	http://www.mirbase.org/cgi-bin/mature.pl?mature_acc=MIMAT0017079
mmu-miR-465b-5p	0	0	0	1	http://www.mirbase.org/cgi-bin/mature.pl?mature_acc=MIMAT0004871
mmu-miR-122b-3p	0	0	0	1	http://www.mirbase.org/cgi-bin/mature.pl?mature_acc=MIMAT0049853
mmu-miR-3620-3p	0	0	0	1	http://www.mirbase.org/cgi-bin/mature.pl?mature_acc=MIMAT0029879
mmu-miR-804	0	0	0	1	http://www.mirbase.org/cgi-bin/mature.pl?mature_acc=MIMAT0004210
mmu-miR-12179-5p	0	0	0	1	http://www.mirbase.org/cgi-bin/mature.pl?mature_acc=MIMAT0049824
mmu-miR-7032-5p	0	0	0	1	http://www.mirbase.org/cgi-bin/mature.pl?mature_acc=MIMAT0027968
mmu-miR-7023-3p	0	0	0	1	http://www.mirbase.org/cgi-bin/mature.pl?mature_acc=MIMAT0027951
mmu-miR-200a-5p	0	0	0	1	http://www.mirbase.org/cgi-bin/mature.pl?mature_acc=MIMAT0004619
mmu-miR-433-5p	0	0	0	1	http://www.mirbase.org/cgi-bin/mature.pl?mature_acc=MIMAT0001419
mmu-miR-7241-3p	0	0	0	1	http://www.mirbase.org/cgi-bin/mature.pl?mature_acc=MIMAT0028451
mmu-miR-7044-5p	0	0	0	1	http://www.mirbase.org/cgi-bin/mature.pl?mature_acc=MIMAT0027992
mmu-miR-7094b-2-5p	0	0	0	1	http://www.mirbase.org/cgi-bin/mature.pl?mature_acc=MIMAT0028096
mmu-miR-7004-3p	0	0	0	1	http://www.mirbase.org/cgi-bin/mature.pl?mature_acc=MIMAT0027913
mmu-miR-7018-5p	0	0	0	1	http://www.mirbase.org/cgi-bin/mature.pl?mature_acc=MIMAT0027940
mmu-miR-205-3p	0	0	0	1	http://www.mirbase.org/cgi-bin/mature.pl?mature_acc=MIMAT0017003
mmu-miR-7090-5p	0	0	0	1	http://www.mirbase.org/cgi-bin/mature.pl?mature_acc=MIMAT0028086
mmu-miR-7226-5p	0	0	0	1	http://www.mirbase.org/cgi-bin/mature.pl?mature_acc=MIMAT0028420
mmu-miR-7056-5p	0	0	0	1	http://www.mirbase.org/cgi-bin/mature.pl?mature_acc=MIMAT0028016
mmu-miR-216c-5p	0	0	0	1	http://www.mirbase.org/cgi-bin/mature.pl?mature_acc=MIMAT0029888
mmu-miR-12205-5p	0	0	0	1	http://www.mirbase.org/cgi-bin/mature.pl?mature_acc=MIMAT0049878
mmu-miR-9768-5p	0	0	0	1	http://www.mirbase.org/cgi-bin/mature.pl?mature_acc=MIMAT0036459
mmu-miR-449c-3p	0	0	0	1	http://www.mirbase.org/cgi-bin/mature.pl?mature_acc=MIMAT0022715
mmu-miR-6344	0	0	0	1	http://www.mirbase.org/cgi-bin/mature.pl?mature_acc=MIMAT0025087
mmu-miR-7240-3p	0	0	0	1	http://www.mirbase.org/cgi-bin/mature.pl?mature_acc=MIMAT0028449
mmu-miR-6356	0	0	0	1	http://www.mirbase.org/cgi-bin/mature.pl?mature_acc=MIMAT0025099
mmu-miR-7017-3p	0	0	0	1	http://www.mirbase.org/cgi-bin/mature.pl?mature_acc=MIMAT0027939
mmu-miR-6919-3p	0	0	0	1	http://www.mirbase.org/cgi-bin/mature.pl?mature_acc=MIMAT0027739
mmu-miR-6936-3p	0	0	0	1	http://www.mirbase.org/cgi-bin/mature.pl?mature_acc=MIMAT0027773
mmu-miR-6921-5p	0	0	0	1	http://www.mirbase.org/cgi-bin/mature.pl?mature_acc=MIMAT0027742
mmu-miR-770-3p	0	0	0	1	http://www.mirbase.org/cgi-bin/mature.pl?mature_acc=MIMAT0003891
mmu-miR-6537-5p	0	0	0	1	http://www.mirbase.org/cgi-bin/mature.pl?mature_acc=MIMAT0025581
mmu-miR-802-3p	0	0	0	1	http://www.mirbase.org/cgi-bin/mature.pl?mature_acc=MIMAT0017240
mmu-miR-337-5p	0	0	0	1	http://www.mirbase.org/cgi-bin/mature.pl?mature_acc=MIMAT0004644
mmu-miR-7678-5p	0	0	0	1	http://www.mirbase.org/cgi-bin/mature.pl?mature_acc=MIMAT0029870
mmu-miR-669n	0	0	0	1	http://www.mirbase.org/cgi-bin/mature.pl?mature_acc=MIMAT0009427
mmu-miR-5131	0	0	0	1	http://www.mirbase.org/cgi-bin/mature.pl?mature_acc=MIMAT0020642
mmu-miR-7025-3p	0	0	0	1	http://www.mirbase.org/cgi-bin/mature.pl?mature_acc=MIMAT0027955
mmu-miR-7211-3p	0	0	0	1	http://www.mirbase.org/cgi-bin/mature.pl?mature_acc=MIMAT0028391
mmu-miR-8102	0	0	0	1	http://www.mirbase.org/cgi-bin/mature.pl?mature_acc=MIMAT0031406
mmu-miR-7684-3p	0	0	0	1	http://www.mirbase.org/cgi-bin/mature.pl?mature_acc=MIMAT0029891
mmu-miR-215-3p	0	0	0	1	http://www.mirbase.org/cgi-bin/mature.pl?mature_acc=MIMAT0017169
mmu-miR-7670-3p	0	0	0	1	http://www.mirbase.org/cgi-bin/mature.pl?mature_acc=MIMAT0029847
mmu-miR-7037-3p	0	0	0	1	http://www.mirbase.org/cgi-bin/mature.pl?mature_acc=MIMAT0027979
mmu-miR-1264-3p	0	0	0	1	http://www.mirbase.org/cgi-bin/mature.pl?mature_acc=MIMAT0014803
mmu-miR-7007-5p	0	0	0	1	http://www.mirbase.org/cgi-bin/mature.pl?mature_acc=MIMAT0027918
mmu-miR-7025-5p	0	0	0	1	http://www.mirbase.org/cgi-bin/mature.pl?mature_acc=MIMAT0027954
mmu-miR-7233-3p	0	0	0	1	http://www.mirbase.org/cgi-bin/mature.pl?mature_acc=MIMAT0028435
mmu-miR-381-5p	0	0	0	1	http://www.mirbase.org/cgi-bin/mature.pl?mature_acc=MIMAT0017081
mmu-miR-338-3p	0	0	0	1	http://www.mirbase.org/cgi-bin/mature.pl?mature_acc=MIMAT0000582
mmu-miR-6956-5p	0	0	0	1	http://www.mirbase.org/cgi-bin/mature.pl?mature_acc=MIMAT0027812
mmu-miR-154-5p	0	0	0	1	http://www.mirbase.org/cgi-bin/mature.pl?mature_acc=MIMAT0000164
mmu-miR-7688-3p	0	0	0	1	http://www.mirbase.org/cgi-bin/mature.pl?mature_acc=MIMAT0029907
mmu-miR-142b	0	0	0	1	http://www.mirbase.org/cgi-bin/mature.pl?mature_acc=MIMAT0031402
mmu-miR-3083b-3p	0	0	0	1	http://www.mirbase.org/cgi-bin/mature.pl?mature_acc=MIMAT0049847
mmu-miR-1188-3p	0	0	0	1	http://www.mirbase.org/cgi-bin/mature.pl?mature_acc=MIMAT0017328
mmu-miR-7232-3p	0	0	0	1	http://www.mirbase.org/cgi-bin/mature.pl?mature_acc=MIMAT0028433
mmu-miR-12200-3p	0	0	0	1	http://www.mirbase.org/cgi-bin/mature.pl?mature_acc=MIMAT0049868
mmu-miR-496a-5p	0	0	0	1	http://www.mirbase.org/cgi-bin/mature.pl?mature_acc=MIMAT0017244
mmu-miR-6343	0	0	0	1	http://www.mirbase.org/cgi-bin/mature.pl?mature_acc=MIMAT0025086
mmu-miR-761	0	0	0	1	http://www.mirbase.org/cgi-bin/mature.pl?mature_acc=MIMAT0003893
mmu-miR-141-5p	0	0	0	1	http://www.mirbase.org/cgi-bin/mature.pl?mature_acc=MIMAT0004533
mmu-miR-7047-3p	0	0	0	1	http://www.mirbase.org/cgi-bin/mature.pl?mature_acc=MIMAT0027999
mmu-miR-495-5p	0	0	0	1	http://www.mirbase.org/cgi-bin/mature.pl?mature_acc=MIMAT0017249
mmu-miR-7044-3p	0	0	0	1	http://www.mirbase.org/cgi-bin/mature.pl?mature_acc=MIMAT0027993
mmu-miR-343	0	0	0	1	http://www.mirbase.org/cgi-bin/mature.pl?mature_acc=MIMAT0004868
mmu-miR-1904	0	0	0	1	http://www.mirbase.org/cgi-bin/mature.pl?mature_acc=MIMAT0007874
mmu-miR-130c	0	0	0	1	http://www.mirbase.org/cgi-bin/mature.pl?mature_acc=MIMAT0025132
mmu-miR-511-3p	0	0	0	1	http://www.mirbase.org/cgi-bin/mature.pl?mature_acc=MIMAT0017281
mmu-miR-881-5p	0	0	0	1	http://www.mirbase.org/cgi-bin/mature.pl?mature_acc=MIMAT0004845
mmu-miR-590-5p	0	0	0	1	http://www.mirbase.org/cgi-bin/mature.pl?mature_acc=MIMAT0004895
mmu-miR-7230-5p	0	0	0	1	http://www.mirbase.org/cgi-bin/mature.pl?mature_acc=MIMAT0028428
mmu-miR-6352	0	0	0	1	http://www.mirbase.org/cgi-bin/mature.pl?mature_acc=MIMAT0025095
mmu-miR-711	0	0	0	1	http://www.mirbase.org/cgi-bin/mature.pl?mature_acc=MIMAT0003501
mmu-miR-7243-3p	0	0	0	1	http://www.mirbase.org/cgi-bin/mature.pl?mature_acc=MIMAT0029911
mmu-miR-7229-5p	0	0	0	1	http://www.mirbase.org/cgi-bin/mature.pl?mature_acc=MIMAT0028426
mmu-miR-1251-3p	0	0	0	1	http://www.mirbase.org/cgi-bin/mature.pl?mature_acc=MIMAT0014825
mmu-miR-7028-3p	0	0	0	1	http://www.mirbase.org/cgi-bin/mature.pl?mature_acc=MIMAT0027961
mmu-miR-363-5p	0	0	0	1	http://www.mirbase.org/cgi-bin/mature.pl?mature_acc=MIMAT0017076
mmu-miR-669h-3p	0	0	0	1	http://www.mirbase.org/cgi-bin/mature.pl?mature_acc=MIMAT0005842
mmu-miR-294-5p	0	0	0	1	http://www.mirbase.org/cgi-bin/mature.pl?mature_acc=MIMAT0004574
mmu-miR-216c-3p	0	0	0	1	http://www.mirbase.org/cgi-bin/mature.pl?mature_acc=MIMAT0029889
mmu-miR-3100-3p	0	0	0	1	http://www.mirbase.org/cgi-bin/mature.pl?mature_acc=MIMAT0014920
mmu-miR-3092-5p	0	0	0	1	http://www.mirbase.org/cgi-bin/mature.pl?mature_acc=MIMAT0014905
mmu-miR-6404	0	0	0	1	http://www.mirbase.org/cgi-bin/mature.pl?mature_acc=MIMAT0025156
mmu-miR-7679-3p	0	0	0	1	http://www.mirbase.org/cgi-bin/mature.pl?mature_acc=MIMAT0029873
mmu-miR-7658-3p	0	0	0	1	http://www.mirbase.org/cgi-bin/mature.pl?mature_acc=MIMAT0029823
mmu-miR-7218-5p	0	0	0	1	http://www.mirbase.org/cgi-bin/mature.pl?mature_acc=MIMAT0028404
mmu-miR-7228-5p	0	0	0	1	http://www.mirbase.org/cgi-bin/mature.pl?mature_acc=MIMAT0028424
mmu-miR-3073a-3p	0	0	0	1	http://www.mirbase.org/cgi-bin/mature.pl?mature_acc=MIMAT0014855
mmu-miR-6957-5p	0	0	0	1	http://www.mirbase.org/cgi-bin/mature.pl?mature_acc=MIMAT0027814
mmu-miR-290b-3p	0	0	0	1	http://www.mirbase.org/cgi-bin/mature.pl?mature_acc=MIMAT0029901
mmu-miR-3618-3p	0	0	0	1	http://www.mirbase.org/cgi-bin/mature.pl?mature_acc=MIMAT0035717
mmu-miR-493-3p	0	0	0	1	http://www.mirbase.org/cgi-bin/mature.pl?mature_acc=MIMAT0004888
mmu-miR-7034-3p	0	0	0	1	http://www.mirbase.org/cgi-bin/mature.pl?mature_acc=MIMAT0027973
mmu-miR-7065-5p	0	0	0	1	http://www.mirbase.org/cgi-bin/mature.pl?mature_acc=MIMAT0028034
mmu-miR-875-3p	0	0	0	1	http://www.mirbase.org/cgi-bin/mature.pl?mature_acc=MIMAT0004938
mmu-miR-7079-5p	0	0	0	1	http://www.mirbase.org/cgi-bin/mature.pl?mature_acc=MIMAT0028064
mmu-miR-6402	0	0	0	1	http://www.mirbase.org/cgi-bin/mature.pl?mature_acc=MIMAT0025154
mmu-miR-8104	0	0	0	1	http://www.mirbase.org/cgi-bin/mature.pl?mature_acc=MIMAT0031408
mmu-miR-495-3p	0	0	0	1	http://www.mirbase.org/cgi-bin/mature.pl?mature_acc=MIMAT0003456
mmu-miR-375-5p	0	0	0	1	http://www.mirbase.org/cgi-bin/mature.pl?mature_acc=MIMAT0017078
mmu-miR-6940-5p	0	0	0	1	http://www.mirbase.org/cgi-bin/mature.pl?mature_acc=MIMAT0027780
mmu-miR-2861	0	0	0	1	http://www.mirbase.org/cgi-bin/mature.pl?mature_acc=MIMAT0013803
mmu-miR-672-5p	0	0	0	1	http://www.mirbase.org/cgi-bin/mature.pl?mature_acc=MIMAT0003735
mmu-miR-6392-3p	0	0	0	1	http://www.mirbase.org/cgi-bin/mature.pl?mature_acc=MIMAT0025142
mmu-miR-6393	0	0	0	1	http://www.mirbase.org/cgi-bin/mature.pl?mature_acc=MIMAT0025143
mmu-miR-5619-3p	0	0	0	1	http://www.mirbase.org/cgi-bin/mature.pl?mature_acc=MIMAT0022366
mmu-miR-6927-5p	0	0	0	1	http://www.mirbase.org/cgi-bin/mature.pl?mature_acc=MIMAT0027754
mmu-miR-7214-3p	0	0	0	1	http://www.mirbase.org/cgi-bin/mature.pl?mature_acc=MIMAT0028397
mmu-miR-6978-3p	0	0	0	1	http://www.mirbase.org/cgi-bin/mature.pl?mature_acc=MIMAT0027859
mmu-miR-6983-5p	0	0	0	1	http://www.mirbase.org/cgi-bin/mature.pl?mature_acc=MIMAT0027868
mmu-miR-5623-5p	0	0	0	1	http://www.mirbase.org/cgi-bin/mature.pl?mature_acc=MIMAT0022373
mmu-miR-6995-3p	0	0	0	1	http://www.mirbase.org/cgi-bin/mature.pl?mature_acc=MIMAT0027893
mmu-miR-12181-5p	0	0	0	1	http://www.mirbase.org/cgi-bin/mature.pl?mature_acc=MIMAT0049826
mmu-miR-376c-5p	0	0	0	1	http://www.mirbase.org/cgi-bin/mature.pl?mature_acc=MIMAT0005295
mmu-miR-6354	0	0	0	1	http://www.mirbase.org/cgi-bin/mature.pl?mature_acc=MIMAT0025097
mmu-miR-7088-3p	0	0	0	1	http://www.mirbase.org/cgi-bin/mature.pl?mature_acc=MIMAT0028083
mmu-miR-3110-3p	0	0	0	1	http://www.mirbase.org/cgi-bin/mature.pl?mature_acc=MIMAT0014952
mmu-miR-3961	0	0	0	1	http://www.mirbase.org/cgi-bin/mature.pl?mature_acc=MIMAT0019338
mmu-miR-6999-5p	0	0	0	1	http://www.mirbase.org/cgi-bin/mature.pl?mature_acc=MIMAT0027900
mmu-miR-380-3p	0	0	0	1	http://www.mirbase.org/cgi-bin/mature.pl?mature_acc=MIMAT0000745
mmu-miR-3473c	0	0	0	1	http://www.mirbase.org/cgi-bin/mature.pl?mature_acc=MIMAT0020614
mmu-miR-7094-3p	0	0	0	1	http://www.mirbase.org/cgi-bin/mature.pl?mature_acc=MIMAT0028095
mmu-miR-6541	0	0	0	1	http://www.mirbase.org/cgi-bin/mature.pl?mature_acc=MIMAT0025588
mmu-miR-6413	0	0	0	1	http://www.mirbase.org/cgi-bin/mature.pl?mature_acc=MIMAT0025166
mmu-miR-7236-5p	0	0	0	1	http://www.mirbase.org/cgi-bin/mature.pl?mature_acc=MIMAT0028440
mmu-miR-539-5p	0	0	0	1	http://www.mirbase.org/cgi-bin/mature.pl?mature_acc=MIMAT0003169
mmu-miR-7221-3p	0	0	0	1	http://www.mirbase.org/cgi-bin/mature.pl?mature_acc=MIMAT0028411
mmu-miR-6401	0	0	0	1	http://www.mirbase.org/cgi-bin/mature.pl?mature_acc=MIMAT0025153
mmu-miR-1898	0	0	0	1	http://www.mirbase.org/cgi-bin/mature.pl?mature_acc=MIMAT0007875
mmu-miR-3971	0	0	0	1	http://www.mirbase.org/cgi-bin/mature.pl?mature_acc=MIMAT0019356
mmu-miR-367-3p	0	0	0	1	http://www.mirbase.org/cgi-bin/mature.pl?mature_acc=MIMAT0003181
mmu-miR-292b-3p	0	0	0	1	http://www.mirbase.org/cgi-bin/mature.pl?mature_acc=MIMAT0029865
mmu-miR-770-5p	0	0	0	1	http://www.mirbase.org/cgi-bin/mature.pl?mature_acc=MIMAT0004822
mmu-miR-7650-3p	0	0	0	1	http://www.mirbase.org/cgi-bin/mature.pl?mature_acc=MIMAT0029803
mmu-miR-488-5p	0	0	0	1	http://www.mirbase.org/cgi-bin/mature.pl?mature_acc=MIMAT0003449
mmu-miR-217-3p	0	0	0	1	http://www.mirbase.org/cgi-bin/mature.pl?mature_acc=MIMAT0017072
mmu-miR-7578	0	0	0	1	http://www.mirbase.org/cgi-bin/mature.pl?mature_acc=MIMAT0029578
mmu-miR-12195-5p	0	0	0	1	http://www.mirbase.org/cgi-bin/mature.pl?mature_acc=MIMAT0049859
mmu-miR-6346	0	0	0	1	http://www.mirbase.org/cgi-bin/mature.pl?mature_acc=MIMAT0025089
mmu-miR-8100	0	0	0	1	http://www.mirbase.org/cgi-bin/mature.pl?mature_acc=MIMAT0031403
mmu-miR-6996-5p	0	0	0	1	http://www.mirbase.org/cgi-bin/mature.pl?mature_acc=MIMAT0027894
mmu-miR-30f	0	0	0	1	http://www.mirbase.org/cgi-bin/mature.pl?mature_acc=MIMAT0025179
mmu-miR-7651-3p	0	0	0	1	http://www.mirbase.org/cgi-bin/mature.pl?mature_acc=MIMAT0029805
mmu-miR-6924-5p	0	0	0	1	http://www.mirbase.org/cgi-bin/mature.pl?mature_acc=MIMAT0027748
mmu-miR-329-5p	0	0	0	1	http://www.mirbase.org/cgi-bin/mature.pl?mature_acc=MIMAT0017032
mmu-miR-432	0	0	0	1	http://www.mirbase.org/cgi-bin/mature.pl?mature_acc=MIMAT0012771
mmu-miR-679-5p	0	0	0	1	http://www.mirbase.org/cgi-bin/mature.pl?mature_acc=MIMAT0003455
mmu-miR-9768-3p	0	0	0	1	http://www.mirbase.org/cgi-bin/mature.pl?mature_acc=MIMAT0036460
mmu-miR-6985-3p	0	0	0	1	http://www.mirbase.org/cgi-bin/mature.pl?mature_acc=MIMAT0027873
mmu-miR-6928-3p	0	0	0	1	http://www.mirbase.org/cgi-bin/mature.pl?mature_acc=MIMAT0027757
mmu-miR-219c-3p	0	0	0	1	http://www.mirbase.org/cgi-bin/mature.pl?mature_acc=MIMAT0029893
mmu-miR-7119-3p	0	0	0	1	http://www.mirbase.org/cgi-bin/mature.pl?mature_acc=MIMAT0028136
mmu-miR-7683-3p	0	0	0	1	http://www.mirbase.org/cgi-bin/mature.pl?mature_acc=MIMAT0029887
mmu-miR-194-1-3p	0	0	0	1	http://www.mirbase.org/cgi-bin/mature.pl?mature_acc=MIMAT0016999
mmu-miR-6975-5p	0	0	0	1	http://www.mirbase.org/cgi-bin/mature.pl?mature_acc=MIMAT0027852
mmu-miR-3475-5p	0	0	0	1	http://www.mirbase.org/cgi-bin/mature.pl?mature_acc=MIMAT0026642
mmu-miR-376a-5p	0	0	0	1	http://www.mirbase.org/cgi-bin/mature.pl?mature_acc=MIMAT0003387
mmu-miR-6349	0	0	0	1	http://www.mirbase.org/cgi-bin/mature.pl?mature_acc=MIMAT0025092
mmu-miR-3085-5p	0	0	0	1	http://www.mirbase.org/cgi-bin/mature.pl?mature_acc=MIMAT0014878
mmu-miR-7065-3p	0	0	0	1	http://www.mirbase.org/cgi-bin/mature.pl?mature_acc=MIMAT0028035
mmu-miR-1894-5p	0	0	0	1	http://www.mirbase.org/cgi-bin/mature.pl?mature_acc=MIMAT0007877
mmu-miR-7671-3p	0	0	0	1	http://www.mirbase.org/cgi-bin/mature.pl?mature_acc=MIMAT0029849
mmu-miR-7233-5p	0	0	0	1	http://www.mirbase.org/cgi-bin/mature.pl?mature_acc=MIMAT0028434
mmu-miR-302c-3p	0	0	0	1	http://www.mirbase.org/cgi-bin/mature.pl?mature_acc=MIMAT0003376
mmu-miR-6974-5p	0	0	0	1	http://www.mirbase.org/cgi-bin/mature.pl?mature_acc=MIMAT0027850
mmu-miR-7082-5p	0	0	0	1	http://www.mirbase.org/cgi-bin/mature.pl?mature_acc=MIMAT0028070
mmu-miR-7072-3p	0	0	0	1	http://www.mirbase.org/cgi-bin/mature.pl?mature_acc=MIMAT0028051
mmu-miR-6906-5p	0	0	0	1	http://www.mirbase.org/cgi-bin/mature.pl?mature_acc=MIMAT0027712
mmu-miR-302a-3p	0	0	0	1	http://www.mirbase.org/cgi-bin/mature.pl?mature_acc=MIMAT0000380
mmu-miR-367-5p	0	0	0	1	http://www.mirbase.org/cgi-bin/mature.pl?mature_acc=MIMAT0017214
mmu-miR-681	0	0	0	1	http://www.mirbase.org/cgi-bin/mature.pl?mature_acc=MIMAT0003458
mmu-miR-7646-3p	0	0	0	1	http://www.mirbase.org/cgi-bin/mature.pl?mature_acc=MIMAT0029795
mmu-miR-7235-3p	0	0	0	1	http://www.mirbase.org/cgi-bin/mature.pl?mature_acc=MIMAT0028439
mmu-miR-6371	0	0	0	1	http://www.mirbase.org/cgi-bin/mature.pl?mature_acc=MIMAT0025115
mmu-miR-7238-3p	0	0	0	1	http://www.mirbase.org/cgi-bin/mature.pl?mature_acc=MIMAT0028445
mmu-miR-5120	0	0	0	1	http://www.mirbase.org/cgi-bin/mature.pl?mature_acc=MIMAT0020628
mmu-miR-7086-3p	0	0	0	1	http://www.mirbase.org/cgi-bin/mature.pl?mature_acc=MIMAT0028079
mmu-miR-7052-3p	0	0	0	1	http://www.mirbase.org/cgi-bin/mature.pl?mature_acc=MIMAT0028009
mmu-miR-302b-5p	0	0	0	1	http://www.mirbase.org/cgi-bin/mature.pl?mature_acc=MIMAT0003373
mmu-miR-7a-2-3p	0	0	0	1	http://www.mirbase.org/cgi-bin/mature.pl?mature_acc=MIMAT0017070
mmu-miR-6905-3p	0	0	0	1	http://www.mirbase.org/cgi-bin/mature.pl?mature_acc=MIMAT0027711
mmu-miR-5107-5p	0	0	0	1	http://www.mirbase.org/cgi-bin/mature.pl?mature_acc=MIMAT0020615
mmu-miR-7094-1-5p	0	0	0	1	http://www.mirbase.org/cgi-bin/mature.pl?mature_acc=MIMAT0028094
mmu-miR-302d-3p	0	0	0	1	http://www.mirbase.org/cgi-bin/mature.pl?mature_acc=MIMAT0003377
mmu-miR-6926-3p	0	0	0	1	http://www.mirbase.org/cgi-bin/mature.pl?mature_acc=MIMAT0027753
mmu-miR-3073a-5p	0	0	0	1	http://www.mirbase.org/cgi-bin/mature.pl?mature_acc=MIMAT0014854
mmu-miR-6417	0	0	0	1	http://www.mirbase.org/cgi-bin/mature.pl?mature_acc=MIMAT0025172
mmu-miR-3072-5p	0	0	0	1	http://www.mirbase.org/cgi-bin/mature.pl?mature_acc=MIMAT0014852
mmu-miR-540-3p	0	0	0	1	http://www.mirbase.org/cgi-bin/mature.pl?mature_acc=MIMAT0003167
mmu-miR-764-3p	0	0	0	1	http://www.mirbase.org/cgi-bin/mature.pl?mature_acc=MIMAT0003895
mmu-miR-7076-3p	0	0	0	1	http://www.mirbase.org/cgi-bin/mature.pl?mature_acc=MIMAT0028059
mmu-miR-873b	0	0	0	1	http://www.mirbase.org/cgi-bin/mature.pl?mature_acc=MIMAT0025177
mmu-miR-7235-5p	0	0	0	1	http://www.mirbase.org/cgi-bin/mature.pl?mature_acc=MIMAT0028438
mmu-miR-7072-5p	0	0	0	1	http://www.mirbase.org/cgi-bin/mature.pl?mature_acc=MIMAT0028050
mmu-miR-196a-1-3p	0	0	0	1	http://www.mirbase.org/cgi-bin/mature.pl?mature_acc=MIMAT0017013
mmu-miR-489-5p	0	0	0	1	http://www.mirbase.org/cgi-bin/mature.pl?mature_acc=MIMAT0022704
mmu-miR-7078-5p	0	0	0	1	http://www.mirbase.org/cgi-bin/mature.pl?mature_acc=MIMAT0028062
mmu-miR-7663-5p	0	0	0	1	http://www.mirbase.org/cgi-bin/mature.pl?mature_acc=MIMAT0029832
mmu-miR-1966-5p	0	0	0	1	http://www.mirbase.org/cgi-bin/mature.pl?mature_acc=MIMAT0009439
mmu-miR-489-3p	0	0	0	1	http://www.mirbase.org/cgi-bin/mature.pl?mature_acc=MIMAT0003112
mmu-miR-3063-3p	0	0	0	1	http://www.mirbase.org/cgi-bin/mature.pl?mature_acc=MIMAT0014833
mmu-miR-3071-5p	0	0	0	1	http://www.mirbase.org/cgi-bin/mature.pl?mature_acc=MIMAT0014850
mmu-miR-7220-3p	0	0	0	1	http://www.mirbase.org/cgi-bin/mature.pl?mature_acc=MIMAT0028409
mmu-miR-672-3p	0	0	0	1	http://www.mirbase.org/cgi-bin/mature.pl?mature_acc=MIMAT0017241
mmu-miR-592-3p	0	0	0	1	http://www.mirbase.org/cgi-bin/mature.pl?mature_acc=MIMAT0017234
mmu-miR-6391	0	0	0	1	http://www.mirbase.org/cgi-bin/mature.pl?mature_acc=MIMAT0025140
mmu-miR-6961-3p	0	0	0	1	http://www.mirbase.org/cgi-bin/mature.pl?mature_acc=MIMAT0027823
mmu-miR-376c-3p	0	0	0	1	http://www.mirbase.org/cgi-bin/mature.pl?mature_acc=MIMAT0003183
mmu-miR-6397	0	0	0	1	http://www.mirbase.org/cgi-bin/mature.pl?mature_acc=MIMAT0025149
mmu-miR-5135	0	0	0	1	http://www.mirbase.org/cgi-bin/mature.pl?mature_acc=MIMAT0020646
mmu-miR-487b-3p	0	0	0	1	http://www.mirbase.org/cgi-bin/mature.pl?mature_acc=MIMAT0003184
mmu-miR-679-3p	0	0	0	1	http://www.mirbase.org/cgi-bin/mature.pl?mature_acc=MIMAT0017248
mmu-miR-7041-3p	0	0	0	1	http://www.mirbase.org/cgi-bin/mature.pl?mature_acc=MIMAT0027987
mmu-miR-879-3p	0	0	0	1	http://www.mirbase.org/cgi-bin/mature.pl?mature_acc=MIMAT0004843
mmu-miR-6928-5p	0	0	0	1	http://www.mirbase.org/cgi-bin/mature.pl?mature_acc=MIMAT0027756
mmu-miR-8101	0	0	0	1	http://www.mirbase.org/cgi-bin/mature.pl?mature_acc=MIMAT0031405
mmu-miR-6921-3p	0	0	0	1	http://www.mirbase.org/cgi-bin/mature.pl?mature_acc=MIMAT0027743
mmu-miR-3074-2-3p	0	0	0	1	http://www.mirbase.org/cgi-bin/mature.pl?mature_acc=MIMAT0014946
mmu-miR-6409	0	0	0	1	http://www.mirbase.org/cgi-bin/mature.pl?mature_acc=MIMAT0025162
mmu-miR-683	0	0	0	1	http://www.mirbase.org/cgi-bin/mature.pl?mature_acc=MIMAT0003461
mmu-miR-134-3p	0	0	0	1	http://www.mirbase.org/cgi-bin/mature.pl?mature_acc=MIMAT0016985
mmu-miR-6370	0	0	0	1	http://www.mirbase.org/cgi-bin/mature.pl?mature_acc=MIMAT0025114
mmu-miR-6382	0	0	0	1	http://www.mirbase.org/cgi-bin/mature.pl?mature_acc=MIMAT0025128
mmu-miR-544-3p	0	0	0	1	http://www.mirbase.org/cgi-bin/mature.pl?mature_acc=MIMAT0004941
mmu-miR-665-3p	0	0	0	1	http://www.mirbase.org/cgi-bin/mature.pl?mature_acc=MIMAT0003733
mmu-miR-6347	0	0	0	1	http://www.mirbase.org/cgi-bin/mature.pl?mature_acc=MIMAT0025090
mmu-miR-7239-3p	0	0	0	1	http://www.mirbase.org/cgi-bin/mature.pl?mature_acc=MIMAT0028447
mmu-miR-7059-3p	0	0	0	1	http://www.mirbase.org/cgi-bin/mature.pl?mature_acc=MIMAT0028023
mmu-miR-879-5p	0	0	0	1	http://www.mirbase.org/cgi-bin/mature.pl?mature_acc=MIMAT0004842
mmu-miR-7234-3p	0	0	0	1	http://www.mirbase.org/cgi-bin/mature.pl?mature_acc=MIMAT0028437
mmu-miR-5618-5p	0	0	0	1	http://www.mirbase.org/cgi-bin/mature.pl?mature_acc=MIMAT0022363
mmu-miR-7210-3p	0	0	0	1	http://www.mirbase.org/cgi-bin/mature.pl?mature_acc=MIMAT0028389
mmu-miR-3547-3p	0	0	0	1	http://www.mirbase.org/cgi-bin/mature.pl?mature_acc=MIMAT0027833
mmu-miR-6958-5p	0	0	0	1	http://www.mirbase.org/cgi-bin/mature.pl?mature_acc=MIMAT0027816
mmu-miR-6988-5p	0	0	0	1	http://www.mirbase.org/cgi-bin/mature.pl?mature_acc=MIMAT0027878
mmu-miR-6908-3p	0	0	0	1	http://www.mirbase.org/cgi-bin/mature.pl?mature_acc=MIMAT0027717
mmu-miR-6372	0	0	0	1	http://www.mirbase.org/cgi-bin/mature.pl?mature_acc=MIMAT0025116
mmu-miR-7673-3p	0	0	0	1	http://www.mirbase.org/cgi-bin/mature.pl?mature_acc=MIMAT0029853
mmu-miR-6345	0	0	0	1	http://www.mirbase.org/cgi-bin/mature.pl?mature_acc=MIMAT0025088
mmu-miR-1906	0	0	0	1	http://www.mirbase.org/cgi-bin/mature.pl?mature_acc=MIMAT0007872
mmu-miR-7088-5p	0	0	0	1	http://www.mirbase.org/cgi-bin/mature.pl?mature_acc=MIMAT0028082
mmu-miR-1a-2-5p	0	0	0	1	http://www.mirbase.org/cgi-bin/mature.pl?mature_acc=MIMAT0017047
mmu-miR-124-3p	0	0	0	1	http://www.mirbase.org/cgi-bin/mature.pl?mature_acc=MIMAT0000134
mmu-miR-5104b-5p	0	0	0	1	http://www.mirbase.org/cgi-bin/mature.pl?mature_acc=MIMAT0049821
mmu-miR-6403	0	0	0	1	http://www.mirbase.org/cgi-bin/mature.pl?mature_acc=MIMAT0025155
mmu-miR-1271-3p	0	0	0	1	http://www.mirbase.org/cgi-bin/mature.pl?mature_acc=MIMAT0048642
mmu-miR-6386	0	0	0	1	http://www.mirbase.org/cgi-bin/mature.pl?mature_acc=MIMAT0025133
mmu-miR-6990-3p	0	0	0	1	http://www.mirbase.org/cgi-bin/mature.pl?mature_acc=MIMAT0027883
mmu-miR-7055-3p	0	0	0	1	http://www.mirbase.org/cgi-bin/mature.pl?mature_acc=MIMAT0028015
mmu-miR-7050-5p	0	0	0	1	http://www.mirbase.org/cgi-bin/mature.pl?mature_acc=MIMAT0028004
mmu-miR-3077-5p	0	0	0	1	http://www.mirbase.org/cgi-bin/mature.pl?mature_acc=MIMAT0014862
mmu-miR-7223-5p	0	0	0	1	http://www.mirbase.org/cgi-bin/mature.pl?mature_acc=MIMAT0028414
mmu-miR-105	0	0	0	1	http://www.mirbase.org/cgi-bin/mature.pl?mature_acc=MIMAT0004856
mmu-miR-6929-5p	0	0	0	1	http://www.mirbase.org/cgi-bin/mature.pl?mature_acc=MIMAT0027758
mmu-miR-7218-3p	0	0	0	1	http://www.mirbase.org/cgi-bin/mature.pl?mature_acc=MIMAT0028405
mmu-miR-7670-5p	0	0	0	1	http://www.mirbase.org/cgi-bin/mature.pl?mature_acc=MIMAT0029846
mmu-miR-7028-5p	0	0	0	1	http://www.mirbase.org/cgi-bin/mature.pl?mature_acc=MIMAT0027960
mmu-miR-6949-5p	0	0	0	1	http://www.mirbase.org/cgi-bin/mature.pl?mature_acc=MIMAT0027798
mmu-miR-344i	0	0	0	1	http://www.mirbase.org/cgi-bin/mature.pl?mature_acc=MIMAT0022503
mmu-miR-6339	0	0	0	1	http://www.mirbase.org/cgi-bin/mature.pl?mature_acc=MIMAT0025082
mmu-miR-341-5p	0	0	0	1	http://www.mirbase.org/cgi-bin/mature.pl?mature_acc=MIMAT0017037
mmu-miR-7682-5p	0	0	0	1	http://www.mirbase.org/cgi-bin/mature.pl?mature_acc=MIMAT0029884
mmu-miR-653-5p	0	0	0	1	http://www.mirbase.org/cgi-bin/mature.pl?mature_acc=MIMAT0004943
mmu-miR-551b-3p	0	0	0	1	http://www.mirbase.org/cgi-bin/mature.pl?mature_acc=MIMAT0003890
mmu-miR-5710	0	0	0	1	http://www.mirbase.org/cgi-bin/mature.pl?mature_acc=MIMAT0022505
mmu-miR-6348	0	0	0	1	http://www.mirbase.org/cgi-bin/mature.pl?mature_acc=MIMAT0025091
mmu-miR-12202-5p	0	0	0	1	http://www.mirbase.org/cgi-bin/mature.pl?mature_acc=MIMAT0049871
mmu-miR-383-3p	0	0	0	1	http://www.mirbase.org/cgi-bin/mature.pl?mature_acc=MIMAT0017082
mmu-miR-344e-5p	0	0	0	1	http://www.mirbase.org/cgi-bin/mature.pl?mature_acc=MIMAT0014923
mmu-miR-1942	0	0	0	1	http://www.mirbase.org/cgi-bin/mature.pl?mature_acc=MIMAT0009407
mmu-miR-7064-3p	0	0	0	1	http://www.mirbase.org/cgi-bin/mature.pl?mature_acc=MIMAT0028033
mmu-miR-5130	0	0	0	1	http://www.mirbase.org/cgi-bin/mature.pl?mature_acc=MIMAT0020641
mmu-miR-1954	0	0	0	1	http://www.mirbase.org/cgi-bin/mature.pl?mature_acc=MIMAT0009425
mmu-miR-7048-5p	0	0	0	1	http://www.mirbase.org/cgi-bin/mature.pl?mature_acc=MIMAT0028000
mmu-miR-6415	0	0	0	1	http://www.mirbase.org/cgi-bin/mature.pl?mature_acc=MIMAT0025169
mmu-miR-7014-5p	0	0	0	1	http://www.mirbase.org/cgi-bin/mature.pl?mature_acc=MIMAT0027932
mmu-miR-3067-3p	0	0	0	1	http://www.mirbase.org/cgi-bin/mature.pl?mature_acc=MIMAT0014841
mmu-miR-488-3p	0	0	0	1	http://www.mirbase.org/cgi-bin/mature.pl?mature_acc=MIMAT0003450
mmu-miR-3070-5p	0	0	0	1	http://www.mirbase.org/cgi-bin/mature.pl?mature_acc=MIMAT0014846
mmu-miR-6918-5p	0	0	0	1	http://www.mirbase.org/cgi-bin/mature.pl?mature_acc=MIMAT0027736
mmu-miR-8119	0	0	0	1	http://www.mirbase.org/cgi-bin/mature.pl?mature_acc=MIMAT0031425
mmu-miR-7075-3p	0	0	0	1	http://www.mirbase.org/cgi-bin/mature.pl?mature_acc=MIMAT0028057
mmu-miR-8099	0	0	0	1	http://www.mirbase.org/cgi-bin/mature.pl?mature_acc=MIMAT0031401
mmu-miR-7685-5p	0	0	0	1	http://www.mirbase.org/cgi-bin/mature.pl?mature_acc=MIMAT0029896
mmu-miR-468-3p	0	0	0	1	http://www.mirbase.org/cgi-bin/mature.pl?mature_acc=MIMAT0002109
mmu-miR-290a-3p	0	0	0	1	http://www.mirbase.org/cgi-bin/mature.pl?mature_acc=MIMAT0004572
mmu-miR-654-5p	0	0	0	1	http://www.mirbase.org/cgi-bin/mature.pl?mature_acc=MIMAT0004897
mmu-miR-7217-5p	0	0	0	1	http://www.mirbase.org/cgi-bin/mature.pl?mature_acc=MIMAT0028402
mmu-miR-7243-5p	0	0	0	1	http://www.mirbase.org/cgi-bin/mature.pl?mature_acc=MIMAT0029910
mmu-miR-6964-3p	0	0	0	1	http://www.mirbase.org/cgi-bin/mature.pl?mature_acc=MIMAT0027829
mmu-miR-451b	0	0	0	1	http://www.mirbase.org/cgi-bin/mature.pl?mature_acc=MIMAT0025178
mmu-miR-539-3p	0	0	0	1	http://www.mirbase.org/cgi-bin/mature.pl?mature_acc=MIMAT0017208
mmu-miR-124-5p	0	0	0	1	http://www.mirbase.org/cgi-bin/mature.pl?mature_acc=MIMAT0004527
mmu-miR-8096	0	0	0	1	http://www.mirbase.org/cgi-bin/mature.pl?mature_acc=MIMAT0031398
mmu-miR-668-3p	0	0	0	1	http://www.mirbase.org/cgi-bin/mature.pl?mature_acc=MIMAT0003732
mmu-miR-7080-3p	0	0	0	1	http://www.mirbase.org/cgi-bin/mature.pl?mature_acc=MIMAT0028067
mmu-miR-6244	0	0	0	1	http://www.mirbase.org/cgi-bin/mature.pl?mature_acc=MIMAT0024864
mmu-miR-496b	0	0	0	1	http://www.mirbase.org/cgi-bin/mature.pl?mature_acc=MIMAT0025158
mmu-miR-669d-2-3p	0	0	0	1	http://www.mirbase.org/cgi-bin/mature.pl?mature_acc=MIMAT0014884
mmu-miR-544-5p	0	0	0	1	http://www.mirbase.org/cgi-bin/mature.pl?mature_acc=MIMAT0017282
mmu-miR-7004-5p	0	0	0	1	http://www.mirbase.org/cgi-bin/mature.pl?mature_acc=MIMAT0027912
mmu-miR-129b-5p	0	0	0	1	http://www.mirbase.org/cgi-bin/mature.pl?mature_acc=MIMAT0029862
mmu-miR-3067-5p	0	0	0	1	http://www.mirbase.org/cgi-bin/mature.pl?mature_acc=MIMAT0014840
mmu-miR-3062-3p	0	0	0	1	http://www.mirbase.org/cgi-bin/mature.pl?mature_acc=MIMAT0014831
mmu-miR-344h-3p	0	0	0	1	http://www.mirbase.org/cgi-bin/mature.pl?mature_acc=MIMAT0022384
mmu-miR-291b-3p	0	0	0	1	http://www.mirbase.org/cgi-bin/mature.pl?mature_acc=MIMAT0003190
mmu-miR-7060-5p	0	0	0	1	http://www.mirbase.org/cgi-bin/mature.pl?mature_acc=MIMAT0028024
mmu-miR-7683-5p	0	0	0	1	http://www.mirbase.org/cgi-bin/mature.pl?mature_acc=MIMAT0029886
mmu-miR-6418-5p	0	0	0	1	http://www.mirbase.org/cgi-bin/mature.pl?mature_acc=MIMAT0025173
mmu-miR-7661-5p	0	0	0	1	http://www.mirbase.org/cgi-bin/mature.pl?mature_acc=MIMAT0029828
mmu-miR-337-3p	0	0	0	1	http://www.mirbase.org/cgi-bin/mature.pl?mature_acc=MIMAT0000578
mmu-miR-6378	0	0	0	1	http://www.mirbase.org/cgi-bin/mature.pl?mature_acc=MIMAT0025124
mmu-miR-434-5p	0	0	0	1	http://www.mirbase.org/cgi-bin/mature.pl?mature_acc=MIMAT0001421
mmu-miR-3070-3p	0	0	0	1	http://www.mirbase.org/cgi-bin/mature.pl?mature_acc=MIMAT0014847
mmu-miR-6373	0	0	0	1	http://www.mirbase.org/cgi-bin/mature.pl?mature_acc=MIMAT0025117
mmu-miR-7649-3p	0	0	0	1	http://www.mirbase.org/cgi-bin/mature.pl?mature_acc=MIMAT0029801
mmu-miR-129b-3p	0	0	0	1	http://www.mirbase.org/cgi-bin/mature.pl?mature_acc=MIMAT0029863
mmu-miR-1224-5p	0	0	0	1	http://www.mirbase.org/cgi-bin/mature.pl?mature_acc=MIMAT0005460
mmu-miR-6941-5p	0	0	0	1	http://www.mirbase.org/cgi-bin/mature.pl?mature_acc=MIMAT0027782
mmu-miR-150-3p	0	0	0	1	http://www.mirbase.org/cgi-bin/mature.pl?mature_acc=MIMAT0004535
mmu-miR-1900	0	0	0	1	http://www.mirbase.org/cgi-bin/mature.pl?mature_acc=MIMAT0007870
mmu-miR-6715-3p	0	0	0	1	http://www.mirbase.org/cgi-bin/mature.pl?mature_acc=MIMAT0029877
mmu-miR-698-5p	0	0	0	1	http://www.mirbase.org/cgi-bin/mature.pl?mature_acc=MIMAT0022930
mmu-miR-7011-3p	0	0	0	1	http://www.mirbase.org/cgi-bin/mature.pl?mature_acc=MIMAT0027927
mmu-miR-6361	0	0	0	1	http://www.mirbase.org/cgi-bin/mature.pl?mature_acc=MIMAT0025104
mmu-miR-448-5p	0	0	0	1	http://www.mirbase.org/cgi-bin/mature.pl?mature_acc=MIMAT0017176
mmu-miR-742-3p	0	0	0	1	http://www.mirbase.org/cgi-bin/mature.pl?mature_acc=MIMAT0004237
mmu-miR-6987-3p	0	0	0	1	http://www.mirbase.org/cgi-bin/mature.pl?mature_acc=MIMAT0027877
mmu-miR-7665-3p	0	0	0	1	http://www.mirbase.org/cgi-bin/mature.pl?mature_acc=MIMAT0029837
mmu-miR-1912-3p	0	0	0	1	http://www.mirbase.org/cgi-bin/mature.pl?mature_acc=MIMAT0014958
mmu-miR-7220-5p	0	0	0	1	http://www.mirbase.org/cgi-bin/mature.pl?mature_acc=MIMAT0028408
mmu-miR-12184-3p	0	0	0	1	http://www.mirbase.org/cgi-bin/mature.pl?mature_acc=MIMAT0049834
mmu-miR-6969-3p	0	0	0	1	http://www.mirbase.org/cgi-bin/mature.pl?mature_acc=MIMAT0027841
mmu-miR-669k-3p	0	0	0	1	http://www.mirbase.org/cgi-bin/mature.pl?mature_acc=MIMAT0005831
mmu-miR-5625-3p	0	0	0	1	http://www.mirbase.org/cgi-bin/mature.pl?mature_acc=MIMAT0022380
mmu-miR-3059-3p	0	0	0	1	http://www.mirbase.org/cgi-bin/mature.pl?mature_acc=MIMAT0014812
mmu-miR-1964-5p	0	0	0	1	http://www.mirbase.org/cgi-bin/mature.pl?mature_acc=MIMAT0017349
mmu-miR-7083-3p	0	0	0	1	http://www.mirbase.org/cgi-bin/mature.pl?mature_acc=MIMAT0028073
mmu-miR-6406	0	0	0	1	http://www.mirbase.org/cgi-bin/mature.pl?mature_acc=MIMAT0025159
mmu-miR-6934-3p	0	0	0	1	http://www.mirbase.org/cgi-bin/mature.pl?mature_acc=MIMAT0027769
mmu-miR-7087-3p	0	0	0	1	http://www.mirbase.org/cgi-bin/mature.pl?mature_acc=MIMAT0028081
mmu-miR-6980-3p	0	0	0	1	http://www.mirbase.org/cgi-bin/mature.pl?mature_acc=MIMAT0027863
mmu-miR-3063-5p	0	0	0	1	http://www.mirbase.org/cgi-bin/mature.pl?mature_acc=MIMAT0014832
mmu-miR-7043-5p	0	0	0	1	http://www.mirbase.org/cgi-bin/mature.pl?mature_acc=MIMAT0027990
mmu-miR-6335	0	0	0	1	http://www.mirbase.org/cgi-bin/mature.pl?mature_acc=MIMAT0025077
mmu-miR-6943-5p	0	0	0	1	http://www.mirbase.org/cgi-bin/mature.pl?mature_acc=MIMAT0027786
mmu-miR-6410	0	0	0	1	http://www.mirbase.org/cgi-bin/mature.pl?mature_acc=MIMAT0025163
mmu-miR-695	0	0	0	1	http://www.mirbase.org/cgi-bin/mature.pl?mature_acc=MIMAT0003481
mmu-miR-6389	0	0	0	1	http://www.mirbase.org/cgi-bin/mature.pl?mature_acc=MIMAT0025137
mmu-miR-6368	0	0	0	1	http://www.mirbase.org/cgi-bin/mature.pl?mature_acc=MIMAT0025112
mmu-miR-6983-3p	0	0	0	1	http://www.mirbase.org/cgi-bin/mature.pl?mature_acc=MIMAT0027869
mmu-miR-6405	0	0	0	1	http://www.mirbase.org/cgi-bin/mature.pl?mature_acc=MIMAT0025157
mmu-miR-667-3p	0	0	0	1	http://www.mirbase.org/cgi-bin/mature.pl?mature_acc=MIMAT0003734
mmu-miR-6992-3p	0	0	0	1	http://www.mirbase.org/cgi-bin/mature.pl?mature_acc=MIMAT0027887
mmu-miR-5620-3p	0	0	0	1	http://www.mirbase.org/cgi-bin/mature.pl?mature_acc=MIMAT0022368
mmu-miR-3073b-5p	0	0	0	1	http://www.mirbase.org/cgi-bin/mature.pl?mature_acc=MIMAT0022375
mmu-miR-698-3p	0	0	0	1	http://www.mirbase.org/cgi-bin/mature.pl?mature_acc=MIMAT0003488
mmu-miR-1247-5p	0	0	0	1	http://www.mirbase.org/cgi-bin/mature.pl?mature_acc=MIMAT0014800
mmu-miR-7689-5p	0	0	0	1	http://www.mirbase.org/cgi-bin/mature.pl?mature_acc=MIMAT0029908
mmu-miR-3083b-5p	0	0	0	1	http://www.mirbase.org/cgi-bin/mature.pl?mature_acc=MIMAT0049846
mmu-miR-7058-5p	0	0	0	1	http://www.mirbase.org/cgi-bin/mature.pl?mature_acc=MIMAT0028020
mmu-miR-467g	0	0	0	1	http://www.mirbase.org/cgi-bin/mature.pl?mature_acc=MIMAT0005854
mmu-miR-344h-5p	0	0	0	1	http://www.mirbase.org/cgi-bin/mature.pl?mature_acc=MIMAT0022383
mmu-miR-713	0	0	0	1	http://www.mirbase.org/cgi-bin/mature.pl?mature_acc=MIMAT0003504
mmu-miR-3070-2-3p	0	0	0	1	http://www.mirbase.org/cgi-bin/mature.pl?mature_acc=MIMAT0014849
mmu-miR-376b-3p	0	0	0	1	http://www.mirbase.org/cgi-bin/mature.pl?mature_acc=MIMAT0001092
mmu-miR-8108	0	0	0	1	http://www.mirbase.org/cgi-bin/mature.pl?mature_acc=MIMAT0031413
mmu-miR-6897-3p	0	0	0	1	http://www.mirbase.org/cgi-bin/mature.pl?mature_acc=MIMAT0027695
mmu-miR-6396	0	0	0	1	http://www.mirbase.org/cgi-bin/mature.pl?mature_acc=MIMAT0025147
mmu-miR-466o-3p	0	0	0	1	http://www.mirbase.org/cgi-bin/mature.pl?mature_acc=MIMAT0014886
mmu-miR-5623-3p	0	0	0	1	http://www.mirbase.org/cgi-bin/mature.pl?mature_acc=MIMAT0022374
mmu-miR-7023-5p	0	0	0	1	http://www.mirbase.org/cgi-bin/mature.pl?mature_acc=MIMAT0027950
mmu-miR-380-5p	0	0	0	1	http://www.mirbase.org/cgi-bin/mature.pl?mature_acc=MIMAT0000744
mmu-miR-6899-5p	0	0	0	1	http://www.mirbase.org/cgi-bin/mature.pl?mature_acc=MIMAT0027698
mmu-miR-7086-5p	0	0	0	1	http://www.mirbase.org/cgi-bin/mature.pl?mature_acc=MIMAT0028078
mmu-miR-7016-5p	0	0	0	1	http://www.mirbase.org/cgi-bin/mature.pl?mature_acc=MIMAT0027936
mmu-miR-7223-3p	0	0	0	1	http://www.mirbase.org/cgi-bin/mature.pl?mature_acc=MIMAT0028415
mmu-miR-3075-3p	0	0	0	1	http://www.mirbase.org/cgi-bin/mature.pl?mature_acc=MIMAT0014859
mmu-miR-742-5p	0	0	0	1	http://www.mirbase.org/cgi-bin/mature.pl?mature_acc=MIMAT0004838
mmu-miR-763	0	0	0	1	http://www.mirbase.org/cgi-bin/mature.pl?mature_acc=MIMAT0003896
mmu-miR-6364	0	0	0	1	http://www.mirbase.org/cgi-bin/mature.pl?mature_acc=MIMAT0025108
mmu-miR-7224-5p	0	0	0	1	http://www.mirbase.org/cgi-bin/mature.pl?mature_acc=MIMAT0028416
mmu-miR-6904-3p	0	0	0	1	http://www.mirbase.org/cgi-bin/mature.pl?mature_acc=MIMAT0027709
mmu-miR-3104-3p	0	0	0	1	http://www.mirbase.org/cgi-bin/mature.pl?mature_acc=MIMAT0014940
mmu-miR-12204-5p	0	0	0	1	http://www.mirbase.org/cgi-bin/mature.pl?mature_acc=MIMAT0049875
mmu-miR-7232-5p	0	0	0	1	http://www.mirbase.org/cgi-bin/mature.pl?mature_acc=MIMAT0028432
mmu-miR-7061-3p	0	0	0	1	http://www.mirbase.org/cgi-bin/mature.pl?mature_acc=MIMAT0028027
mmu-miR-8095	0	0	0	1	http://www.mirbase.org/cgi-bin/mature.pl?mature_acc=MIMAT0031396
mmu-miR-7056-3p	0	0	0	1	http://www.mirbase.org/cgi-bin/mature.pl?mature_acc=MIMAT0028017
mmu-miR-376a-3p	0	0	0	1	http://www.mirbase.org/cgi-bin/mature.pl?mature_acc=MIMAT0000740
mmu-miR-7686-3p	0	0	0	1	http://www.mirbase.org/cgi-bin/mature.pl?mature_acc=MIMAT0029899
mmu-miR-7217-3p	0	0	0	1	http://www.mirbase.org/cgi-bin/mature.pl?mature_acc=MIMAT0028403
mmu-miR-6374	0	0	0	1	http://www.mirbase.org/cgi-bin/mature.pl?mature_acc=MIMAT0025118
mmu-miR-599	0	0	0	1	http://www.mirbase.org/cgi-bin/mature.pl?mature_acc=MIMAT0012772
mmu-miR-7221-5p	0	0	0	1	http://www.mirbase.org/cgi-bin/mature.pl?mature_acc=MIMAT0028410
mmu-miR-7046-5p	0	0	0	1	http://www.mirbase.org/cgi-bin/mature.pl?mature_acc=MIMAT0027996
mmu-miR-7092-5p	0	0	0	1	http://www.mirbase.org/cgi-bin/mature.pl?mature_acc=MIMAT0028090
mmu-miR-1970	0	0	0	1	http://www.mirbase.org/cgi-bin/mature.pl?mature_acc=MIMAT0009444
mmu-miR-3093-5p	0	0	0	1	http://www.mirbase.org/cgi-bin/mature.pl?mature_acc=MIMAT0014907
mmu-miR-12178-3p	0	0	0	1	http://www.mirbase.org/cgi-bin/mature.pl?mature_acc=MIMAT0049823
mmu-miR-7092-3p	0	0	0	1	http://www.mirbase.org/cgi-bin/mature.pl?mature_acc=MIMAT0028091
mmu-miR-9718	0	0	0	1	http://www.mirbase.org/cgi-bin/mature.pl?mature_acc=MIMAT0039309
mmu-miR-6388	0	0	0	1	http://www.mirbase.org/cgi-bin/mature.pl?mature_acc=MIMAT0025135
mmu-miR-12183-5p	0	0	0	1	http://www.mirbase.org/cgi-bin/mature.pl?mature_acc=MIMAT0049830
mmu-miR-7010-3p	0	0	0	1	http://www.mirbase.org/cgi-bin/mature.pl?mature_acc=MIMAT0027925
mmu-miR-7016-3p	0	0	0	1	http://www.mirbase.org/cgi-bin/mature.pl?mature_acc=MIMAT0027937
mmu-miR-7071-3p	0	0	0	1	http://www.mirbase.org/cgi-bin/mature.pl?mature_acc=MIMAT0028049
mmu-miR-6910-3p	0	0	0	1	http://www.mirbase.org/cgi-bin/mature.pl?mature_acc=MIMAT0027721
mmu-miR-200c-5p	0	0	0	1	http://www.mirbase.org/cgi-bin/mature.pl?mature_acc=MIMAT0004663
mmu-miR-5136	0	0	0	1	http://www.mirbase.org/cgi-bin/mature.pl?mature_acc=MIMAT0020647
mmu-miR-6972-3p	0	0	0	1	http://www.mirbase.org/cgi-bin/mature.pl?mature_acc=MIMAT0027847
mmu-miR-5107-3p	0	0	0	1	http://www.mirbase.org/cgi-bin/mature.pl?mature_acc=MIMAT0022985
mmu-miR-669j	0	0	0	1	http://www.mirbase.org/cgi-bin/mature.pl?mature_acc=MIMAT0005838
mmu-miR-6351	0	0	0	1	http://www.mirbase.org/cgi-bin/mature.pl?mature_acc=MIMAT0025094
mmu-miR-7660-5p	0	0	0	1	http://www.mirbase.org/cgi-bin/mature.pl?mature_acc=MIMAT0029826
mmu-miR-2139	0	0	0	1	http://www.mirbase.org/cgi-bin/mature.pl?mature_acc=MIMAT0011215
mmu-miR-7050-3p	0	0	0	1	http://www.mirbase.org/cgi-bin/mature.pl?mature_acc=MIMAT0028005
mmu-miR-7033-3p	0	0	0	1	http://www.mirbase.org/cgi-bin/mature.pl?mature_acc=MIMAT0027971
mmu-miR-12197-3p	0	0	0	1	http://www.mirbase.org/cgi-bin/mature.pl?mature_acc=MIMAT0049864
mmu-miR-3544-5p	0	0	0	1	http://www.mirbase.org/cgi-bin/mature.pl?mature_acc=MIMAT0022353
mmu-miR-3547-5p	0	0	0	1	http://www.mirbase.org/cgi-bin/mature.pl?mature_acc=MIMAT0027832
mmu-miR-7677-5p	0	0	0	1	http://www.mirbase.org/cgi-bin/mature.pl?mature_acc=MIMAT0029868
mmu-miR-710	0	0	0	1	http://www.mirbase.org/cgi-bin/mature.pl?mature_acc=MIMAT0003500
mmu-miR-7014-3p	0	0	0	1	http://www.mirbase.org/cgi-bin/mature.pl?mature_acc=MIMAT0027933
mmu-miR-6917-5p	0	0	0	1	http://www.mirbase.org/cgi-bin/mature.pl?mature_acc=MIMAT0027734
mmu-miR-490-3p	0	0	0	1	http://www.mirbase.org/cgi-bin/mature.pl?mature_acc=MIMAT0003780
mmu-miR-211-3p	0	0	0	1	http://www.mirbase.org/cgi-bin/mature.pl?mature_acc=MIMAT0017059
mmu-miR-3104-5p	0	0	0	1	http://www.mirbase.org/cgi-bin/mature.pl?mature_acc=MIMAT0014939
mmu-miR-6907-5p	0	0	0	1	http://www.mirbase.org/cgi-bin/mature.pl?mature_acc=MIMAT0027714
mmu-miR-7239-5p	0	0	0	1	http://www.mirbase.org/cgi-bin/mature.pl?mature_acc=MIMAT0028446
mmu-miR-1298-3p	0	0	0	1	http://www.mirbase.org/cgi-bin/mature.pl?mature_acc=MIMAT0014810
mmu-miR-1894-3p	0	0	0	1	http://www.mirbase.org/cgi-bin/mature.pl?mature_acc=MIMAT0007878
mmu-miR-218-2-3p	0	0	0	1	http://www.mirbase.org/cgi-bin/mature.pl?mature_acc=MIMAT0005444
mmu-miR-6416-3p	0	0	0	1	http://www.mirbase.org/cgi-bin/mature.pl?mature_acc=MIMAT0025171
mmu-miR-6420	0	0	0	1	http://www.mirbase.org/cgi-bin/mature.pl?mature_acc=MIMAT0025176
mmu-miR-6980-5p	0	0	0	1	http://www.mirbase.org/cgi-bin/mature.pl?mature_acc=MIMAT0027862
mmu-miR-7019-5p	0	0	0	1	http://www.mirbase.org/cgi-bin/mature.pl?mature_acc=MIMAT0027942
mmu-miR-7652-5p	0	0	0	1	http://www.mirbase.org/cgi-bin/mature.pl?mature_acc=MIMAT0029810
mmu-miR-1192	0	0	0	1	http://www.mirbase.org/cgi-bin/mature.pl?mature_acc=MIMAT0005850
mmu-miR-323-5p	0	0	0	1	http://www.mirbase.org/cgi-bin/mature.pl?mature_acc=MIMAT0004638
mmu-miR-3106-3p	0	0	0	1	http://www.mirbase.org/cgi-bin/mature.pl?mature_acc=MIMAT0014818
mmu-miR-208b-5p	0	0	0	1	http://www.mirbase.org/cgi-bin/mature.pl?mature_acc=MIMAT0017280
mmu-miR-3620-5p	0	0	0	1	http://www.mirbase.org/cgi-bin/mature.pl?mature_acc=MIMAT0029878
mmu-miR-3552	0	0	0	1	http://www.mirbase.org/cgi-bin/mature.pl?mature_acc=MIMAT0035715
mmu-miR-7215-5p	0	0	0	1	http://www.mirbase.org/cgi-bin/mature.pl?mature_acc=MIMAT0028398
mmu-miR-6363	0	0	0	1	http://www.mirbase.org/cgi-bin/mature.pl?mature_acc=MIMAT0025107
mmu-miR-12205-3p	0	0	0	1	http://www.mirbase.org/cgi-bin/mature.pl?mature_acc=MIMAT0049879
mmu-miR-7062-3p	0	0	0	1	http://www.mirbase.org/cgi-bin/mature.pl?mature_acc=MIMAT0028029
mmu-miR-1193-3p	0	0	0	1	http://www.mirbase.org/cgi-bin/mature.pl?mature_acc=MIMAT0005851
mmu-miR-1907	0	0	0	1	http://www.mirbase.org/cgi-bin/mature.pl?mature_acc=MIMAT0007876
mmu-miR-666-3p	0	0	0	1	http://www.mirbase.org/cgi-bin/mature.pl?mature_acc=MIMAT0004823
mmu-miR-668-5p	0	0	0	1	http://www.mirbase.org/cgi-bin/mature.pl?mature_acc=MIMAT0017237
mmu-miR-692	0	0	0	1	http://www.mirbase.org/cgi-bin/mature.pl?mature_acc=MIMAT0003471
mmu-miR-1251-5p	0	0	0	1	http://www.mirbase.org/cgi-bin/mature.pl?mature_acc=MIMAT0014824
mmu-miR-12195-3p	0	0	0	1	http://www.mirbase.org/cgi-bin/mature.pl?mature_acc=MIMAT0049860
mmu-miR-12203-3p	0	0	0	1	http://www.mirbase.org/cgi-bin/mature.pl?mature_acc=MIMAT0049874
mmu-miR-6398	0	0	0	1	http://www.mirbase.org/cgi-bin/mature.pl?mature_acc=MIMAT0025150
mmu-miR-7649-5p	0	0	0	1	http://www.mirbase.org/cgi-bin/mature.pl?mature_acc=MIMAT0029800
mmu-miR-7003-3p	0	0	0	1	http://www.mirbase.org/cgi-bin/mature.pl?mature_acc=MIMAT0027911
mmu-miR-12200-5p	0	0	0	1	http://www.mirbase.org/cgi-bin/mature.pl?mature_acc=MIMAT0049867
mmu-miR-295-5p	0	0	0	1	http://www.mirbase.org/cgi-bin/mature.pl?mature_acc=MIMAT0004575
mmu-miR-7b-3p	0	0	0	1	http://www.mirbase.org/cgi-bin/mature.pl?mature_acc=MIMAT0017071
mmu-miR-7222-5p	0	0	0	1	http://www.mirbase.org/cgi-bin/mature.pl?mature_acc=MIMAT0028412
mmu-miR-9b-5p	0	0	0	1	http://www.mirbase.org/cgi-bin/mature.pl?mature_acc=MIMAT0049835
mmu-miR-12198-3p	0	0	0	1	http://www.mirbase.org/cgi-bin/mature.pl?mature_acc=MIMAT0049865
mmu-miR-202-3p	0	0	0	1	http://www.mirbase.org/cgi-bin/mature.pl?mature_acc=MIMAT0000235
mmu-miR-6367	0	0	0	1	http://www.mirbase.org/cgi-bin/mature.pl?mature_acc=MIMAT0025111
mmu-miR-137-5p	0	0	0	1	http://www.mirbase.org/cgi-bin/mature.pl?mature_acc=MIMAT0016986
mmu-miR-8116	0	0	0	1	http://www.mirbase.org/cgi-bin/mature.pl?mature_acc=MIMAT0031422
mmu-miR-874-5p	0	0	0	1	http://www.mirbase.org/cgi-bin/mature.pl?mature_acc=MIMAT0017268
mmu-miR-345-5p	577	474	-0.00906635	0.989989	http://www.mirbase.org/cgi-bin/mature.pl?mature_acc=MIMAT0000595
mmu-miR-674-3p	4310	3514	-0.0199573	0.976121	http://www.mirbase.org/cgi-bin/mature.pl?mature_acc=MIMAT0003741
mmu-miR-31-3p	668	544	-0.0216212	0.976799	http://www.mirbase.org/cgi-bin/mature.pl?mature_acc=MIMAT0004634
mmu-miR-196a-2-3p	352	286	-0.0249348	0.978146	http://www.mirbase.org/cgi-bin/mature.pl?mature_acc=MIMAT0004618
mmu-miR-3473e	213	173	-0.0254491	0.973164	http://www.mirbase.org/cgi-bin/mature.pl?mature_acc=MIMAT0025587
mmu-miR-148b-5p	425	345	-0.0262422	0.972721	http://www.mirbase.org/cgi-bin/mature.pl?mature_acc=MIMAT0017036
mmu-miR-674-5p	751	605	-0.0372551	0.955905	http://www.mirbase.org/cgi-bin/mature.pl?mature_acc=MIMAT0003740
mmu-miR-582-5p	61	49	-0.0413177	1	http://www.mirbase.org/cgi-bin/mature.pl?mature_acc=MIMAT0005291
mmu-miR-1943-5p	96	77	-0.0434973	0.980611	http://www.mirbase.org/cgi-bin/mature.pl?mature_acc=MIMAT0009408
mmu-miR-5709-5p	5	4	-0.0460315	1	http://www.mirbase.org/cgi-bin/mature.pl?mature_acc=MIMAT0022504
mmu-miR-3473g	10	8	-0.0466631	1	http://www.mirbase.org/cgi-bin/mature.pl?mature_acc=MIMAT0031427
mmu-miR-196b-3p	30	24	-0.0470939	1	http://www.mirbase.org/cgi-bin/mature.pl?mature_acc=MIMAT0017170
mmu-miR-28a-3p	8856	7050	-0.0544154	0.933889	http://www.mirbase.org/cgi-bin/mature.pl?mature_acc=MIMAT0004661
mmu-miR-15b-5p	2555	2033	-0.0550943	0.933723	http://www.mirbase.org/cgi-bin/mature.pl?mature_acc=MIMAT0000124
mmu-miR-425-5p	2976	2362	-0.0587471	0.929157	http://www.mirbase.org/cgi-bin/mature.pl?mature_acc=MIMAT0004750
mmu-miR-470-5p	58	46	-0.0596596	0.968981	http://www.mirbase.org/cgi-bin/mature.pl?mature_acc=MIMAT0002111
mmu-miR-1982-3p	19	15	-0.0659351	1	http://www.mirbase.org/cgi-bin/mature.pl?mature_acc=MIMAT0009460
mmu-miR-7648-3p	19	15	-0.0659351	1	http://www.mirbase.org/cgi-bin/mature.pl?mature_acc=MIMAT0029799
mmu-miR-1930-5p	94	74	-0.0704147	0.939892	http://www.mirbase.org/cgi-bin/mature.pl?mature_acc=MIMAT0009393
mmu-miR-344d-3-5p	14	11	-0.0725797	1	http://www.mirbase.org/cgi-bin/mature.pl?mature_acc=MIMAT0014807
mmu-let-7j	14117	10948	-0.0921495	0.888026	http://www.mirbase.org/cgi-bin/mature.pl?mature_acc=MIMAT0025123
mmu-miR-19b-3p	8085	6268	-0.0926252	0.887592	http://www.mirbase.org/cgi-bin/mature.pl?mature_acc=MIMAT0000513
mmu-miR-378d	33766	26067	-0.0987306	0.879969	http://www.mirbase.org/cgi-bin/mature.pl?mature_acc=MIMAT0025167
mmu-miR-362-5p	17191	13261	-0.0998473	0.878698	http://www.mirbase.org/cgi-bin/mature.pl?mature_acc=MIMAT0000706
mmu-miR-669l-5p	82	63	-0.105474	0.885717	http://www.mirbase.org/cgi-bin/mature.pl?mature_acc=MIMAT0009418
mmu-miR-148b-3p	16652	12710	-0.115115	0.860321	http://www.mirbase.org/cgi-bin/mature.pl?mature_acc=MIMAT0000580
mmu-miR-452-5p	25	19	-0.120624	0.933711	http://www.mirbase.org/cgi-bin/mature.pl?mature_acc=MIMAT0001637
mmu-miR-465b-3p	250	190	-0.121244	0.866231	http://www.mirbase.org/cgi-bin/mature.pl?mature_acc=MIMAT0004872
mmu-miR-465c-3p	250	190	-0.121244	0.866231	http://www.mirbase.org/cgi-bin/mature.pl?mature_acc=MIMAT0004874
mmu-miR-465a-3p	250	190	-0.121244	0.866231	http://www.mirbase.org/cgi-bin/mature.pl?mature_acc=MIMAT0004217
mmu-miR-26a-2-3p	499	377	-0.129822	0.848498	http://www.mirbase.org/cgi-bin/mature.pl?mature_acc=MIMAT0017058
mmu-miR-700-3p	838	633	-0.130107	0.844877	http://www.mirbase.org/cgi-bin/mature.pl?mature_acc=MIMAT0003490
mmu-miR-712-5p	4	3	-0.135551	1	http://www.mirbase.org/cgi-bin/mature.pl?mature_acc=MIMAT0003502
mmu-miR-6947-5p	4	3	-0.135551	1	http://www.mirbase.org/cgi-bin/mature.pl?mature_acc=MIMAT0027794
mmu-miR-122b-5p	4	3	-0.135551	1	http://www.mirbase.org/cgi-bin/mature.pl?mature_acc=MIMAT0049852
mmu-miR-6900-3p	4	3	-0.135551	1	http://www.mirbase.org/cgi-bin/mature.pl?mature_acc=MIMAT0027701
mmu-miR-93-3p	173	130	-0.137531	0.852925	http://www.mirbase.org/cgi-bin/mature.pl?mature_acc=MIMAT0004636
mmu-miR-6965-3p	8	6	-0.137943	1	http://www.mirbase.org/cgi-bin/mature.pl?mature_acc=MIMAT0027831
mmu-miR-5132-5p	12	9	-0.13876	1	http://www.mirbase.org/cgi-bin/mature.pl?mature_acc=MIMAT0020643
mmu-miR-6896-5p	12	9	-0.13876	1	http://www.mirbase.org/cgi-bin/mature.pl?mature_acc=MIMAT0027692
mmu-miR-466p-5p	31	23	-0.155295	0.8871	http://www.mirbase.org/cgi-bin/mature.pl?mature_acc=MIMAT0014891
mmu-miR-298-5p	7215	5322	-0.164412	0.801792	http://www.mirbase.org/cgi-bin/mature.pl?mature_acc=MIMAT0000376
mmu-miR-8114	98	72	-0.169917	0.822917	http://www.mirbase.org/cgi-bin/mature.pl?mature_acc=MIMAT0031420
mmu-miR-1929-5p	26	19	-0.176905	0.870304	http://www.mirbase.org/cgi-bin/mature.pl?mature_acc=MIMAT0009392
mmu-miR-350-3p	482	352	-0.178788	0.791222	http://www.mirbase.org/cgi-bin/mature.pl?mature_acc=MIMAT0000605
mmu-miR-744-3p	74	54	-0.179596	0.819591	http://www.mirbase.org/cgi-bin/mature.pl?mature_acc=MIMAT0004820
mmu-miR-6963-3p	11	8	-0.182395	1	http://www.mirbase.org/cgi-bin/mature.pl?mature_acc=MIMAT0027827
mmu-miR-455-3p	581	423	-0.183219	0.784633	http://www.mirbase.org/cgi-bin/mature.pl?mature_acc=MIMAT0003742
mmu-miR-1966-3p	22	16	-0.183597	0.925108	http://www.mirbase.org/cgi-bin/mature.pl?mature_acc=MIMAT0022952
mmu-miR-21a-5p	2971129	2159642	-0.185603	0.77641	http://www.mirbase.org/cgi-bin/mature.pl?mature_acc=MIMAT0000530
mmu-miR-99b-3p	10142	7296	-0.200546	0.759293	http://www.mirbase.org/cgi-bin/mature.pl?mature_acc=MIMAT0004525
mmu-miR-149-5p	17752	12725	-0.205698	0.753163	http://www.mirbase.org/cgi-bin/mature.pl?mature_acc=MIMAT0000159
mmu-miR-8112	120	86	-0.205758	0.78806	http://www.mirbase.org/cgi-bin/mature.pl?mature_acc=MIMAT0031418
mmu-miR-6967-5p	14	10	-0.208615	0.89207	http://www.mirbase.org/cgi-bin/mature.pl?mature_acc=MIMAT0027836
mmu-miR-5119	14	10	-0.208615	0.89207	http://www.mirbase.org/cgi-bin/mature.pl?mature_acc=MIMAT0020627
mmu-miR-215-5p	28	20	-0.209707	0.87496	http://www.mirbase.org/cgi-bin/mature.pl?mature_acc=MIMAT0000904
mmu-miR-361-3p	3168	2260	-0.212624	0.74604	http://www.mirbase.org/cgi-bin/mature.pl?mature_acc=MIMAT0017075
mmu-miR-214-5p	6716	4789	-0.213257	0.74473	http://www.mirbase.org/cgi-bin/mature.pl?mature_acc=MIMAT0004664
mmu-miR-106b-3p	5000	3544	-0.221927	0.734915	http://www.mirbase.org/cgi-bin/mature.pl?mature_acc=MIMAT0004582
mmu-miR-125a-3p	1029	727	-0.226567	0.732344	http://www.mirbase.org/cgi-bin/mature.pl?mature_acc=MIMAT0004528
mmu-miR-3970	67	47	-0.23636	0.772975	http://www.mirbase.org/cgi-bin/mature.pl?mature_acc=MIMAT0019355
mmu-let-7c-1-3p	409	285	-0.246433	0.717089	http://www.mirbase.org/cgi-bin/mature.pl?mature_acc=MIMAT0004622
mmu-miR-20a-5p	30252	21064	-0.247634	0.704945	http://www.mirbase.org/cgi-bin/mature.pl?mature_acc=MIMAT0000529
mmu-miR-501-5p	1730	1200	-0.2531	0.700779	http://www.mirbase.org/cgi-bin/mature.pl?mature_acc=MIMAT0003508
mmu-miR-466k	26	18	-0.254434	0.802807	http://www.mirbase.org/cgi-bin/mature.pl?mature_acc=MIMAT0005845
mmu-miR-219a-5p	42	29	-0.258797	0.780694	http://www.mirbase.org/cgi-bin/mature.pl?mature_acc=MIMAT0000664
mmu-miR-186-5p	15701	10809	-0.264005	0.68658	http://www.mirbase.org/cgi-bin/mature.pl?mature_acc=MIMAT0000215
mmu-miR-881-3p	223	153	-0.268715	0.692801	http://www.mirbase.org/cgi-bin/mature.pl?mature_acc=MIMAT0004846
mmu-miR-3102-5p.2-5p	110	75	-0.277544	0.713429	http://www.mirbase.org/cgi-bin/mature.pl?mature_acc=MIMAT0014934
mmu-miR-26a-1-3p	25	17	-0.280084	0.795106	http://www.mirbase.org/cgi-bin/mature.pl?mature_acc=MIMAT0017020
mmu-miR-25-3p	32240	21850	-0.286601	0.661262	http://www.mirbase.org/cgi-bin/mature.pl?mature_acc=MIMAT0000652
mmu-miR-330-3p	515	349	-0.286645	0.669898	http://www.mirbase.org/cgi-bin/mature.pl?mature_acc=MIMAT0000569
mmu-miR-7091-3p	3	2	-0.295318	1	http://www.mirbase.org/cgi-bin/mature.pl?mature_acc=MIMAT0028089
mmu-miR-382-5p	3	2	-0.295318	1	http://www.mirbase.org/cgi-bin/mature.pl?mature_acc=MIMAT0000747
mmu-miR-701-3p	3	2	-0.295318	1	http://www.mirbase.org/cgi-bin/mature.pl?mature_acc=MIMAT0017257
mmu-miR-12201-5p	3	2	-0.295318	1	http://www.mirbase.org/cgi-bin/mature.pl?mature_acc=MIMAT0049869
mmu-miR-3097-3p	3	2	-0.295318	1	http://www.mirbase.org/cgi-bin/mature.pl?mature_acc=MIMAT0014916
mmu-miR-190a-3p	3	2	-0.295318	1	http://www.mirbase.org/cgi-bin/mature.pl?mature_acc=MIMAT0016998
mmu-miR-1187	3	2	-0.295318	1	http://www.mirbase.org/cgi-bin/mature.pl?mature_acc=MIMAT0005837
mmu-miR-7687-5p	3	2	-0.295318	1	http://www.mirbase.org/cgi-bin/mature.pl?mature_acc=MIMAT0029902
mmu-miR-187-5p	3	2	-0.295318	1	http://www.mirbase.org/cgi-bin/mature.pl?mature_acc=MIMAT0016997
mmu-miR-3108-3p	3	2	-0.295318	1	http://www.mirbase.org/cgi-bin/mature.pl?mature_acc=MIMAT0014948
mmu-miR-3082-5p	3	2	-0.295318	1	http://www.mirbase.org/cgi-bin/mature.pl?mature_acc=MIMAT0014872
mmu-miR-8094	3	2	-0.295318	1	http://www.mirbase.org/cgi-bin/mature.pl?mature_acc=MIMAT0031395
mmu-miR-693-3p	3	2	-0.295318	1	http://www.mirbase.org/cgi-bin/mature.pl?mature_acc=MIMAT0004189
mmu-miR-7664-5p	3	2	-0.295318	1	http://www.mirbase.org/cgi-bin/mature.pl?mature_acc=MIMAT0029834
mmu-miR-7655-5p	3	2	-0.295318	1	http://www.mirbase.org/cgi-bin/mature.pl?mature_acc=MIMAT0029816
mmu-miR-216a-3p	3	2	-0.295318	1	http://www.mirbase.org/cgi-bin/mature.pl?mature_acc=MIMAT0017054
mmu-miR-15b-3p	1758	1183	-0.296844	0.652101	http://www.mirbase.org/cgi-bin/mature.pl?mature_acc=MIMAT0004521
mmu-miR-6944-3p	131	88	-0.299028	0.680576	http://www.mirbase.org/cgi-bin/mature.pl?mature_acc=MIMAT0027789
mmu-miR-466m-3p	6	4	-0.302645	1	http://www.mirbase.org/cgi-bin/mature.pl?mature_acc=MIMAT0014883
mmu-miR-7664-3p	6	4	-0.302645	1	http://www.mirbase.org/cgi-bin/mature.pl?mature_acc=MIMAT0029835
mmu-miR-7224-3p	9	6	-0.305169	1	http://www.mirbase.org/cgi-bin/mature.pl?mature_acc=MIMAT0028417
mmu-miR-345-3p	7143	4776	-0.306105	0.640265	http://www.mirbase.org/cgi-bin/mature.pl?mature_acc=MIMAT0004656
mmu-miR-3474	12	8	-0.306447	0.876186	http://www.mirbase.org/cgi-bin/mature.pl?mature_acc=MIMAT0015646
mmu-miR-193b-3p	199	133	-0.306492	0.654927	http://www.mirbase.org/cgi-bin/mature.pl?mature_acc=MIMAT0004859
mmu-miR-6966-3p	15	10	-0.307219	0.792443	http://www.mirbase.org/cgi-bin/mature.pl?mature_acc=MIMAT0027835
mmu-miR-466h-5p	39	26	-0.309136	0.763086	http://www.mirbase.org/cgi-bin/mature.pl?mature_acc=MIMAT0004884
mmu-miR-100-3p	66	44	-0.30963	0.678827	http://www.mirbase.org/cgi-bin/mature.pl?mature_acc=MIMAT0017051
mmu-miR-1291	96	64	-0.309854	0.670933	http://www.mirbase.org/cgi-bin/mature.pl?mature_acc=MIMAT0031397
mmu-miR-30c-1-3p	201	134	-0.310111	0.648348	http://www.mirbase.org/cgi-bin/mature.pl?mature_acc=MIMAT0004616
mmu-let-7b-3p	2978	1983	-0.312027	0.634612	http://www.mirbase.org/cgi-bin/mature.pl?mature_acc=MIMAT0004621
mmu-miR-877-5p	331	220	-0.314567	0.642228	http://www.mirbase.org/cgi-bin/mature.pl?mature_acc=MIMAT0004861
mmu-miR-106b-5p	2817	1865	-0.320351	0.625687	http://www.mirbase.org/cgi-bin/mature.pl?mature_acc=MIMAT0000386
mmu-miR-130b-3p	198	131	-0.321069	0.64243	http://www.mirbase.org/cgi-bin/mature.pl?mature_acc=MIMAT0000387
mmu-miR-20b-5p	140	92	-0.330742	0.641486	http://www.mirbase.org/cgi-bin/mature.pl?mature_acc=MIMAT0003187
mmu-miR-151-5p	960	630	-0.333013	0.614769	http://www.mirbase.org/cgi-bin/mature.pl?mature_acc=MIMAT0004536
mmu-miR-471-5p	29	19	-0.333665	0.752733	http://www.mirbase.org/cgi-bin/mature.pl?mature_acc=MIMAT0002112
mmu-miR-10a-5p	202	132	-0.338943	0.619288	http://www.mirbase.org/cgi-bin/mature.pl?mature_acc=MIMAT0000648
mmu-miR-155-3p	151	97	-0.363501	0.612644	http://www.mirbase.org/cgi-bin/mature.pl?mature_acc=MIMAT0016993
mmu-miR-330-5p	764	490	-0.3661	0.580619	http://www.mirbase.org/cgi-bin/mature.pl?mature_acc=MIMAT0004642
mmu-miR-700-5p	225	144	-0.368985	0.584403	http://www.mirbase.org/cgi-bin/mature.pl?mature_acc=MIMAT0017256
mmu-miR-16-2-3p	275	176	-0.369031	0.591153	http://www.mirbase.org/cgi-bin/mature.pl?mature_acc=MIMAT0017018
mmu-miR-7669-3p	11	7	-0.372169	0.866239	http://www.mirbase.org/cgi-bin/mature.pl?mature_acc=MIMAT0029845
mmu-miR-7659-5p	11	7	-0.372169	0.866239	http://www.mirbase.org/cgi-bin/mature.pl?mature_acc=MIMAT0029824
mmu-miR-3058-3p	22	14	-0.374796	0.686852	http://www.mirbase.org/cgi-bin/mature.pl?mature_acc=MIMAT0014814
mmu-miR-5121	60	38	-0.383345	0.617763	http://www.mirbase.org/cgi-bin/mature.pl?mature_acc=MIMAT0020629
mmu-miR-1943-3p	27	17	-0.390534	0.676811	http://www.mirbase.org/cgi-bin/mature.pl?mature_acc=MIMAT0017342
mmu-miR-744-5p	14320	8893	-0.412669	0.528613	http://www.mirbase.org/cgi-bin/mature.pl?mature_acc=MIMAT0004187
mmu-miR-374c-3p	392	243	-0.415114	0.537178	http://www.mirbase.org/cgi-bin/mature.pl?mature_acc=MIMAT0014954
mmu-miR-3089-3p	47	29	-0.42057	0.599598	http://www.mirbase.org/cgi-bin/mature.pl?mature_acc=MIMAT0014900
mmu-let-7f-1-3p	1460	901	-0.421708	0.522428	http://www.mirbase.org/cgi-bin/mature.pl?mature_acc=MIMAT0004623
mmu-miR-671-5p	609	375	-0.424825	0.524637	http://www.mirbase.org/cgi-bin/mature.pl?mature_acc=MIMAT0003731
mmu-miR-301b-3p	57	35	-0.427795	0.596696	http://www.mirbase.org/cgi-bin/mature.pl?mature_acc=MIMAT0004186
mmu-miR-127-3p	18	11	-0.432043	0.717697	http://www.mirbase.org/cgi-bin/mature.pl?mature_acc=MIMAT0000139
mmu-miR-98-3p	218	133	-0.437965	0.522241	http://www.mirbase.org/cgi-bin/mature.pl?mature_acc=MIMAT0017023
mmu-miR-1934-5p	51	31	-0.442224	0.585652	http://www.mirbase.org/cgi-bin/mature.pl?mature_acc=MIMAT0009398
mmu-miR-17-5p	26622	16144	-0.447002	0.49486	http://www.mirbase.org/cgi-bin/mature.pl?mature_acc=MIMAT0000649
mmu-miR-1258-5p	5	3	-0.447901	0.769726	http://www.mirbase.org/cgi-bin/mature.pl?mature_acc=MIMAT0029904
mmu-miR-12185-3p	5	3	-0.447901	0.769726	http://www.mirbase.org/cgi-bin/mature.pl?mature_acc=MIMAT0049838
mmu-miR-3094-3p	5	3	-0.447901	0.769726	http://www.mirbase.org/cgi-bin/mature.pl?mature_acc=MIMAT0014910
mmu-miR-30b-3p	964	583	-0.450846	0.494382	http://www.mirbase.org/cgi-bin/mature.pl?mature_acc=MIMAT0004524
mmu-miR-98-5p	26033	15721	-0.45303	0.489087	http://www.mirbase.org/cgi-bin/mature.pl?mature_acc=MIMAT0000545
mmu-miR-15a-3p	63	38	-0.453578	0.56732	http://www.mirbase.org/cgi-bin/mature.pl?mature_acc=MIMAT0004624
mmu-miR-7026-5p	10	6	-0.45501	0.854437	http://www.mirbase.org/cgi-bin/mature.pl?mature_acc=MIMAT0027956
mmu-miR-5129-3p	10	6	-0.45501	0.854437	http://www.mirbase.org/cgi-bin/mature.pl?mature_acc=MIMAT0022987
mmu-miR-224-3p	10	6	-0.45501	0.854437	http://www.mirbase.org/cgi-bin/mature.pl?mature_acc=MIMAT0017062
mmu-miR-871-5p	10	6	-0.45501	0.854437	http://www.mirbase.org/cgi-bin/mature.pl?mature_acc=MIMAT0004841
mmu-miR-466n-5p	10	6	-0.45501	0.854437	http://www.mirbase.org/cgi-bin/mature.pl?mature_acc=MIMAT0014893
mmu-miR-466d-5p	10	6	-0.45501	0.854437	http://www.mirbase.org/cgi-bin/mature.pl?mature_acc=MIMAT0004930
mmu-miR-219c-5p	20	12	-0.45865	0.656347	http://www.mirbase.org/cgi-bin/mature.pl?mature_acc=MIMAT0029892
mmu-miR-12191-3p	20	12	-0.45865	0.656347	http://www.mirbase.org/cgi-bin/mature.pl?mature_acc=MIMAT0049851
mmu-miR-17-3p	577	347	-0.458892	0.491367	http://www.mirbase.org/cgi-bin/mature.pl?mature_acc=MIMAT0000650
mmu-let-7i-5p	471378	283495	-0.458945	0.483286	http://www.mirbase.org/cgi-bin/mature.pl?mature_acc=MIMAT0000122
mmu-miR-32-5p	4079	2453	-0.459034	0.484329	http://www.mirbase.org/cgi-bin/mature.pl?mature_acc=MIMAT0000654
mmu-miR-3084-5p	40	24	-0.460493	0.575777	http://www.mirbase.org/cgi-bin/mature.pl?mature_acc=MIMAT0014876
mmu-miR-466m-5p	100	60	-0.461605	0.522706	http://www.mirbase.org/cgi-bin/mature.pl?mature_acc=MIMAT0014882
mmu-miR-669m-5p	100	60	-0.461605	0.522706	http://www.mirbase.org/cgi-bin/mature.pl?mature_acc=MIMAT0017346
mmu-miR-384-3p	17	10	-0.486256	0.701513	http://www.mirbase.org/cgi-bin/mature.pl?mature_acc=MIMAT0001076
mmu-miR-187-3p	51	30	-0.489355	0.547186	http://www.mirbase.org/cgi-bin/mature.pl?mature_acc=MIMAT0000216
mmu-miR-151-3p	30484	17887	-0.494522	0.450322	http://www.mirbase.org/cgi-bin/mature.pl?mature_acc=MIMAT0000161
mmu-miR-466f-5p	48	28	-0.501282	0.528051	http://www.mirbase.org/cgi-bin/mature.pl?mature_acc=MIMAT0004881
mmu-miR-466f	48	28	-0.501282	0.528051	http://www.mirbase.org/cgi-bin/mature.pl?mature_acc=MIMAT0005844
mmu-miR-135a-5p	72	42	-0.50185	0.48744	http://www.mirbase.org/cgi-bin/mature.pl?mature_acc=MIMAT0000147
mmu-miR-615-3p	45716	26544	-0.509696	0.43656	http://www.mirbase.org/cgi-bin/mature.pl?mature_acc=MIMAT0003783
mmu-miR-6911-3p	26	15	-0.515667	0.595081	http://www.mirbase.org/cgi-bin/mature.pl?mature_acc=MIMAT0027723
mmu-miR-3061-3p	71	41	-0.516382	0.480071	http://www.mirbase.org/cgi-bin/mature.pl?mature_acc=MIMAT0014829
mmu-miR-139-3p	251	145	-0.51668	0.453793	http://www.mirbase.org/cgi-bin/mature.pl?mature_acc=MIMAT0004662
mmu-miR-450b-5p	3039	1755	-0.517482	0.431088	http://www.mirbase.org/cgi-bin/mature.pl?mature_acc=MIMAT0003511
mmu-miR-6546-5p	7	4	-0.520434	0.7999	http://www.mirbase.org/cgi-bin/mature.pl?mature_acc=MIMAT0029792
mmu-miR-12194-3p	7	4	-0.520434	0.7999	http://www.mirbase.org/cgi-bin/mature.pl?mature_acc=MIMAT0049858
mmu-miR-6412	7	4	-0.520434	0.7999	http://www.mirbase.org/cgi-bin/mature.pl?mature_acc=MIMAT0025165
mmu-miR-381-3p	7	4	-0.520434	0.7999	http://www.mirbase.org/cgi-bin/mature.pl?mature_acc=MIMAT0000746
mmu-miR-671-3p	666	383	-0.523432	0.429528	http://www.mirbase.org/cgi-bin/mature.pl?mature_acc=MIMAT0004821
mmu-miR-3099-3p	110	63	-0.528669	0.455261	http://www.mirbase.org/cgi-bin/mature.pl?mature_acc=MIMAT0014816
mmu-miR-3057-3p	39	22	-0.549008	0.480463	http://www.mirbase.org/cgi-bin/mature.pl?mature_acc=MIMAT0014823
mmu-miR-32-3p	140	79	-0.550232	0.437936	http://www.mirbase.org/cgi-bin/mature.pl?mature_acc=MIMAT0017050
mmu-miR-423-5p	4521	2552	-0.550378	0.402003	http://www.mirbase.org/cgi-bin/mature.pl?mature_acc=MIMAT0004825
mmu-miR-19a-3p	2736	1532	-0.562002	0.392888	http://www.mirbase.org/cgi-bin/mature.pl?mature_acc=MIMAT0000651
mmu-miR-1950	9	5	-0.562874	0.840166	http://www.mirbase.org/cgi-bin/mature.pl?mature_acc=MIMAT0009417
mmu-miR-5615-5p	36	20	-0.570717	0.489124	http://www.mirbase.org/cgi-bin/mature.pl?mature_acc=MIMAT0022355
mmu-miR-3074-5p	101	56	-0.575283	0.430296	http://www.mirbase.org/cgi-bin/mature.pl?mature_acc=MIMAT0014856
mmu-miR-1198-3p	20	11	-0.582957	0.567307	http://www.mirbase.org/cgi-bin/mature.pl?mature_acc=MIMAT0017332
mmu-miR-871-3p	113	62	-0.590483	0.401797	http://www.mirbase.org/cgi-bin/mature.pl?mature_acc=MIMAT0017265
mmu-miR-500-5p	235	128	-0.601467	0.378724	http://www.mirbase.org/cgi-bin/mature.pl?mature_acc=MIMAT0017258
mmu-miR-6539	241	131	-0.604424	0.375949	http://www.mirbase.org/cgi-bin/mature.pl?mature_acc=MIMAT0025584
mmu-miR-1306-5p	422	228	-0.613346	0.360874	http://www.mirbase.org/cgi-bin/mature.pl?mature_acc=MIMAT0019136
mmu-miR-880-3p	65	35	-0.616847	0.431572	http://www.mirbase.org/cgi-bin/mature.pl?mature_acc=MIMAT0004844
mmu-miR-92b-3p	151	81	-0.623232	0.373823	http://www.mirbase.org/cgi-bin/mature.pl?mature_acc=MIMAT0004899
mmu-let-7a-2-3p	43	23	-0.625592	0.429983	http://www.mirbase.org/cgi-bin/mature.pl?mature_acc=MIMAT0017015
mmu-miR-25-5p	752	402	-0.628778	0.343198	http://www.mirbase.org/cgi-bin/mature.pl?mature_acc=MIMAT0017049
mmu-miR-331-3p	1011	539	-0.632703	0.339986	http://www.mirbase.org/cgi-bin/mature.pl?mature_acc=MIMAT0000571
mmu-miR-3473b	429	228	-0.637073	0.343547	http://www.mirbase.org/cgi-bin/mature.pl?mature_acc=MIMAT0020367
mmu-miR-350-5p	634	336	-0.641232	0.335999	http://www.mirbase.org/cgi-bin/mature.pl?mature_acc=MIMAT0017040
mmu-miR-423-3p	26979	14279	-0.643322	0.326902	http://www.mirbase.org/cgi-bin/mature.pl?mature_acc=MIMAT0003454
mmu-miR-704	46	24	-0.661485	0.387279	http://www.mirbase.org/cgi-bin/mature.pl?mature_acc=MIMAT0003494
mmu-miR-7667-5p	25	13	-0.664176	0.438358	http://www.mirbase.org/cgi-bin/mature.pl?mature_acc=MIMAT0029840
mmu-miR-12180-3p	2	1	-0.666244	1	http://www.mirbase.org/cgi-bin/mature.pl?mature_acc=MIMAT0049825
mmu-miR-7005-5p	2	1	-0.666244	1	http://www.mirbase.org/cgi-bin/mature.pl?mature_acc=MIMAT0027914
mmu-miR-7024-5p	2	1	-0.666244	1	http://www.mirbase.org/cgi-bin/mature.pl?mature_acc=MIMAT0027952
mmu-miR-6910-5p	2	1	-0.666244	1	http://www.mirbase.org/cgi-bin/mature.pl?mature_acc=MIMAT0027720
mmu-miR-7662-5p	2	1	-0.666244	1	http://www.mirbase.org/cgi-bin/mature.pl?mature_acc=MIMAT0029830
mmu-miR-6385	2	1	-0.666244	1	http://www.mirbase.org/cgi-bin/mature.pl?mature_acc=MIMAT0025131
mmu-miR-201-3p	2	1	-0.666244	1	http://www.mirbase.org/cgi-bin/mature.pl?mature_acc=MIMAT0017001
mmu-miR-5116	2	1	-0.666244	1	http://www.mirbase.org/cgi-bin/mature.pl?mature_acc=MIMAT0020624
mmu-miR-670-3p	2	1	-0.666244	1	http://www.mirbase.org/cgi-bin/mature.pl?mature_acc=MIMAT0017242
mmu-miR-485-3p	2	1	-0.666244	1	http://www.mirbase.org/cgi-bin/mature.pl?mature_acc=MIMAT0003129
mmu-miR-293-5p	2	1	-0.666244	1	http://www.mirbase.org/cgi-bin/mature.pl?mature_acc=MIMAT0004573
mmu-miR-497a-3p	2	1	-0.666244	1	http://www.mirbase.org/cgi-bin/mature.pl?mature_acc=MIMAT0017247
mmu-miR-712-3p	2	1	-0.666244	1	http://www.mirbase.org/cgi-bin/mature.pl?mature_acc=MIMAT0003743
mmu-miR-7672-3p	2	1	-0.666244	1	http://www.mirbase.org/cgi-bin/mature.pl?mature_acc=MIMAT0029851
mmu-miR-429-3p	2	1	-0.666244	1	http://www.mirbase.org/cgi-bin/mature.pl?mature_acc=MIMAT0001537
mmu-miR-6984-5p	2	1	-0.666244	1	http://www.mirbase.org/cgi-bin/mature.pl?mature_acc=MIMAT0027870
mmu-miR-7653-5p	2	1	-0.666244	1	http://www.mirbase.org/cgi-bin/mature.pl?mature_acc=MIMAT0029812
mmu-miR-5627-5p	2	1	-0.666244	1	http://www.mirbase.org/cgi-bin/mature.pl?mature_acc=MIMAT0022385
mmu-miR-467b-3p	2	1	-0.666244	1	http://www.mirbase.org/cgi-bin/mature.pl?mature_acc=MIMAT0003478
mmu-miR-7237-3p	2	1	-0.666244	1	http://www.mirbase.org/cgi-bin/mature.pl?mature_acc=MIMAT0028443
mmu-miR-669c-3p	2	1	-0.666244	1	http://www.mirbase.org/cgi-bin/mature.pl?mature_acc=MIMAT0017253
mmu-miR-7647-3p	2	1	-0.666244	1	http://www.mirbase.org/cgi-bin/mature.pl?mature_acc=MIMAT0029797
mmu-miR-7031-3p	2	1	-0.666244	1	http://www.mirbase.org/cgi-bin/mature.pl?mature_acc=MIMAT0027967
mmu-miR-7038-5p	2	1	-0.666244	1	http://www.mirbase.org/cgi-bin/mature.pl?mature_acc=MIMAT0027980
mmu-miR-12196-5p	2	1	-0.666244	1	http://www.mirbase.org/cgi-bin/mature.pl?mature_acc=MIMAT0049862
mmu-miR-7085-3p	2	1	-0.666244	1	http://www.mirbase.org/cgi-bin/mature.pl?mature_acc=MIMAT0028077
mmu-miR-21a-3p	1093	568	-0.669608	0.312062	http://www.mirbase.org/cgi-bin/mature.pl?mature_acc=MIMAT0004628
mmu-miR-455-5p	1368	709	-0.673509	0.308286	http://www.mirbase.org/cgi-bin/mature.pl?mature_acc=MIMAT0003485
mmu-miR-7a-1-3p	439	227	-0.676644	0.314932	http://www.mirbase.org/cgi-bin/mature.pl?mature_acc=MIMAT0004670
mmu-miR-5129-5p	4	2	-0.694533	0.726708	http://www.mirbase.org/cgi-bin/mature.pl?mature_acc=MIMAT0020640
mmu-miR-6986-5p	4	2	-0.694533	0.726708	http://www.mirbase.org/cgi-bin/mature.pl?mature_acc=MIMAT0027874
mmu-miR-6900-5p	4	2	-0.694533	0.726708	http://www.mirbase.org/cgi-bin/mature.pl?mature_acc=MIMAT0027700
mmu-miR-3569-3p	4	2	-0.694533	0.726708	http://www.mirbase.org/cgi-bin/mature.pl?mature_acc=MIMAT0029855
mmu-miR-6940-3p	4	2	-0.694533	0.726708	http://www.mirbase.org/cgi-bin/mature.pl?mature_acc=MIMAT0027781
mmu-miR-1958	4	2	-0.694533	0.726708	http://www.mirbase.org/cgi-bin/mature.pl?mature_acc=MIMAT0009431
mmu-miR-6990-5p	4	2	-0.694533	0.726708	http://www.mirbase.org/cgi-bin/mature.pl?mature_acc=MIMAT0027882
mmu-miR-7061-5p	4	2	-0.694533	0.726708	http://www.mirbase.org/cgi-bin/mature.pl?mature_acc=MIMAT0028026
mmu-miR-3094-5p	4	2	-0.694533	0.726708	http://www.mirbase.org/cgi-bin/mature.pl?mature_acc=MIMAT0014909
mmu-miR-7651-5p	4	2	-0.694533	0.726708	http://www.mirbase.org/cgi-bin/mature.pl?mature_acc=MIMAT0029804
mmu-miR-421-5p	4	2	-0.694533	0.726708	http://www.mirbase.org/cgi-bin/mature.pl?mature_acc=MIMAT0017273
mmu-miR-3102-5p	6	3	-0.704515	0.769726	http://www.mirbase.org/cgi-bin/mature.pl?mature_acc=MIMAT0014933
mmu-miR-1258-3p	6	3	-0.704515	0.769726	http://www.mirbase.org/cgi-bin/mature.pl?mature_acc=MIMAT0029905
mmu-miR-7070-3p	6	3	-0.704515	0.769726	http://www.mirbase.org/cgi-bin/mature.pl?mature_acc=MIMAT0028047
mmu-miR-1b-3p	6	3	-0.704515	0.769726	http://www.mirbase.org/cgi-bin/mature.pl?mature_acc=MIMAT0017326
mmu-miR-7070-5p	6	3	-0.704515	0.769726	http://www.mirbase.org/cgi-bin/mature.pl?mature_acc=MIMAT0028046
mmu-miR-1932	6	3	-0.704515	0.769726	http://www.mirbase.org/cgi-bin/mature.pl?mature_acc=MIMAT0009395
mmu-miR-6399	8	4	-0.709617	0.63315	http://www.mirbase.org/cgi-bin/mature.pl?mature_acc=MIMAT0025151
mmu-miR-6997-3p	8	4	-0.709617	0.63315	http://www.mirbase.org/cgi-bin/mature.pl?mature_acc=MIMAT0027897
mmu-miR-1249-3p	1075	542	-0.713239	0.280907	http://www.mirbase.org/cgi-bin/mature.pl?mature_acc=MIMAT0010560
mmu-miR-1198-5p	4696	2363	-0.71617	0.2764	http://www.mirbase.org/cgi-bin/mature.pl?mature_acc=MIMAT0005859
mmu-miR-6952-3p	14	7	-0.716288	0.545915	http://www.mirbase.org/cgi-bin/mature.pl?mature_acc=MIMAT0027805
mmu-miR-139-5p	8607	4324	-0.718513	0.274386	http://www.mirbase.org/cgi-bin/mature.pl?mature_acc=MIMAT0000656
mmu-let-7g-3p	20	10	-0.718992	0.479616	http://www.mirbase.org/cgi-bin/mature.pl?mature_acc=MIMAT0004519
mmu-miR-3091-3p	22	11	-0.719569	0.445397	http://www.mirbase.org/cgi-bin/mature.pl?mature_acc=MIMAT0014904
mmu-miR-1941-5p	88	44	-0.723921	0.333439	http://www.mirbase.org/cgi-bin/mature.pl?mature_acc=MIMAT0009405
mmu-miR-301a-3p	552	276	-0.725151	0.279046	http://www.mirbase.org/cgi-bin/mature.pl?mature_acc=MIMAT0000379
mmu-miR-877-3p	225	112	-0.731231	0.282528	http://www.mirbase.org/cgi-bin/mature.pl?mature_acc=MIMAT0004862
mmu-miR-1945	81	40	-0.741667	0.309113	http://www.mirbase.org/cgi-bin/mature.pl?mature_acc=MIMAT0009410
mmu-miR-125b-1-3p	17827	8763	-0.749944	0.253868	http://www.mirbase.org/cgi-bin/mature.pl?mature_acc=MIMAT0004669
mmu-miR-3109-3p	43	21	-0.756164	0.347413	http://www.mirbase.org/cgi-bin/mature.pl?mature_acc=MIMAT0014950
mmu-miR-5099	9611	4701	-0.757089	0.249646	http://www.mirbase.org/cgi-bin/mature.pl?mature_acc=MIMAT0020606
mmu-miR-219a-1-3p	97	47	-0.769274	0.294891	http://www.mirbase.org/cgi-bin/mature.pl?mature_acc=MIMAT0017055
mmu-miR-342-3p	1625	786	-0.773137	0.242403	http://www.mirbase.org/cgi-bin/mature.pl?mature_acc=MIMAT0000590
mmu-miR-3061-5p	50	24	-0.781436	0.328735	http://www.mirbase.org/cgi-bin/mature.pl?mature_acc=MIMAT0014828
mmu-miR-1955-3p	21	10	-0.788915	0.421156	http://www.mirbase.org/cgi-bin/mature.pl?mature_acc=MIMAT0017348
mmu-miR-325-5p	19	9	-0.795718	0.454082	http://www.mirbase.org/cgi-bin/mature.pl?mature_acc=MIMAT0000558
mmu-miR-505-3p	139	66	-0.79888	0.263621	http://www.mirbase.org/cgi-bin/mature.pl?mature_acc=MIMAT0003513
mmu-miR-92a-3p	68643	32556	-0.801571	0.222801	http://www.mirbase.org/cgi-bin/mature.pl?mature_acc=MIMAT0000539
mmu-miR-3535	423	199	-0.81292	0.226491	http://www.mirbase.org/cgi-bin/mature.pl?mature_acc=MIMAT0031410
mmu-miR-421-3p	1982	932	-0.813864	0.218095	http://www.mirbase.org/cgi-bin/mature.pl?mature_acc=MIMAT0004869
mmu-miR-1191a	404	189	-0.820979	0.22406	http://www.mirbase.org/cgi-bin/mature.pl?mature_acc=MIMAT0005849
mmu-miR-3473a	60	28	-0.822389	0.280167	http://www.mirbase.org/cgi-bin/mature.pl?mature_acc=MIMAT0015645
mmu-miR-652-5p	41	19	-0.831251	0.318503	http://www.mirbase.org/cgi-bin/mature.pl?mature_acc=MIMAT0017260
mmu-miR-16-1-3p	2532	1173	-0.835397	0.205824	http://www.mirbase.org/cgi-bin/mature.pl?mature_acc=MIMAT0004625
mmu-miR-675-3p	528	244	-0.838746	0.212539	http://www.mirbase.org/cgi-bin/mature.pl?mature_acc=MIMAT0003726
mmu-miR-7021-5p	11	5	-0.848446	0.580436	http://www.mirbase.org/cgi-bin/mature.pl?mature_acc=MIMAT0027946
mmu-miR-193b-5p	35	16	-0.850132	0.325858	http://www.mirbase.org/cgi-bin/mature.pl?mature_acc=MIMAT0017271
mmu-miR-3057-5p	422	193	-0.853649	0.203194	http://www.mirbase.org/cgi-bin/mature.pl?mature_acc=MIMAT0014822
mmu-miR-1949	33	15	-0.858018	0.339352	http://www.mirbase.org/cgi-bin/mature.pl?mature_acc=MIMAT0009416
mmu-miR-675-5p	721	326	-0.870285	0.192411	http://www.mirbase.org/cgi-bin/mature.pl?mature_acc=MIMAT0003725
mmu-miR-451a	71	32	-0.872818	0.233786	http://www.mirbase.org/cgi-bin/mature.pl?mature_acc=MIMAT0001632
mmu-miR-3074-1-3p	9	4	-0.876843	0.497906	http://www.mirbase.org/cgi-bin/mature.pl?mature_acc=MIMAT0014857
mmu-miR-7018-3p	9	4	-0.876843	0.497906	http://www.mirbase.org/cgi-bin/mature.pl?mature_acc=MIMAT0027941
mmu-miR-18a-3p	567	255	-0.877944	0.190501	http://www.mirbase.org/cgi-bin/mature.pl?mature_acc=MIMAT0004626
mmu-miR-466i-5p	412	185	-0.8801	0.192616	http://www.mirbase.org/cgi-bin/mature.pl?mature_acc=MIMAT0017325
mmu-miR-301a-5p	2912	1295	-0.894384	0.175792	http://www.mirbase.org/cgi-bin/mature.pl?mature_acc=MIMAT0017008
mmu-miR-183-5p	96982	42971	-0.899736	0.171849	http://www.mirbase.org/cgi-bin/mature.pl?mature_acc=MIMAT0000212
mmu-miR-6945-3p	87	38	-0.918379	0.214401	http://www.mirbase.org/cgi-bin/mature.pl?mature_acc=MIMAT0027791
mmu-miR-130a-5p	222	97	-0.919095	0.182881	http://www.mirbase.org/cgi-bin/mature.pl?mature_acc=MIMAT0016983
mmu-miR-1b-5p	7	3	-0.922304	0.585507	http://www.mirbase.org/cgi-bin/mature.pl?mature_acc=MIMAT0005835
mmu-miR-466n-3p	7	3	-0.922304	0.585507	http://www.mirbase.org/cgi-bin/mature.pl?mature_acc=MIMAT0014894
mmu-miR-200b-3p	7	3	-0.922304	0.585507	http://www.mirbase.org/cgi-bin/mature.pl?mature_acc=MIMAT0000233
mmu-miR-467e-3p	7	3	-0.922304	0.585507	http://www.mirbase.org/cgi-bin/mature.pl?mature_acc=MIMAT0005294
mmu-miR-1983	4138	1786	-0.937542	0.155752	http://www.mirbase.org/cgi-bin/mature.pl?mature_acc=MIMAT0009455
mmu-miR-18a-5p	2498	1075	-0.941748	0.154581	http://www.mirbase.org/cgi-bin/mature.pl?mature_acc=MIMAT0000528
mmu-miR-122-5p	114	49	-0.941968	0.18699	http://www.mirbase.org/cgi-bin/mature.pl?mature_acc=MIMAT0000246
mmu-miR-19b-1-5p	35	15	-0.942566	0.280417	http://www.mirbase.org/cgi-bin/mature.pl?mature_acc=MIMAT0017065
mmu-miR-331-5p	279	119	-0.954024	0.161789	http://www.mirbase.org/cgi-bin/mature.pl?mature_acc=MIMAT0004643
mmu-miR-182-5p	101488	43033	-0.963176	0.14402	http://www.mirbase.org/cgi-bin/mature.pl?mature_acc=MIMAT0000211
mmu-miR-3473f	12	5	-0.972498	0.479207	http://www.mirbase.org/cgi-bin/mature.pl?mature_acc=MIMAT0031390
mmu-miR-3470a	50	21	-0.973115	0.205609	http://www.mirbase.org/cgi-bin/mature.pl?mature_acc=MIMAT0015640
mmu-miR-1195	24	10	-0.980391	0.283853	http://www.mirbase.org/cgi-bin/mature.pl?mature_acc=MIMAT0005856
mmu-miR-1947-5p	98	41	-0.98058	0.175927	http://www.mirbase.org/cgi-bin/mature.pl?mature_acc=MIMAT0009413
mmu-miR-5113	113	47	-0.989252	0.169571	http://www.mirbase.org/cgi-bin/mature.pl?mature_acc=MIMAT0020621
mmu-miR-20a-3p	101	42	-0.989351	0.167856	http://www.mirbase.org/cgi-bin/mature.pl?mature_acc=MIMAT0004627
mmu-miR-7658-5p	17	7	-0.993929	0.335879	http://www.mirbase.org/cgi-bin/mature.pl?mature_acc=MIMAT0029822
mmu-miR-1981-5p	1542	638	-0.998431	0.13283	http://www.mirbase.org/cgi-bin/mature.pl?mature_acc=MIMAT0009458
mmu-miR-6967-3p	34	14	-0.999676	0.262816	http://www.mirbase.org/cgi-bin/mature.pl?mature_acc=MIMAT0027837
mmu-miR-677-5p	199	82	-1.00346	0.145894	http://www.mirbase.org/cgi-bin/mature.pl?mature_acc=MIMAT0003451
mmu-miR-1191b-5p	102	42	-1.00355	0.161103	http://www.mirbase.org/cgi-bin/mature.pl?mature_acc=MIMAT0029866
mmu-miR-3098-5p	5	2	-1.00688	0.521739	http://www.mirbase.org/cgi-bin/mature.pl?mature_acc=MIMAT0014917
mmu-miR-138-2-3p	5	2	-1.00688	0.521739	http://www.mirbase.org/cgi-bin/mature.pl?mature_acc=MIMAT0016987
mmu-miR-5132-3p	5	2	-1.00688	0.521739	http://www.mirbase.org/cgi-bin/mature.pl?mature_acc=MIMAT0022988
mmu-miR-3105-3p	32	13	-1.0186	0.226004	http://www.mirbase.org/cgi-bin/mature.pl?mature_acc=MIMAT0014942
mmu-miR-760-3p	175	71	-1.02568	0.141078	http://www.mirbase.org/cgi-bin/mature.pl?mature_acc=MIMAT0003898
mmu-miR-147-5p	52	21	-1.02955	0.190766	http://www.mirbase.org/cgi-bin/mature.pl?mature_acc=MIMAT0017269
mmu-miR-6951-5p	15	6	-1.03347	0.361697	http://www.mirbase.org/cgi-bin/mature.pl?mature_acc=MIMAT0027802
mmu-miR-6958-3p	15	6	-1.03347	0.361697	http://www.mirbase.org/cgi-bin/mature.pl?mature_acc=MIMAT0027817
mmu-miR-1960	15	6	-1.03347	0.361697	http://www.mirbase.org/cgi-bin/mature.pl?mature_acc=MIMAT0009433
mmu-miR-92a-1-5p	451	180	-1.05005	0.119868	http://www.mirbase.org/cgi-bin/mature.pl?mature_acc=MIMAT0017066
mmu-miR-1953	71	28	-1.06474	0.156428	http://www.mirbase.org/cgi-bin/mature.pl?mature_acc=MIMAT0009424
mmu-miR-1941-3p	105	41	-1.07998	0.131309	http://www.mirbase.org/cgi-bin/mature.pl?mature_acc=MIMAT0009406
mmu-miR-3095-5p	39	15	-1.09811	0.191344	http://www.mirbase.org/cgi-bin/mature.pl?mature_acc=MIMAT0014911
mmu-miR-7032-3p	8	3	-1.11149	0.442579	http://www.mirbase.org/cgi-bin/mature.pl?mature_acc=MIMAT0027969
mmu-miR-340-5p	16	6	-1.12576	0.302645	http://www.mirbase.org/cgi-bin/mature.pl?mature_acc=MIMAT0004651
mmu-miR-3060-3p	75	28	-1.14366	0.131497	http://www.mirbase.org/cgi-bin/mature.pl?mature_acc=MIMAT0014827
mmu-miR-8103	59	22	-1.14454	0.131434	http://www.mirbase.org/cgi-bin/mature.pl?mature_acc=MIMAT0031407
mmu-miR-878-3p	11	4	-1.16242	0.305221	http://www.mirbase.org/cgi-bin/mature.pl?mature_acc=MIMAT0004933
mmu-miR-6948-3p	25	9	-1.18917	0.195166	http://www.mirbase.org/cgi-bin/mature.pl?mature_acc=MIMAT0027797
mmu-miR-1934-3p	25	9	-1.18917	0.195166	http://www.mirbase.org/cgi-bin/mature.pl?mature_acc=MIMAT0017341
mmu-miR-1964-3p	1125	407	-1.19198	0.0747106	http://www.mirbase.org/cgi-bin/mature.pl?mature_acc=MIMAT0009437
mmu-miR-6903-3p	14	5	-1.19256	0.324544	http://www.mirbase.org/cgi-bin/mature.pl?mature_acc=MIMAT0027707
mmu-miR-3473d	53	19	-1.20053	0.131297	http://www.mirbase.org/cgi-bin/mature.pl?mature_acc=MIMAT0020632
mmu-miR-3066-3p	17	6	-1.2125	0.253153	http://www.mirbase.org/cgi-bin/mature.pl?mature_acc=MIMAT0014839
mmu-miR-1969	17	6	-1.2125	0.253153	http://www.mirbase.org/cgi-bin/mature.pl?mature_acc=MIMAT0009442
mmu-miR-375-3p	3	1	-1.22007	0.658385	http://www.mirbase.org/cgi-bin/mature.pl?mature_acc=MIMAT0000739
mmu-miR-340-3p	3	1	-1.22007	0.658385	http://www.mirbase.org/cgi-bin/mature.pl?mature_acc=MIMAT0000586
mmu-miR-12182-3p	3	1	-1.22007	0.658385	http://www.mirbase.org/cgi-bin/mature.pl?mature_acc=MIMAT0049829
mmu-miR-7687-3p	3	1	-1.22007	0.658385	http://www.mirbase.org/cgi-bin/mature.pl?mature_acc=MIMAT0029903
mmu-miR-7017-5p	3	1	-1.22007	0.658385	http://www.mirbase.org/cgi-bin/mature.pl?mature_acc=MIMAT0027938
mmu-miR-7663-3p	3	1	-1.22007	0.658385	http://www.mirbase.org/cgi-bin/mature.pl?mature_acc=MIMAT0029833
mmu-miR-7008-3p	3	1	-1.22007	0.658385	http://www.mirbase.org/cgi-bin/mature.pl?mature_acc=MIMAT0027921
mmu-miR-7667-3p	3	1	-1.22007	0.658385	http://www.mirbase.org/cgi-bin/mature.pl?mature_acc=MIMAT0029841
mmu-miR-411-5p	3	1	-1.22007	0.658385	http://www.mirbase.org/cgi-bin/mature.pl?mature_acc=MIMAT0004747
mmu-miR-293-3p	3	1	-1.22007	0.658385	http://www.mirbase.org/cgi-bin/mature.pl?mature_acc=MIMAT0000371
mmu-miR-592-5p	3	1	-1.22007	0.658385	http://www.mirbase.org/cgi-bin/mature.pl?mature_acc=MIMAT0003730
mmu-miR-1947-3p	3	1	-1.22007	0.658385	http://www.mirbase.org/cgi-bin/mature.pl?mature_acc=MIMAT0017343
mmu-miR-7671-5p	3	1	-1.22007	0.658385	http://www.mirbase.org/cgi-bin/mature.pl?mature_acc=MIMAT0029848
mmu-miR-883b-5p	3	1	-1.22007	0.658385	http://www.mirbase.org/cgi-bin/mature.pl?mature_acc=MIMAT0004850
mmu-miR-3069-3p	3	1	-1.22007	0.658385	http://www.mirbase.org/cgi-bin/mature.pl?mature_acc=MIMAT0014845
mmu-miR-615-5p	948	336	-1.22153	0.0685917	http://www.mirbase.org/cgi-bin/mature.pl?mature_acc=MIMAT0004837
mmu-miR-106a-5p	164	58	-1.22335	0.0836336	http://www.mirbase.org/cgi-bin/mature.pl?mature_acc=MIMAT0000385
mmu-miR-6994-3p	20	7	-1.22666	0.241983	http://www.mirbase.org/cgi-bin/mature.pl?mature_acc=MIMAT0027891
mmu-miR-10b-5p	66	23	-1.24213	0.0998133	http://www.mirbase.org/cgi-bin/mature.pl?mature_acc=MIMAT0000208
mmu-miR-3086-5p	29	10	-1.252	0.167446	http://www.mirbase.org/cgi-bin/mature.pl?mature_acc=MIMAT0014880
mmu-miR-6963-5p	6	2	-1.2635	0.372947	http://www.mirbase.org/cgi-bin/mature.pl?mature_acc=MIMAT0027826
mmu-miR-709	6	2	-1.2635	0.372947	http://www.mirbase.org/cgi-bin/mature.pl?mature_acc=MIMAT0003499
mmu-miR-7212-5p	9	3	-1.27871	0.333681	http://www.mirbase.org/cgi-bin/mature.pl?mature_acc=MIMAT0028392
mmu-miR-3092-3p	9	3	-1.27871	0.333681	http://www.mirbase.org/cgi-bin/mature.pl?mature_acc=MIMAT0014906
mmu-miR-1194	68	23	-1.28511	0.0870806	http://www.mirbase.org/cgi-bin/mature.pl?mature_acc=MIMAT0005852
mmu-miR-1668	18	6	-1.29432	0.253153	http://www.mirbase.org/cgi-bin/mature.pl?mature_acc=MIMAT0031414
mmu-miR-3066-5p	167	56	-1.3	0.0667726	http://www.mirbase.org/cgi-bin/mature.pl?mature_acc=MIMAT0014838
mmu-miR-96-5p	22756	7627	-1.30243	0.0499074	http://www.mirbase.org/cgi-bin/mature.pl?mature_acc=MIMAT0000541
mmu-miR-6933-5p	25	8	-1.35686	0.147866	http://www.mirbase.org/cgi-bin/mature.pl?mature_acc=MIMAT0027766
mmu-miR-1948-5p	57	18	-1.38277	0.0801345	http://www.mirbase.org/cgi-bin/mature.pl?mature_acc=MIMAT0017344
mmu-miR-8106	16	5	-1.38346	0.219277	http://www.mirbase.org/cgi-bin/mature.pl?mature_acc=MIMAT0031411
mmu-miR-130b-5p	2301	723	-1.39544	0.0368345	http://www.mirbase.org/cgi-bin/mature.pl?mature_acc=MIMAT0004583
mmu-miR-3075-5p	13	4	-1.40069	0.187026	http://www.mirbase.org/cgi-bin/mature.pl?mature_acc=MIMAT0014858
mmu-miR-702-3p	13	4	-1.40069	0.187026	http://www.mirbase.org/cgi-bin/mature.pl?mature_acc=MIMAT0003492
mmu-miR-3095-3p	159	49	-1.42147	0.0451274	http://www.mirbase.org/cgi-bin/mature.pl?mature_acc=MIMAT0014912
mmu-miR-147-3p	111	33	-1.47225	0.0422507	http://www.mirbase.org/cgi-bin/mature.pl?mature_acc=MIMAT0004857
mmu-miR-7033-5p	7	2	-1.48129	0.372947	http://www.mirbase.org/cgi-bin/mature.pl?mature_acc=MIMAT0027970
mmu-miR-320-5p	7	2	-1.48129	0.372947	http://www.mirbase.org/cgi-bin/mature.pl?mature_acc=MIMAT0017057
mmu-miR-7074-3p	7	2	-1.48129	0.372947	http://www.mirbase.org/cgi-bin/mature.pl?mature_acc=MIMAT0028055
mmu-miR-12181-3p	7	2	-1.48129	0.372947	http://www.mirbase.org/cgi-bin/mature.pl?mature_acc=MIMAT0049827
mmu-miR-3064-5p	31	9	-1.49799	0.0972207	http://www.mirbase.org/cgi-bin/mature.pl?mature_acc=MIMAT0014834
mmu-miR-183-3p	329	95	-1.51636	0.0286924	http://www.mirbase.org/cgi-bin/mature.pl?mature_acc=MIMAT0004539
mmu-miR-1955-5p	73	21	-1.51784	0.0444452	http://www.mirbase.org/cgi-bin/mature.pl?mature_acc=MIMAT0009426
mmu-miR-3098-3p	74	21	-1.53743	0.0444452	http://www.mirbase.org/cgi-bin/mature.pl?mature_acc=MIMAT0014918
mmu-miR-1306-3p	348	99	-1.53789	0.0255172	http://www.mirbase.org/cgi-bin/mature.pl?mature_acc=MIMAT0009411
mmu-miR-497b	92	26	-1.54439	0.0401097	http://www.mirbase.org/cgi-bin/mature.pl?mature_acc=MIMAT0031404
mmu-miR-205-5p	18	5	-1.55203	0.180372	http://www.mirbase.org/cgi-bin/mature.pl?mature_acc=MIMAT0000238
mmu-miR-7652-3p	11	3	-1.56429	0.189984	http://www.mirbase.org/cgi-bin/mature.pl?mature_acc=MIMAT0029811
mmu-miR-342-5p	11	3	-1.56429	0.189984	http://www.mirbase.org/cgi-bin/mature.pl?mature_acc=MIMAT0004653
mmu-miR-3103-3p	11	3	-1.56429	0.189984	http://www.mirbase.org/cgi-bin/mature.pl?mature_acc=MIMAT0014938
mmu-miR-182-3p	797	217	-1.60176	0.0183482	http://www.mirbase.org/cgi-bin/mature.pl?mature_acc=MIMAT0016995
mmu-miR-6390	4	1	-1.61929	0.430642	http://www.mirbase.org/cgi-bin/mature.pl?mature_acc=MIMAT0025139
mmu-miR-3076-5p	4	1	-1.61929	0.430642	http://www.mirbase.org/cgi-bin/mature.pl?mature_acc=MIMAT0014860
mmu-miR-1936	4	1	-1.61929	0.430642	http://www.mirbase.org/cgi-bin/mature.pl?mature_acc=MIMAT0009400
mmu-miR-494-3p	4	1	-1.61929	0.430642	http://www.mirbase.org/cgi-bin/mature.pl?mature_acc=MIMAT0003182
mmu-miR-7031-5p	4	1	-1.61929	0.430642	http://www.mirbase.org/cgi-bin/mature.pl?mature_acc=MIMAT0027966
mmu-miR-219b-5p	4	1	-1.61929	0.430642	http://www.mirbase.org/cgi-bin/mature.pl?mature_acc=MIMAT0029806
mmu-miR-5622-3p	4	1	-1.61929	0.430642	http://www.mirbase.org/cgi-bin/mature.pl?mature_acc=MIMAT0022372
mmu-miR-7689-3p	286	76	-1.63587	0.0192875	http://www.mirbase.org/cgi-bin/mature.pl?mature_acc=MIMAT0029909
mmu-miR-365-1-5p	159	42	-1.64331	0.0211369	http://www.mirbase.org/cgi-bin/mature.pl?mature_acc=MIMAT0017077
mmu-miR-5123	144	38	-1.64446	0.023206	http://www.mirbase.org/cgi-bin/mature.pl?mature_acc=MIMAT0020633
mmu-miR-6988-3p	8	2	-1.67047	0.266667	http://www.mirbase.org/cgi-bin/mature.pl?mature_acc=MIMAT0027879
mmu-miR-8105	8	2	-1.67047	0.266667	http://www.mirbase.org/cgi-bin/mature.pl?mature_acc=MIMAT0031409
mmu-miR-379-5p	8	2	-1.67047	0.266667	http://www.mirbase.org/cgi-bin/mature.pl?mature_acc=MIMAT0000743
mmu-miR-7236-3p	8	2	-1.67047	0.266667	http://www.mirbase.org/cgi-bin/mature.pl?mature_acc=MIMAT0028441
mmu-miR-1931	43	11	-1.68204	0.0442626	http://www.mirbase.org/cgi-bin/mature.pl?mature_acc=MIMAT0009394
mmu-miR-690	195	50	-1.68661	0.0171392	http://www.mirbase.org/cgi-bin/mature.pl?mature_acc=MIMAT0003469
mmu-miR-703	28	7	-1.70929	0.0668461	http://www.mirbase.org/cgi-bin/mature.pl?mature_acc=MIMAT0003493
mmu-miR-3473h-5p	41	10	-1.74959	0.0412756	http://www.mirbase.org/cgi-bin/mature.pl?mature_acc=MIMAT0049861
mmu-miR-6540-3p	70	17	-1.76045	0.0250296	http://www.mirbase.org/cgi-bin/mature.pl?mature_acc=MIMAT0025586
mmu-miR-7a-5p	472935	114498	-1.7717	0.00843382	http://www.mirbase.org/cgi-bin/mature.pl?mature_acc=MIMAT0000677
mmu-miR-7091-5p	17	4	-1.78418	0.119582	http://www.mirbase.org/cgi-bin/mature.pl?mature_acc=MIMAT0028088
mmu-miR-3079-5p	47	11	-1.80997	0.0280835	http://www.mirbase.org/cgi-bin/mature.pl?mature_acc=MIMAT0014866
mmu-miR-7009-5p	9	2	-1.8377	0.191276	http://www.mirbase.org/cgi-bin/mature.pl?mature_acc=MIMAT0027922
mmu-miR-1249-5p	22	5	-1.83955	0.0837197	http://www.mirbase.org/cgi-bin/mature.pl?mature_acc=MIMAT0014804
mmu-miR-5128	87	20	-1.84053	0.0160415	http://www.mirbase.org/cgi-bin/mature.pl?mature_acc=MIMAT0020639
mmu-miR-7b-5p	933	211	-1.86946	0.00618549	http://www.mirbase.org/cgi-bin/mature.pl?mature_acc=MIMAT0000678
mmu-miR-8118	14	3	-1.9084	0.083497	http://www.mirbase.org/cgi-bin/mature.pl?mature_acc=MIMAT0031424
mmu-miR-3097-5p	14	3	-1.9084	0.083497	http://www.mirbase.org/cgi-bin/mature.pl?mature_acc=MIMAT0014915
mmu-miR-124b-3p	5	1	-1.93164	0.282609	http://www.mirbase.org/cgi-bin/mature.pl?mature_acc=MIMAT0049857
mmu-miR-6919-5p	5	1	-1.93164	0.282609	http://www.mirbase.org/cgi-bin/mature.pl?mature_acc=MIMAT0027738
mmu-miR-7081-3p	5	1	-1.93164	0.282609	http://www.mirbase.org/cgi-bin/mature.pl?mature_acc=MIMAT0028069
mmu-miR-543-3p	5	1	-1.93164	0.282609	http://www.mirbase.org/cgi-bin/mature.pl?mature_acc=MIMAT0003168
mmu-miR-5125	10	2	-1.98754	0.137874	http://www.mirbase.org/cgi-bin/mature.pl?mature_acc=MIMAT0020635
mmu-miR-96-3p	153	31	-2.02461	0.00567616	http://www.mirbase.org/cgi-bin/mature.pl?mature_acc=MIMAT0017021
mmu-miR-505-5p	60	12	-2.03706	0.0109996	http://www.mirbase.org/cgi-bin/mature.pl?mature_acc=MIMAT0017259
mmu-miR-129-2-3p	140	27	-2.09516	0.00477687	http://www.mirbase.org/cgi-bin/mature.pl?mature_acc=MIMAT0000544
mmu-miR-7062-5p	6	1	-2.18825	0.186957	http://www.mirbase.org/cgi-bin/mature.pl?mature_acc=MIMAT0028028
mmu-miR-7082-3p	6	1	-2.18825	0.186957	http://www.mirbase.org/cgi-bin/mature.pl?mature_acc=MIMAT0028071
mmu-miR-92b-5p	18	3	-2.26787	0.0297218	http://www.mirbase.org/cgi-bin/mature.pl?mature_acc=MIMAT0017278
mmu-miR-18b-5p	18	3	-2.26787	0.0297218	http://www.mirbase.org/cgi-bin/mature.pl?mature_acc=MIMAT0004858
mmu-miR-129-5p	3774	646	-2.27167	0.000939885	http://www.mirbase.org/cgi-bin/mature.pl?mature_acc=MIMAT0000209
mmu-miR-694	61	10	-2.3212	0.00486298	http://www.mirbase.org/cgi-bin/mature.pl?mature_acc=MIMAT0003474
mmu-miR-3109-5p	37	6	-2.32825	0.012692	http://www.mirbase.org/cgi-bin/mature.pl?mature_acc=MIMAT0014949
mmu-miR-1938	19	3	-2.3453	0.0297218	http://www.mirbase.org/cgi-bin/mature.pl?mature_acc=MIMAT0009402
mmu-miR-186-3p	19	3	-2.3453	0.0297218	http://www.mirbase.org/cgi-bin/mature.pl?mature_acc=MIMAT0004540
mmu-miR-5122	13	2	-2.36155	0.0536329	http://www.mirbase.org/cgi-bin/mature.pl?mature_acc=MIMAT0020630
mmu-miR-383-5p	793	125	-2.38972	0.000649679	http://www.mirbase.org/cgi-bin/mature.pl?mature_acc=MIMAT0000748
mmu-miR-6540-5p	1484	232	-2.40211	0.000533326	http://www.mirbase.org/cgi-bin/mature.pl?mature_acc=MIMAT0025585
mmu-miR-7654-5p	7	1	-2.40604	0.186957	http://www.mirbase.org/cgi-bin/mature.pl?mature_acc=MIMAT0029814
mmu-miR-5616-3p	7	1	-2.40604	0.186957	http://www.mirbase.org/cgi-bin/mature.pl?mature_acc=MIMAT0022360
mmu-miR-6970-3p	7	1	-2.40604	0.186957	http://www.mirbase.org/cgi-bin/mature.pl?mature_acc=MIMAT0027843
mmu-miR-12189-3p	7	1	-2.40604	0.186957	http://www.mirbase.org/cgi-bin/mature.pl?mature_acc=MIMAT0049848
mmu-miR-1933-3p	184	28	-2.43685	0.00101398	http://www.mirbase.org/cgi-bin/mature.pl?mature_acc=MIMAT0009397
mmu-miR-1946a	609	86	-2.54785	0.00032967	http://www.mirbase.org/cgi-bin/mature.pl?mature_acc=MIMAT0009412
mmu-miR-384-5p	8	1	-2.59522	0.12496	http://www.mirbase.org/cgi-bin/mature.pl?mature_acc=MIMAT0004745
mmu-miR-301b-5p	263	31	-2.8056	0.000150301	http://www.mirbase.org/cgi-bin/mature.pl?mature_acc=MIMAT0017232
mmu-miR-1946b	37	4	-2.89992	0.00402553	http://www.mirbase.org/cgi-bin/mature.pl?mature_acc=MIMAT0009443
mmu-miR-200a-3p	10	1	-2.91229	0.0577711	http://www.mirbase.org/cgi-bin/mature.pl?mature_acc=MIMAT0000519
mmu-miR-6902-5p	1	0	-3.05427	1	http://www.mirbase.org/cgi-bin/mature.pl?mature_acc=MIMAT0027704
mmu-miR-499-3p	1	0	-3.05427	1	http://www.mirbase.org/cgi-bin/mature.pl?mature_acc=MIMAT0017254
mmu-miR-7002-5p	1	0	-3.05427	1	http://www.mirbase.org/cgi-bin/mature.pl?mature_acc=MIMAT0027906
mmu-miR-10a-3p	1	0	-3.05427	1	http://www.mirbase.org/cgi-bin/mature.pl?mature_acc=MIMAT0004659
mmu-miR-3089-5p	1	0	-3.05427	1	http://www.mirbase.org/cgi-bin/mature.pl?mature_acc=MIMAT0014899
mmu-miR-7674-5p	1	0	-3.05427	1	http://www.mirbase.org/cgi-bin/mature.pl?mature_acc=MIMAT0029856
mmu-miR-509-5p	1	0	-3.05427	1	http://www.mirbase.org/cgi-bin/mature.pl?mature_acc=MIMAT0004890
mmu-miR-1912-5p	1	0	-3.05427	1	http://www.mirbase.org/cgi-bin/mature.pl?mature_acc=MIMAT0014957
mmu-miR-876-5p	1	0	-3.05427	1	http://www.mirbase.org/cgi-bin/mature.pl?mature_acc=MIMAT0004854
mmu-miR-6977-5p	1	0	-3.05427	1	http://www.mirbase.org/cgi-bin/mature.pl?mature_acc=MIMAT0027856
mmu-miR-7212-3p	1	0	-3.05427	1	http://www.mirbase.org/cgi-bin/mature.pl?mature_acc=MIMAT0028393
mmu-miR-7657-5p	1	0	-3.05427	1	http://www.mirbase.org/cgi-bin/mature.pl?mature_acc=MIMAT0029820
mmu-miR-6912-3p	1	0	-3.05427	1	http://www.mirbase.org/cgi-bin/mature.pl?mature_acc=MIMAT0027725
mmu-miR-7015-5p	1	0	-3.05427	1	http://www.mirbase.org/cgi-bin/mature.pl?mature_acc=MIMAT0027934
mmu-miR-7681-3p	1	0	-3.05427	1	http://www.mirbase.org/cgi-bin/mature.pl?mature_acc=MIMAT0029883
mmu-miR-382-3p	1	0	-3.05427	1	http://www.mirbase.org/cgi-bin/mature.pl?mature_acc=MIMAT0004691
mmu-miR-7681-5p	1	0	-3.05427	1	http://www.mirbase.org/cgi-bin/mature.pl?mature_acc=MIMAT0029882
mmu-miR-758-3p	1	0	-3.05427	1	http://www.mirbase.org/cgi-bin/mature.pl?mature_acc=MIMAT0003889
mmu-miR-7027-3p	1	0	-3.05427	1	http://www.mirbase.org/cgi-bin/mature.pl?mature_acc=MIMAT0027959
mmu-miR-5622-5p	1	0	-3.05427	1	http://www.mirbase.org/cgi-bin/mature.pl?mature_acc=MIMAT0022371
mmu-miR-7237-5p	1	0	-3.05427	1	http://www.mirbase.org/cgi-bin/mature.pl?mature_acc=MIMAT0028442
mmu-miR-7071-5p	1	0	-3.05427	1	http://www.mirbase.org/cgi-bin/mature.pl?mature_acc=MIMAT0028048
mmu-miR-6922-3p	1	0	-3.05427	1	http://www.mirbase.org/cgi-bin/mature.pl?mature_acc=MIMAT0027745
mmu-miR-126b-5p	1	0	-3.05427	1	http://www.mirbase.org/cgi-bin/mature.pl?mature_acc=MIMAT0029894
mmu-miR-5627-3p	1	0	-3.05427	1	http://www.mirbase.org/cgi-bin/mature.pl?mature_acc=MIMAT0022386
mmu-miR-216b-5p	1	0	-3.05427	1	http://www.mirbase.org/cgi-bin/mature.pl?mature_acc=MIMAT0003729
mmu-miR-6989-5p	1	0	-3.05427	1	http://www.mirbase.org/cgi-bin/mature.pl?mature_acc=MIMAT0027880
mmu-miR-6993-3p	1	0	-3.05427	1	http://www.mirbase.org/cgi-bin/mature.pl?mature_acc=MIMAT0027889
mmu-miR-223-5p	1	0	-3.05427	1	http://www.mirbase.org/cgi-bin/mature.pl?mature_acc=MIMAT0017056
mmu-miR-7080-5p	1	0	-3.05427	1	http://www.mirbase.org/cgi-bin/mature.pl?mature_acc=MIMAT0028066
mmu-miR-12184-5p	1	0	-3.05427	1	http://www.mirbase.org/cgi-bin/mature.pl?mature_acc=MIMAT0049833
mmu-miR-341-3p	1	0	-3.05427	1	http://www.mirbase.org/cgi-bin/mature.pl?mature_acc=MIMAT0000588
mmu-miR-654-3p	1	0	-3.05427	1	http://www.mirbase.org/cgi-bin/mature.pl?mature_acc=MIMAT0004898
mmu-miR-6971-5p	1	0	-3.05427	1	http://www.mirbase.org/cgi-bin/mature.pl?mature_acc=MIMAT0027844
mmu-miR-103-1-5p	1	0	-3.05427	1	http://www.mirbase.org/cgi-bin/mature.pl?mature_acc=MIMAT0017024
mmu-miR-3967	1	0	-3.05427	1	http://www.mirbase.org/cgi-bin/mature.pl?mature_acc=MIMAT0019351
mmu-miR-7051-5p	1	0	-3.05427	1	http://www.mirbase.org/cgi-bin/mature.pl?mature_acc=MIMAT0028006
mmu-miR-3101-3p	1	0	-3.05427	1	http://www.mirbase.org/cgi-bin/mature.pl?mature_acc=MIMAT0014922
mmu-miR-7049-5p	1	0	-3.05427	1	http://www.mirbase.org/cgi-bin/mature.pl?mature_acc=MIMAT0028002
mmu-miR-670-5p	1	0	-3.05427	1	http://www.mirbase.org/cgi-bin/mature.pl?mature_acc=MIMAT0003736
mmu-miR-7238-5p	1	0	-3.05427	1	http://www.mirbase.org/cgi-bin/mature.pl?mature_acc=MIMAT0028444
mmu-miR-7225-5p	1	0	-3.05427	1	http://www.mirbase.org/cgi-bin/mature.pl?mature_acc=MIMAT0028418
mmu-miR-7116-5p	1	0	-3.05427	1	http://www.mirbase.org/cgi-bin/mature.pl?mature_acc=MIMAT0028129
mmu-miR-7665-5p	1	0	-3.05427	1	http://www.mirbase.org/cgi-bin/mature.pl?mature_acc=MIMAT0029836
mmu-miR-6999-3p	1	0	-3.05427	1	http://www.mirbase.org/cgi-bin/mature.pl?mature_acc=MIMAT0027901
mmu-miR-6236	1	0	-3.05427	1	http://www.mirbase.org/cgi-bin/mature.pl?mature_acc=MIMAT0024857
mmu-miR-5134-3p	1	0	-3.05427	1	http://www.mirbase.org/cgi-bin/mature.pl?mature_acc=MIMAT0022989
mmu-miR-6925-5p	1	0	-3.05427	1	http://www.mirbase.org/cgi-bin/mature.pl?mature_acc=MIMAT0027750
mmu-miR-5110	1	0	-3.05427	1	http://www.mirbase.org/cgi-bin/mature.pl?mature_acc=MIMAT0020618
mmu-miR-598-5p	1	0	-3.05427	1	http://www.mirbase.org/cgi-bin/mature.pl?mature_acc=MIMAT0017283
mmu-miR-7012-5p	1	0	-3.05427	1	http://www.mirbase.org/cgi-bin/mature.pl?mature_acc=MIMAT0027928
mmu-miR-6998-5p	1	0	-3.05427	1	http://www.mirbase.org/cgi-bin/mature.pl?mature_acc=MIMAT0027898
mmu-miR-136-3p	1	0	-3.05427	1	http://www.mirbase.org/cgi-bin/mature.pl?mature_acc=MIMAT0004532
mmu-miR-7648-5p	1	0	-3.05427	1	http://www.mirbase.org/cgi-bin/mature.pl?mature_acc=MIMAT0029798
mmu-miR-3087-3p	1	0	-3.05427	1	http://www.mirbase.org/cgi-bin/mature.pl?mature_acc=MIMAT0014896
mmu-miR-7053-3p	1	0	-3.05427	1	http://www.mirbase.org/cgi-bin/mature.pl?mature_acc=MIMAT0028011
mmu-miR-883a-5p	1	0	-3.05427	1	http://www.mirbase.org/cgi-bin/mature.pl?mature_acc=MIMAT0004848
mmu-miR-7003-5p	1	0	-3.05427	1	http://www.mirbase.org/cgi-bin/mature.pl?mature_acc=MIMAT0027910
mmu-miR-467f	1	0	-3.05427	1	http://www.mirbase.org/cgi-bin/mature.pl?mature_acc=MIMAT0005846
mmu-miR-6952-5p	1	0	-3.05427	1	http://www.mirbase.org/cgi-bin/mature.pl?mature_acc=MIMAT0027804
mmu-miR-6979-5p	1	0	-3.05427	1	http://www.mirbase.org/cgi-bin/mature.pl?mature_acc=MIMAT0027860
mmu-miR-6914-5p	1	0	-3.05427	1	http://www.mirbase.org/cgi-bin/mature.pl?mature_acc=MIMAT0027728
mmu-miR-412-5p	1	0	-3.05427	1	http://www.mirbase.org/cgi-bin/mature.pl?mature_acc=MIMAT0017173
mmu-miR-10b-3p	1	0	-3.05427	1	http://www.mirbase.org/cgi-bin/mature.pl?mature_acc=MIMAT0004538
mmu-miR-409-5p	1	0	-3.05427	1	http://www.mirbase.org/cgi-bin/mature.pl?mature_acc=MIMAT0004746
mmu-miR-6896-3p	1	0	-3.05427	1	http://www.mirbase.org/cgi-bin/mature.pl?mature_acc=MIMAT0027693
mmu-miR-3091-5p	1	0	-3.05427	1	http://www.mirbase.org/cgi-bin/mature.pl?mature_acc=MIMAT0014903
mmu-miR-7672-5p	1	0	-3.05427	1	http://www.mirbase.org/cgi-bin/mature.pl?mature_acc=MIMAT0029850
mmu-miR-6920-5p	1	0	-3.05427	1	http://www.mirbase.org/cgi-bin/mature.pl?mature_acc=MIMAT0027740
mmu-miR-7045-5p	1	0	-3.05427	1	http://www.mirbase.org/cgi-bin/mature.pl?mature_acc=MIMAT0027994
mmu-miR-434-3p	1	0	-3.05427	1	http://www.mirbase.org/cgi-bin/mature.pl?mature_acc=MIMAT0001422
mmu-miR-12186-3p	1	0	-3.05427	1	http://www.mirbase.org/cgi-bin/mature.pl?mature_acc=MIMAT0049840
mmu-miR-3069-5p	1	0	-3.05427	1	http://www.mirbase.org/cgi-bin/mature.pl?mature_acc=MIMAT0014844
mmu-miR-7052-5p	1	0	-3.05427	1	http://www.mirbase.org/cgi-bin/mature.pl?mature_acc=MIMAT0028008
mmu-miR-7090-3p	1	0	-3.05427	1	http://www.mirbase.org/cgi-bin/mature.pl?mature_acc=MIMAT0028087
mmu-miR-379-3p	1	0	-3.05427	1	http://www.mirbase.org/cgi-bin/mature.pl?mature_acc=MIMAT0017080
mmu-miR-211-5p	1	0	-3.05427	1	http://www.mirbase.org/cgi-bin/mature.pl?mature_acc=MIMAT0000668
mmu-miR-7039-3p	1	0	-3.05427	1	http://www.mirbase.org/cgi-bin/mature.pl?mature_acc=MIMAT0027983
mmu-miR-465d-3p	1	0	-3.05427	1	http://www.mirbase.org/cgi-bin/mature.pl?mature_acc=MIMAT0029881
mmu-miR-294-3p	1	0	-3.05427	1	http://www.mirbase.org/cgi-bin/mature.pl?mature_acc=MIMAT0000372
mmu-miR-7227-3p	1	0	-3.05427	1	http://www.mirbase.org/cgi-bin/mature.pl?mature_acc=MIMAT0028423
mmu-miR-7001-3p	1	0	-3.05427	1	http://www.mirbase.org/cgi-bin/mature.pl?mature_acc=MIMAT0027905
mmu-miR-6925-3p	1	0	-3.05427	1	http://www.mirbase.org/cgi-bin/mature.pl?mature_acc=MIMAT0027751
mmu-miR-7036b-3p	1	0	-3.05427	1	http://www.mirbase.org/cgi-bin/mature.pl?mature_acc=MIMAT0029809
mmu-miR-144-5p	1	0	-3.05427	1	http://www.mirbase.org/cgi-bin/mature.pl?mature_acc=MIMAT0016988
mmu-miR-295-3p	1	0	-3.05427	1	http://www.mirbase.org/cgi-bin/mature.pl?mature_acc=MIMAT0000373
mmu-miR-6944-5p	1	0	-3.05427	1	http://www.mirbase.org/cgi-bin/mature.pl?mature_acc=MIMAT0027788
mmu-miR-5626-3p	1	0	-3.05427	1	http://www.mirbase.org/cgi-bin/mature.pl?mature_acc=MIMAT0022382
mmu-miR-7119-5p	1	0	-3.05427	1	http://www.mirbase.org/cgi-bin/mature.pl?mature_acc=MIMAT0028135
mmu-miR-6962-3p	1	0	-3.05427	1	http://www.mirbase.org/cgi-bin/mature.pl?mature_acc=MIMAT0027825
mmu-miR-1892	1	0	-3.05427	1	http://www.mirbase.org/cgi-bin/mature.pl?mature_acc=MIMAT0007871
mmu-miR-127-5p	1	0	-3.05427	1	http://www.mirbase.org/cgi-bin/mature.pl?mature_acc=MIMAT0004530
mmu-miR-6945-5p	1	0	-3.05427	1	http://www.mirbase.org/cgi-bin/mature.pl?mature_acc=MIMAT0027790
mmu-miR-290a-5p	1	0	-3.05427	1	http://www.mirbase.org/cgi-bin/mature.pl?mature_acc=MIMAT0000366
mmu-miR-7081-5p	1	0	-3.05427	1	http://www.mirbase.org/cgi-bin/mature.pl?mature_acc=MIMAT0028068
mmu-miR-1933-5p	34	3	-3.18027	0.00141891	http://www.mirbase.org/cgi-bin/mature.pl?mature_acc=MIMAT0009396
mmu-miR-6955-3p	2	0	-3.96471	0.52381	http://www.mirbase.org/cgi-bin/mature.pl?mature_acc=MIMAT0027811
mmu-miR-3065-5p	2	0	-3.96471	0.52381	http://www.mirbase.org/cgi-bin/mature.pl?mature_acc=MIMAT0014836
mmu-miR-6917-3p	2	0	-3.96471	0.52381	http://www.mirbase.org/cgi-bin/mature.pl?mature_acc=MIMAT0027735
mmu-miR-7069-3p	2	0	-3.96471	0.52381	http://www.mirbase.org/cgi-bin/mature.pl?mature_acc=MIMAT0028045
mmu-miR-7054-3p	2	0	-3.96471	0.52381	http://www.mirbase.org/cgi-bin/mature.pl?mature_acc=MIMAT0028013
mmu-miR-693-5p	2	0	-3.96471	0.52381	http://www.mirbase.org/cgi-bin/mature.pl?mature_acc=MIMAT0003472
mmu-miR-5134-5p	2	0	-3.96471	0.52381	http://www.mirbase.org/cgi-bin/mature.pl?mature_acc=MIMAT0020645
mmu-miR-6970-5p	2	0	-3.96471	0.52381	http://www.mirbase.org/cgi-bin/mature.pl?mature_acc=MIMAT0027842
mmu-miR-344e-3p	2	0	-3.96471	0.52381	http://www.mirbase.org/cgi-bin/mature.pl?mature_acc=MIMAT0014924
mmu-miR-5624-5p	2	0	-3.96471	0.52381	http://www.mirbase.org/cgi-bin/mature.pl?mature_acc=MIMAT0022377
mmu-miR-7682-3p	2	0	-3.96471	0.52381	http://www.mirbase.org/cgi-bin/mature.pl?mature_acc=MIMAT0029885
mmu-miR-6959-3p	2	0	-3.96471	0.52381	http://www.mirbase.org/cgi-bin/mature.pl?mature_acc=MIMAT0027819
mmu-miR-3099-5p	2	0	-3.96471	0.52381	http://www.mirbase.org/cgi-bin/mature.pl?mature_acc=MIMAT0014815
mmu-miR-669m-3p	2	0	-3.96471	0.52381	http://www.mirbase.org/cgi-bin/mature.pl?mature_acc=MIMAT0009419
mmu-miR-1902	2	0	-3.96471	0.52381	http://www.mirbase.org/cgi-bin/mature.pl?mature_acc=MIMAT0007863
mmu-miR-466l-3p	2	0	-3.96471	0.52381	http://www.mirbase.org/cgi-bin/mature.pl?mature_acc=MIMAT0005830
mmu-miR-7045-3p	2	0	-3.96471	0.52381	http://www.mirbase.org/cgi-bin/mature.pl?mature_acc=MIMAT0027995
mmu-miR-7021-3p	2	0	-3.96471	0.52381	http://www.mirbase.org/cgi-bin/mature.pl?mature_acc=MIMAT0027947
mmu-miR-6897-5p	2	0	-3.96471	0.52381	http://www.mirbase.org/cgi-bin/mature.pl?mature_acc=MIMAT0027694
mmu-miR-546	2	0	-3.96471	0.52381	http://www.mirbase.org/cgi-bin/mature.pl?mature_acc=MIMAT0003166
mmu-miR-7013-3p	2	0	-3.96471	0.52381	http://www.mirbase.org/cgi-bin/mature.pl?mature_acc=MIMAT0027931
mmu-miR-3086-3p	2	0	-3.96471	0.52381	http://www.mirbase.org/cgi-bin/mature.pl?mature_acc=MIMAT0014881
mmu-miR-19a-5p	2	0	-3.96471	0.52381	http://www.mirbase.org/cgi-bin/mature.pl?mature_acc=MIMAT0004660
mmu-miR-12196-3p	2	0	-3.96471	0.52381	http://www.mirbase.org/cgi-bin/mature.pl?mature_acc=MIMAT0049863
mmu-miR-7240-5p	2	0	-3.96471	0.52381	http://www.mirbase.org/cgi-bin/mature.pl?mature_acc=MIMAT0028448
mmu-miR-7678-3p	2	0	-3.96471	0.52381	http://www.mirbase.org/cgi-bin/mature.pl?mature_acc=MIMAT0029871
mmu-miR-7229-3p	2	0	-3.96471	0.52381	http://www.mirbase.org/cgi-bin/mature.pl?mature_acc=MIMAT0028427
mmu-miR-7057-3p	2	0	-3.96471	0.52381	http://www.mirbase.org/cgi-bin/mature.pl?mature_acc=MIMAT0028019
mmu-miR-3960	2	0	-3.96471	0.52381	http://www.mirbase.org/cgi-bin/mature.pl?mature_acc=MIMAT0019336
mmu-miR-6932-3p	2	0	-3.96471	0.52381	http://www.mirbase.org/cgi-bin/mature.pl?mature_acc=MIMAT0027765
mmu-miR-7039-5p	2	0	-3.96471	0.52381	http://www.mirbase.org/cgi-bin/mature.pl?mature_acc=MIMAT0027982
mmu-miR-1199-3p	2	0	-3.96471	0.52381	http://www.mirbase.org/cgi-bin/mature.pl?mature_acc=MIMAT0017333
mmu-miR-6962-5p	2	0	-3.96471	0.52381	http://www.mirbase.org/cgi-bin/mature.pl?mature_acc=MIMAT0027824
mmu-miR-3093-3p	2	0	-3.96471	0.52381	http://www.mirbase.org/cgi-bin/mature.pl?mature_acc=MIMAT0014908
mmu-miR-3079-3p	3	0	-4.51854	0.285714	http://www.mirbase.org/cgi-bin/mature.pl?mature_acc=MIMAT0014867
mmu-miR-6956-3p	3	0	-4.51854	0.285714	http://www.mirbase.org/cgi-bin/mature.pl?mature_acc=MIMAT0027813
mmu-miR-669e-3p	3	0	-4.51854	0.285714	http://www.mirbase.org/cgi-bin/mature.pl?mature_acc=MIMAT0017330
mmu-miR-696	3	0	-4.51854	0.285714	http://www.mirbase.org/cgi-bin/mature.pl?mature_acc=MIMAT0003483
mmu-miR-1929-3p	3	0	-4.51854	0.285714	http://www.mirbase.org/cgi-bin/mature.pl?mature_acc=MIMAT0022729
mmu-miR-6909-3p	3	0	-4.51854	0.285714	http://www.mirbase.org/cgi-bin/mature.pl?mature_acc=MIMAT0027719
mmu-miR-323-3p	3	0	-4.51854	0.285714	http://www.mirbase.org/cgi-bin/mature.pl?mature_acc=MIMAT0000551
mmu-miR-7067-3p	3	0	-4.51854	0.285714	http://www.mirbase.org/cgi-bin/mature.pl?mature_acc=MIMAT0028039
mmu-miR-6898-5p	3	0	-4.51854	0.285714	http://www.mirbase.org/cgi-bin/mature.pl?mature_acc=MIMAT0027696
mmu-miR-6954-3p	3	0	-4.51854	0.285714	http://www.mirbase.org/cgi-bin/mature.pl?mature_acc=MIMAT0027809
mmu-miR-7089-3p	3	0	-4.51854	0.285714	http://www.mirbase.org/cgi-bin/mature.pl?mature_acc=MIMAT0028085
mmu-miR-6916-3p	3	0	-4.51854	0.285714	http://www.mirbase.org/cgi-bin/mature.pl?mature_acc=MIMAT0027733
mmu-miR-6942-5p	3	0	-4.51854	0.285714	http://www.mirbase.org/cgi-bin/mature.pl?mature_acc=MIMAT0027784
mmu-miR-370-3p	3	0	-4.51854	0.285714	http://www.mirbase.org/cgi-bin/mature.pl?mature_acc=MIMAT0001095
mmu-miR-6992-5p	3	0	-4.51854	0.285714	http://www.mirbase.org/cgi-bin/mature.pl?mature_acc=MIMAT0027886
mmu-miR-369-3p	3	0	-4.51854	0.285714	http://www.mirbase.org/cgi-bin/mature.pl?mature_acc=MIMAT0003186
mmu-miR-5108	3	0	-4.51854	0.285714	http://www.mirbase.org/cgi-bin/mature.pl?mature_acc=MIMAT0020616
mmu-miR-216a-5p	3	0	-4.51854	0.285714	http://www.mirbase.org/cgi-bin/mature.pl?mature_acc=MIMAT0000662
mmu-miR-5709-3p	4	0	-4.91775	0.161491	http://www.mirbase.org/cgi-bin/mature.pl?mature_acc=MIMAT0027104
mmu-miR-325-3p	4	0	-4.91775	0.161491	http://www.mirbase.org/cgi-bin/mature.pl?mature_acc=MIMAT0004640
mmu-miR-12202-3p	4	0	-4.91775	0.161491	http://www.mirbase.org/cgi-bin/mature.pl?mature_acc=MIMAT0049872
mmu-miR-3572-5p	4	0	-4.91775	0.161491	http://www.mirbase.org/cgi-bin/mature.pl?mature_acc=MIMAT0022986
mmu-miR-7036a-3p	4	0	-4.91775	0.161491	http://www.mirbase.org/cgi-bin/mature.pl?mature_acc=MIMAT0027977
mmu-miR-541-5p	4	0	-4.91775	0.161491	http://www.mirbase.org/cgi-bin/mature.pl?mature_acc=MIMAT0003170
mmu-miR-129-1-3p	4	0	-4.91775	0.161491	http://www.mirbase.org/cgi-bin/mature.pl?mature_acc=MIMAT0016994
mmu-miR-6989-3p	4	0	-4.91775	0.161491	http://www.mirbase.org/cgi-bin/mature.pl?mature_acc=MIMAT0027881
mmu-miR-6915-5p	4	0	-4.91775	0.161491	http://www.mirbase.org/cgi-bin/mature.pl?mature_acc=MIMAT0027730
mmu-miR-6913-3p	4	0	-4.91775	0.161491	http://www.mirbase.org/cgi-bin/mature.pl?mature_acc=MIMAT0027727
mmu-miR-6911-5p	5	0	-5.2301	0.0942029	http://www.mirbase.org/cgi-bin/mature.pl?mature_acc=MIMAT0027722
mmu-miR-135a-2-3p	5	0	-5.2301	0.0942029	http://www.mirbase.org/cgi-bin/mature.pl?mature_acc=MIMAT0017064
mmu-miR-6916-5p	5	0	-5.2301	0.0942029	http://www.mirbase.org/cgi-bin/mature.pl?mature_acc=MIMAT0027732
mmu-miR-6915-3p	5	0	-5.2301	0.0942029	http://www.mirbase.org/cgi-bin/mature.pl?mature_acc=MIMAT0027731
mmu-miR-7063-5p	6	0	-5.48672	0.0565217	http://www.mirbase.org/cgi-bin/mature.pl?mature_acc=MIMAT0028030
mmu-miR-3108-5p	6	0	-5.48672	0.0565217	http://www.mirbase.org/cgi-bin/mature.pl?mature_acc=MIMAT0014947
mmu-miR-677-3p	6	0	-5.48672	0.0565217	http://www.mirbase.org/cgi-bin/mature.pl?mature_acc=MIMAT0017246
mmu-miR-5621-5p	6	0	-5.48672	0.0565217	http://www.mirbase.org/cgi-bin/mature.pl?mature_acc=MIMAT0022369
mmu-miR-5101	7	0	-5.70451	0.0565217	http://www.mirbase.org/cgi-bin/mature.pl?mature_acc=MIMAT0020608
mmu-miR-6481	7	0	-5.70451	0.0565217	http://www.mirbase.org/cgi-bin/mature.pl?mature_acc=MIMAT0027339
mmu-miR-7650-5p	8	0	-5.89369	0.0347826	http://www.mirbase.org/cgi-bin/mature.pl?mature_acc=MIMAT0029802
mmu-miR-743a-5p	9	0	-6.06092	0.0219002	http://www.mirbase.org/cgi-bin/mature.pl?mature_acc=MIMAT0017263
mmu-miR-7655-3p	10	0	-6.21076	0.0140787	http://www.mirbase.org/cgi-bin/mature.pl?mature_acc=MIMAT0029817
