# Supplementary material for: PERK Signaling Controls Myoblast Differentiation by Regulating MicroRNA Networks
Source: Front Cell Dev Biol. 2021 May 28;9:670435. doi: 10.3389/fcell.2021.670435 (PMC8193987; doi:10.3389/fcell.2021.670435)
Supplement: Supplementary file 3 [file Table_3.XLSX]

## Sheet: EF1-ATF4_diffmiRNA
	logFC	logCPM	PValue	status	-LOG10
mmu-miR-6540-5p	-4.58962	6.28602	3.35643e-65	Log2FC=Down&P	64.4741
mmu-miR-383-5p	-2.29351	5.6548	4.60987e-22	Log2FC=Down&P	21.3363
mmu-miR-19b-1-5p	-2.00236	3.13025	2.26111e-10	Log2FC=Down&P	9.64568
mmu-miR-3074-1-3p	-1.92848	1.6703	2.19364e-05	Log2FC=Down&P	4.65883
mmu-miR-675-3p	-1.91448	3.60248	3.20762e-11	Log2FC=Down&P	10.4938
mmu-miR-1941-5p	-1.89004	2.73634	3.52754e-08	Log2FC=Down&P	7.45253
mmu-miR-1933-3p	-1.84622	3.39963	7.68487e-10	Log2FC=Down&P	9.11436
mmu-miR-142a-3p	-1.77847	2.31751	1.51394e-06	Log2FC=Down&P	5.81989
mmu-miR-1946a	-1.76888	6.65897	1.174e-15	Log2FC=Down&P	14.9303
mmu-miR-675-5p	-1.71894	3.45233	4.25786e-09	Log2FC=Down&P	8.37081
mmu-miR-1934-3p	-1.6444	1.78495	0.000156954	Log2FC=Down&P	3.80423
mmu-miR-3473e	-1.56612	4.99402	7.25903e-11	Log2FC=Down&P	10.1391
mmu-miR-139-3p	-1.56587	4.58853	3.20469e-10	Log2FC=Down&P	9.49421
mmu-miR-122-5p	-1.55032	5.71506	1.17689e-11	Log2FC=Down&P	10.9293
mmu-miR-139-5p	-1.3946	9.50831	2.73498e-11	Log2FC=Down&P	10.563
mmu-miR-142a-5p	-1.38168	2.36332	0.000117311	Log2FC=Down&P	3.93066
mmu-miR-1930-5p	-1.37144	3.2215	5.47729e-06	Log2FC=Down&P	5.26143
mmu-miR-3066-3p	-1.29966	2.17395	0.000535268	Log2FC=Down&P	3.27143
mmu-miR-219a-1-3p	-1.28639	4.38647	3.18039e-07	Log2FC=Down&P	6.49752
mmu-miR-3058-3p	-1.25602	2.14432	0.000855913	Log2FC=Down&P	3.06757
mmu-miR-1969	-1.23009	1.18215	0.0166986	Log2FC=Down&P	1.77732
mmu-miR-1941-3p	-1.22508	3.27356	3.06039e-05	Log2FC=Down&P	4.51422
mmu-miR-92a-1-5p	-1.21801	6.71271	1.92281e-08	Log2FC=Down&P	7.71606
mmu-miR-3099-3p	-1.21623	1.41771	0.00913405	Log2FC=Down&P	2.03934
mmu-miR-18a-3p	-1.17747	6.67683	5.56595e-08	Log2FC=Down&P	7.25446
mmu-miR-1938	-1.17614	1.46476	0.0107729	Log2FC=Down&P	1.96767
mmu-miR-23a-5p	-1.16184	3.99085	1.09556e-05	Log2FC=Down&P	4.96036
mmu-miR-6546-5p	-1.13734	1.12308	0.0294307	Log2FC=Down&P	1.5312
mmu-miR-486b-5p	-1.12823	9.52157	5.89192e-08	Log2FC=Down&P	7.22974
mmu-miR-486a-5p	-1.12823	9.52157	5.89192e-08	Log2FC=Down&P	7.22974
mmu-miR-1943-3p	-1.12119	2.30803	0.00214466	Log2FC=Down&P	2.66864
mmu-miR-182-3p	-1.10962	6.69986	2.79134e-07	Log2FC=Down&P	6.55419
mmu-miR-298-3p	-1.10263	1.48703	0.0161891	Log2FC=Down&P	1.79078
mmu-miR-1191b-5p	-1.09185	2.95832	0.000524337	Log2FC=Down&P	3.28039
mmu-miR-3064-5p	-1.07997	0.898934	0.0511523	p.value>0.05	1.29113
mmu-miR-92a-3p	-1.07309	13.9633	2.07132e-07	Log2FC=Down&P	6.68375
mmu-miR-3061-3p	-1.05735	3.00676	0.000729458	Log2FC=Down&P	3.137
mmu-miR-3473b	-1.04228	6.16456	2.13347e-06	Log2FC=Down&P	5.67091
mmu-miR-1945	-1.03276	3.61923	0.000203586	Log2FC=Down&P	3.69125
mmu-miR-1982-3p	-1.03269	1.50894	0.0236259	Log2FC=Down&P	1.62661
mmu-miR-1931	-1.03035	4.02046	7.64029e-05	Log2FC=Down&P	4.11689
mmu-miR-466i-5p	-1.02258	5.59097	6.01651e-06	Log2FC=Down&P	5.22066
mmu-miR-10b-5p	-1.02244	2.52403	0.00315408	Log2FC=Down&P	2.50113
mmu-miR-3091-3p	-1.01939	2.6731	0.00201	Log2FC=Down&P	2.69681
mmu-miR-3057-5p	-1.0057	5.30388	1.22383e-05	Log2FC=Down&P	4.91228
mmu-miR-3089-3p	-0.984375	2.76082	0.00256903	p.value>0.05	2.59023
mmu-miR-17-3p	-0.976698	6.5351	6.45387e-06	p.value>0.05	5.19018
mmu-miR-183-5p	-0.96919	12.3958	2.6404e-06	p.value>0.05	5.57833
mmu-miR-532-3p	-0.963828	8.40354	3.94206e-06	p.value>0.05	5.40428
mmu-miR-92b-3p	-0.963031	4.25371	0.00014259	p.value>0.05	3.84591
mmu-miR-702-3p	-0.958238	1.17898	0.064366	NS	1.19134
mmu-miR-21c	-0.948712	2.03344	0.012637	p.value>0.05	1.89836
mmu-miR-342-3p	-0.942297	7.76384	7.4401e-06	p.value>0.05	5.12842
mmu-miR-183-3p	-0.940907	5.45882	3.5186e-05	p.value>0.05	4.45363
mmu-miR-21a-3p	-0.939723	6.20578	1.75529e-05	p.value>0.05	4.75565
mmu-miR-3970	-0.920189	3.98195	0.000408281	p.value>0.05	3.38904
mmu-miR-6945-3p	-0.917161	2.48819	0.00837117	p.value>0.05	2.07721
mmu-miR-877-3p	-0.917099	5.60995	4.60507e-05	p.value>0.05	4.33676
mmu-miR-6967-3p	-0.915473	0.897175	0.100087	NS	0.999622
mmu-miR-378b	-0.902712	7.86549	1.69884e-05	p.value>0.05	4.76985
mmu-miR-182-5p	-0.896612	12.4092	1.3556e-05	p.value>0.05	4.86787
mmu-miR-27a-5p	-0.888532	10.075	1.72381e-05	p.value>0.05	4.76351
mmu-miR-187-3p	-0.888334	1.81194	0.029006	p.value>0.05	1.53751
mmu-miR-3473g	-0.875441	0.964125	0.110704	NS	0.955836
mmu-miR-3473f	-0.85087	1.46053	0.0656553	NS	1.18273
mmu-let-7i-3p	-0.830981	4.9229	0.000423966	p.value>0.05	3.37267
mmu-miR-365-2-5p	-0.829781	6.46263	0.000126888	p.value>0.05	3.89658
mmu-miR-378c	-0.821387	10.2393	6.9114e-05	p.value>0.05	4.16043
mmu-miR-331-5p	-0.818174	4.80546	0.000602806	p.value>0.05	3.21982
mmu-miR-505-5p	-0.817674	2.75783	0.0123728	p.value>0.05	1.90753
mmu-miR-1946b	-0.810673	3.31836	0.00527568	p.value>0.05	2.27772
mmu-miR-28a-3p	-0.809305	9.68715	9.0502e-05	p.value>0.05	4.04334
mmu-miR-486a-3p	-0.804284	4.43134	0.00103788	p.value>0.05	2.98385
mmu-miR-3079-5p	-0.803805	1.55041	0.0773406	NS	1.11159
mmu-miR-1306-5p	-0.800116	5.48761	0.000414894	p.value>0.05	3.38206
mmu-miR-7669-3p	-0.790588	0.825154	0.166093	NS	0.779649
mmu-miR-374c-3p	-0.789172	5.30401	0.000575383	p.value>0.05	3.24004
mmu-miR-486b-3p	-0.78796	4.62866	0.0010999	p.value>0.05	2.95865
mmu-miR-181c-5p	-0.782395	4.26337	0.0017643	p.value>0.05	2.75343
mmu-miR-8114	-0.767104	3.49344	0.00664357	p.value>0.05	2.1776
mmu-miR-1947-5p	-0.765643	3.72023	0.00451236	p.value>0.05	2.3456
mmu-miR-421-3p	-0.759841	7.25049	0.000327569	p.value>0.05	3.4847
mmu-miR-1950	-0.759744	0.711947	0.195974	NS	0.707802
mmu-miR-532-5p	-0.755475	12.2263	0.000238861	p.value>0.05	3.62185
mmu-miR-194-2-3p	-0.746605	1.45912	0.107922	NS	0.966889
mmu-miR-296-3p	-0.730145	8.05429	0.000472359	p.value>0.05	3.32573
mmu-miR-3470a	-0.72778	2.6269	0.0280369	p.value>0.05	1.55227
mmu-miR-21b	-0.727384	2.27526	0.0484745	p.value>0.05	1.31449
mmu-miR-296-5p	-0.716618	6.62804	0.000855822	p.value>0.05	3.06762
mmu-miR-5121	-0.702613	1.31121	0.173243	NS	0.761345
mmu-miR-5128	-0.700123	4.0873	0.00636277	p.value>0.05	2.19635
mmu-miR-3061-5p	-0.696599	2.41379	0.0551099	NS	1.25877
mmu-miR-500-3p	-0.695482	4.15731	0.00631237	p.value>0.05	2.19981
mmu-miR-374c-5p	-0.691838	9.02979	0.00083296	p.value>0.05	3.07938
mmu-miR-374b-5p	-0.691551	9.03052	0.000837044	p.value>0.05	3.07725
mmu-miR-1934-5p	-0.677212	3.5366	0.0166338	p.value>0.05	1.77901
mmu-miR-301b-5p	-0.67653	4.49845	0.00588304	p.value>0.05	2.2304
mmu-miR-17-5p	-0.674725	11.8629	0.00102338	p.value>0.05	2.98996
mmu-miR-6933-5p	-0.663412	0.928432	0.240748	NS	0.618438
mmu-miR-1955-3p	-0.663412	0.928432	0.240748	NS	0.618438
mmu-miR-96-3p	-0.658017	3.32176	0.0227489	p.value>0.05	1.64304
mmu-miR-130b-3p	-0.657202	4.62578	0.00683117	p.value>0.05	2.1655
mmu-miR-378a-5p	-0.656403	7.90466	0.00168932	p.value>0.05	2.77229
mmu-miR-25-5p	-0.652199	7.16447	0.00205571	p.value>0.05	2.68704
mmu-miR-203-3p	-0.637732	0.993922	0.254666	NS	0.59403
mmu-miR-702-5p	-0.634752	1.61234	0.164415	NS	0.784059
mmu-miR-186-5p	-0.627702	10.3727	0.00228689	p.value>0.05	2.64076
mmu-miR-6967-5p	-0.626303	1.20298	0.242949	NS	0.614484
mmu-miR-28a-5p	-0.62004	9.08839	0.00271332	p.value>0.05	2.5665
mmu-miR-138-5p	-0.619893	1.65346	0.172442	NS	0.763358
mmu-miR-28c	-0.612258	9.15142	0.00305491	p.value>0.05	2.515
mmu-let-7k	-0.605916	1.69343	0.145184	NS	0.838082
mmu-miR-1953	-0.604887	2.5279	0.0701183	NS	1.15417
mmu-miR-20a-3p	-0.600665	3.55699	0.0303533	p.value>0.05	1.51779
mmu-miR-26b-3p	-0.598101	4.0351	0.0210321	p.value>0.05	1.67712
mmu-miR-1306-3p	-0.597187	5.15226	0.00959195	p.value>0.05	2.01809
mmu-miR-1964-3p	-0.591683	7.53921	0.00484238	p.value>0.05	2.31494
mmu-miR-3095-3p	-0.583435	4.081	0.0230986	p.value>0.05	1.63642
mmu-miR-1194	-0.575609	2.11886	0.127429	NS	0.894732
mmu-miR-8112	-0.574454	4.08459	0.0253413	p.value>0.05	1.59617
mmu-miR-125b-2-3p	-0.574163	5.90584	0.00935547	p.value>0.05	2.02893
mmu-miR-20a-5p	-0.573984	11.5771	0.00516809	p.value>0.05	2.28667
mmu-miR-3473h-5p	-0.567753	1.92986	0.162228	NS	0.789875
mmu-miR-3074-5p	-0.546889	4.95009	0.0193645	p.value>0.05	1.71299
mmu-miR-125b-5p	-0.542814	15.1173	0.0080717	p.value>0.05	2.09303
mmu-miR-5100	-0.52678	0.587214	0.395171	NS	0.403215
mmu-miR-298-5p	-0.518928	9.31931	0.0118942	p.value>0.05	1.92466
mmu-miR-6944-3p	-0.514543	2.96402	0.0939876	NS	1.02693
mmu-miR-23a-3p	-0.513395	11.5375	0.0123257	p.value>0.05	1.90919
mmu-miR-3473d	-0.508351	2.78032	0.125594	NS	0.901032
mmu-miR-125b-1-3p	-0.492109	11.7398	0.0163993	p.value>0.05	1.78517
mmu-miR-27a-3p	-0.491354	13.004	0.0164787	p.value>0.05	1.78308
mmu-miR-3102-3p	-0.489393	3.76241	0.0692255	NS	1.15973
mmu-miR-3062-5p	-0.486079	1.47864	0.308151	NS	0.511236
mmu-miR-362-5p	-0.485068	9.67571	0.018494	p.value>0.05	1.73297
mmu-miR-3076-3p	-0.481664	0.747589	0.428549	NS	0.368
mmu-miR-7659-5p	-0.481664	0.747589	0.428549	NS	0.368
mmu-miR-15a-3p	-0.481361	2.45737	0.169673	NS	0.770386
mmu-miR-423-5p	-0.477694	9.20634	0.020618	p.value>0.05	1.68575
mmu-miR-501-3p	-0.47678	9.9164	0.0204762	p.value>0.05	1.68875
mmu-let-7a-2-3p	-0.471138	2.28406	0.211414	NS	0.674866
mmu-miR-5113	-0.469117	3.01156	0.127682	NS	0.893869
mmu-miR-16-1-3p	-0.450303	7.11554	0.0332584	p.value>0.05	1.4781
mmu-miR-96-5p	-0.443483	9.95867	0.0310398	p.value>0.05	1.50808
mmu-miR-677-5p	-0.443124	2.97895	0.150534	NS	0.822364
mmu-let-7c-1-3p	-0.442082	4.60261	0.0688216	NS	1.16228
mmu-miR-1955-5p	-0.437139	2.65241	0.192081	NS	0.716515
mmu-miR-3962	-0.434583	3.23805	0.134453	NS	0.871428
mmu-miR-181d-5p	-0.429534	9.23944	0.0372804	p.value>0.05	1.42852
mmu-miR-6952-3p	-0.420896	0.628049	0.504731	NS	0.29694
mmu-miR-181c-3p	-0.418494	4.95541	0.0736088	NS	1.13307
mmu-miR-1249-3p	-0.41517	5.94735	0.0585499	NS	1.23247
mmu-miR-130a-5p	-0.405205	3.79786	0.135583	NS	0.867796
mmu-miR-92b-5p	-0.404159	0.708199	0.519736	NS	0.284217
mmu-miR-7667-3p	-0.404159	0.708199	0.519736	NS	0.284217
mmu-let-7d-3p	-0.392665	9.6832	0.0563538	NS	1.24908
mmu-miR-99b-3p	-0.389445	10.7767	0.0576406	NS	1.23927
mmu-miR-130b-5p	-0.388747	8.18261	0.0614962	NS	1.21115
mmu-miR-378a-3p	-0.38699	13.5779	0.0586476	NS	1.23175
mmu-miR-505-3p	-0.383876	4.27787	0.125148	NS	0.902577
mmu-miR-1843a-3p	-0.383208	1.19985	0.517593	NS	0.286011
mmu-miR-423-3p	-0.380353	11.3761	0.0634664	NS	1.19746
mmu-miR-501-5p	-0.379119	6.63551	0.0766853	NS	1.11529
mmu-miR-7667-5p	-0.37739	1.78572	0.371611	NS	0.429912
mmu-miR-345-5p	-0.376937	6.06098	0.0853556	NS	1.06877
mmu-miR-93-3p	-0.376045	5.7031	0.0905522	NS	1.0431
mmu-miR-3473a	-0.370787	3.10925	0.235487	NS	0.628033
mmu-miR-148b-3p	-0.368138	11.2899	0.0724522	NS	1.13995
mmu-miR-18a-5p	-0.364961	7.31916	0.0830616	NS	1.0806
mmu-miR-350-5p	-0.353503	6.1886	0.104957	NS	0.978989
mmu-miR-331-3p	-0.349865	5.97757	0.11156	NS	0.952491
mmu-miR-3105-3p	-0.349612	1.95957	0.410208	NS	0.386996
mmu-miR-1927	-0.343834	1.05325	0.580767	NS	0.235998
mmu-miR-3082-3p	-0.342035	1.45346	0.493001	NS	0.307152
mmu-miR-1195	-0.340973	1.76651	0.423245	NS	0.373409
mmu-miR-151-3p	-0.338939	11.9764	0.097862	NS	1.00939
mmu-miR-744-5p	-0.335575	10.2727	0.102142	NS	0.990794
mmu-miR-451a	-0.335393	5.6343	0.133535	NS	0.874405
mmu-miR-877-5p	-0.328446	5.62769	0.141205	NS	0.850149
mmu-miR-6948-3p	-0.326887	1.17106	0.600301	NS	0.221631
mmu-miR-361-5p	-0.322259	7.29878	0.126075	NS	0.899371
mmu-miR-20b-5p	-0.313842	3.60966	0.270341	NS	0.568087
mmu-miR-5132-5p	-0.312977	1.66908	0.463827	NS	0.333644
mmu-miR-125a-3p	-0.297646	7.67386	0.154917	NS	0.8099
mmu-miR-497b	-0.297433	3.08538	0.347909	NS	0.458534
mmu-miR-674-5p	-0.278807	6.89194	0.189931	NS	0.721404
mmu-let-7i-5p	-0.275326	15.2563	0.178116	NS	0.749297
mmu-miR-181d-3p	-0.268762	1.68833	0.533951	NS	0.272499
mmu-miR-3066-5p	-0.268205	4.05497	0.298254	NS	0.525413
mmu-miR-30c-1-3p	-0.26419	4.74133	0.272309	NS	0.564939
mmu-miR-1983	-0.261548	9.56075	0.203642	NS	0.691132
mmu-miR-3057-3p	-0.259035	2.19934	0.516862	NS	0.286625
mmu-miR-1943-5p	-0.25838	3.35155	0.389877	NS	0.409073
mmu-miR-690	-0.256986	3.65476	0.355995	NS	0.448556
mmu-miR-205-5p	-0.254015	1.3052	0.711532	NS	0.147806
mmu-miR-652-5p	-0.250348	1.90785	0.574349	NS	0.240824
mmu-miR-150-5p	-0.249104	2.63866	0.47169	NS	0.326343
mmu-miR-378d	-0.242108	10.2404	0.238131	NS	0.623185
mmu-miR-6909-5p	-0.241657	0.541205	0.729435	NS	0.137014
mmu-miR-193b-3p	-0.240865	3.73804	0.379712	NS	0.420545
mmu-miR-128-3p	-0.232171	11.3756	0.256879	NS	0.590271
mmu-miR-30b-3p	-0.229662	6.66744	0.283712	NS	0.547122
mmu-miR-30c-2-3p	-0.228045	7.91921	0.27419	NS	0.561948
mmu-miR-128-1-5p	-0.227452	2.64846	0.515122	NS	0.28809
mmu-miR-345-3p	-0.227043	9.21932	0.270593	NS	0.567684
mmu-miR-744-3p	-0.22255	3.7184	0.415753	NS	0.381165
mmu-miR-190b-5p	-0.213425	2.908	0.528342	NS	0.277085
mmu-miR-484	-0.194563	11.9258	0.341693	NS	0.466365
mmu-miR-25-3p	-0.194461	11.8216	0.341995	NS	0.465981
mmu-miR-3535	-0.19048	5.27371	0.405582	NS	0.391921
mmu-miR-301b-3p	-0.189259	1.56328	0.660914	NS	0.179855
mmu-miR-1191a	-0.187741	5.72292	0.398807	NS	0.399237
mmu-let-7e-3p	-0.181782	7.46322	0.387194	NS	0.412071
mmu-miR-151-5p	-0.179451	6.71372	0.402164	NS	0.395597
mmu-miR-106a-5p	-0.175622	4.02969	0.514396	NS	0.288703
mmu-miR-5123	-0.165117	3.61689	0.556467	NS	0.254561
mmu-miR-1198-5p	-0.16293	8.87498	0.430303	NS	0.366226
mmu-miR-32-3p	-0.16281	3.78336	0.543669	NS	0.264665
mmu-miR-320-3p	-0.16139	9.57665	0.432746	NS	0.363767
mmu-miR-674-3p	-0.15539	8.41637	0.453816	NS	0.34312
mmu-miR-143-5p	-0.154493	7.21502	0.465052	NS	0.332499
mmu-miR-330-5p	-0.153453	5.7835	0.493737	NS	0.306504
mmu-miR-29b-1-5p	-0.153443	5.36996	0.50103	NS	0.300136
mmu-miR-93-5p	-0.152435	11.2648	0.45661	NS	0.340455
mmu-let-7j	-0.147848	10.215	0.471281	NS	0.32672
mmu-miR-106b-3p	-0.145008	9.89274	0.480328	NS	0.318463
mmu-miR-3109-5p	-0.143733	1.8186	0.769994	NS	0.113513
mmu-miR-212-3p	-0.143627	1.54089	0.739742	NS	0.13092
mmu-miR-3103-3p	-0.143311	0.955539	0.885577	NS	0.0527739
mmu-miR-1258-3p	-0.143015	0.583315	0.865308	NS	0.0628292
mmu-miR-196b-3p	-0.143015	0.583315	0.865308	NS	0.0628292
mmu-miR-18b-5p	-0.142834	0.40262	0.854227	NS	0.0684267
mmu-miR-878-5p	-0.142834	0.40262	0.854227	NS	0.0684267
mmu-miR-3470b	-0.120624	3.46273	0.701129	NS	0.154202
mmu-miR-30e-3p	-0.115592	8.52914	0.577199	NS	0.238675
mmu-miR-193a-5p	-0.1151	6.59129	0.593988	NS	0.226222
mmu-miR-193a-3p	-0.114616	3.14059	0.722681	NS	0.141053
mmu-miR-99a-5p	-0.114146	12.8495	0.576658	NS	0.239082
mmu-miR-350-3p	-0.112438	6.09424	0.611887	NS	0.213329
mmu-miR-3098-3p	-0.105556	2.76322	0.757955	NS	0.120356
mmu-miR-188-5p	-0.103673	6.46127	0.633307	NS	0.198386
mmu-let-7b-3p	-0.0991382	8.40525	0.633177	NS	0.198475
mmu-miR-8103	-0.0974669	2.49619	0.832631	NS	0.0795473
mmu-miR-1839-3p	-0.0915306	2.32892	0.818581	NS	0.0869384
mmu-let-7d-5p	-0.0893426	12.6684	0.662168	NS	0.179032
mmu-miR-449c-5p	-0.0874083	2.22384	0.809307	NS	0.0918867
mmu-miR-129-5p	-0.0804336	10.0867	0.695385	NS	0.157775
mmu-miR-15b-5p	-0.067383	8.542	0.745664	NS	0.127457
mmu-miR-425-3p	-0.0671476	5.42969	0.781469	NS	0.107088
mmu-miR-615-3p	-0.0661202	11.8982	0.746604	NS	0.12691
mmu-miR-125a-5p	-0.0657986	12.9944	0.74758	NS	0.126342
mmu-miR-339-5p	-0.0650668	7.12944	0.760652	NS	0.118814
mmu-miR-8120	-0.0613061	0.780477	1	NS	4.33947e-16
mmu-miR-701-5p	-0.0613061	0.780477	1	NS	4.33947e-16
mmu-miR-365-3p	-0.0603014	10.1741	0.769123	NS	0.114004
mmu-miR-3110-5p	-0.0506879	0.624202	1	NS	4.33947e-16
mmu-miR-30e-5p	-0.0504171	10.527	0.805959	NS	0.0936869
mmu-let-7g-3p	-0.0477915	1.49508	1	NS	4.33947e-16
mmu-miR-193b-5p	-0.0442886	0.539229	1	NS	4.33947e-16
mmu-miR-652-3p	-0.0435777	7.76518	0.836533	NS	0.077517
mmu-miR-21a-5p	-0.0383216	17.6347	0.851205	NS	0.0699656
mmu-let-7f-1-3p	-0.016641	6.35588	0.944024	NS	0.025017
mmu-miR-191-3p	-0.0155541	4.16717	0.977191	NS	0.0100207
mmu-miR-129-2-3p	-0.0106783	4.93759	0.971282	NS	0.0126548
mmu-miR-3102-5p.2-5p	-0.00989515	3.52803	1	NS	0
mmu-miR-24-3p	-0.0087856	14.5839	0.965722	NS	0.0151478
mmu-let-7e-5p	-0.00793349	12.3141	0.969145	NS	0.0136114
mmu-miR-99b-5p	-0.00693817	14.7978	0.972928	NS	0.0119194
mmu-miR-147-3p	-0.00667582	1.56058	1	NS	4.33947e-16
mmu-miR-3963	0.00411588	5.45574	0.989637	NS	0.00452423
mmu-miR-3060-3p	0.00646606	3.36462	1	NS	0
mmu-miR-31-3p	0.00813833	6.88059	0.973453	NS	0.0116848
mmu-miR-301a-5p	0.0092036	7.71303	0.967136	NS	0.0145124
mmu-let-7a-5p	0.0110354	14.3766	0.956951	NS	0.0191101
mmu-miR-31-5p	0.0130733	12.4149	0.949106	NS	0.0226853
mmu-miR-106b-5p	0.0165503	8.05885	0.938314	NS	0.0276517
mmu-miR-6539	0.0177913	6.2082	0.942784	NS	0.0255879
mmu-miR-19b-3p	0.0242986	7.64987	0.909754	NS	0.0410762
mmu-miR-664-5p	0.0279289	2.76998	1	NS	0
mmu-miR-221-5p	0.0287664	9.55589	0.889318	NS	0.0509427
mmu-miR-362-3p	0.0309891	6.09541	0.890659	NS	0.0502884
mmu-miR-5099	0.0320699	10.2917	0.876083	NS	0.0574547
mmu-miR-29c-5p	0.0362248	1.58132	1	NS	0
mmu-miR-500-5p	0.0363096	2.85123	0.953084	NS	0.020869
mmu-miR-6977-3p	0.0400058	1.1663	1	NS	0
mmu-miR-194-5p	0.0438075	7.08811	0.838888	NS	0.0762962
mmu-miR-330-3p	0.0453204	5.04599	0.853267	NS	0.0689151
mmu-miR-361-3p	0.0474043	9.0395	0.818916	NS	0.0867604
mmu-miR-99a-3p	0.0480385	0.581366	1	NS	0
mmu-miR-30a-3p	0.0501946	9.7182	0.807475	NS	0.0928709
mmu-miR-185-3p	0.057794	3.8725	0.865252	NS	0.0628574
mmu-miR-574-5p	0.0592646	6.07979	0.794624	NS	0.0998381
mmu-miR-214-3p	0.0605828	10.3558	0.767933	NS	0.114677
mmu-miR-455-3p	0.0636289	5.02622	0.798509	NS	0.0977202
mmu-miR-324-3p	0.069007	5.85795	0.755866	NS	0.121555
mmu-let-7b-5p	0.0728346	13.5207	0.721593	NS	0.141708
mmu-miR-147-5p	0.0774406	0.40056	1	NS	0
mmu-miR-103-3p	0.0828964	12.0581	0.685333	NS	0.164099
mmu-miR-7a-5p	0.0888404	15.5764	0.663706	NS	0.178024
mmu-miR-3086-5p	0.0896523	0.850918	1	NS	0
mmu-miR-100-5p	0.0924031	12.8918	0.651309	NS	0.186213
mmu-miR-155-5p	0.0981388	9.2204	0.634222	NS	0.197759
mmu-miR-1960	0.106751	1.13688	0.894526	NS	0.0484072
mmu-miR-148b-5p	0.1073	5.19229	0.644865	NS	0.190531
mmu-miR-22-3p	0.121036	12.4569	0.553966	NS	0.256517
mmu-miR-130a-3p	0.125491	6.19438	0.567594	NS	0.245963
mmu-miR-145a-5p	0.127744	10.1539	0.533769	NS	0.272647
mmu-miR-30c-5p	0.135508	13.674	0.507369	NS	0.294676
mmu-miR-24-2-5p	0.135757	10.1633	0.508397	NS	0.293797
mmu-miR-140-3p	0.148076	12.9161	0.468942	NS	0.328881
mmu-miR-7689-3p	0.148273	5.09081	0.5339	NS	0.27254
mmu-let-7c-5p	0.152497	15.8697	0.455512	NS	0.3415
mmu-miR-5129-3p	0.154021	0.537253	1	NS	4.33947e-16
mmu-miR-1249-5p	0.154021	0.537253	1	NS	4.33947e-16
mmu-miR-664-3p	0.166823	3.43339	0.574394	NS	0.24079
mmu-miR-10a-5p	0.167415	2.55736	0.633118	NS	0.198516
mmu-miR-222-5p	0.168996	6.84119	0.428644	NS	0.367903
mmu-miR-6958-3p	0.176083	0.446911	1	NS	0
mmu-miR-133b-5p	0.177016	1.55788	0.739742	NS	0.13092
mmu-miR-30a-5p	0.190868	12.6508	0.350692	NS	0.455075
mmu-miR-700-5p	0.19671	4.17647	0.441662	NS	0.35491
mmu-let-7f-2-3p	0.200543	3.78923	0.455388	NS	0.341618
mmu-miR-34a-3p	0.201687	0.350542	1	NS	0
mmu-miR-6965-3p	0.201687	0.350542	1	NS	0
mmu-miR-192-5p	0.207878	7.15862	0.325746	NS	0.48712
mmu-miR-449a-5p	0.210619	3.13397	0.509665	NS	0.292715
mmu-miR-3102-3p.2-3p	0.210932	2.80319	0.546984	NS	0.262025
mmu-miR-700-3p	0.212082	5.54189	0.3495	NS	0.456553
mmu-miR-222-3p	0.214947	12.9941	0.293227	NS	0.532796
mmu-miR-324-5p	0.215761	4.29364	0.394845	NS	0.403574
mmu-miR-199a-5p	0.224956	14.3972	0.271165	NS	0.566767
mmu-miR-196a-2-3p	0.225273	3.19022	0.489132	NS	0.310574
mmu-miR-185-5p	0.235023	7.84972	0.2603	NS	0.584527
mmu-miR-29a-3p	0.238967	13.3632	0.242579	NS	0.615147
mmu-miR-15b-3p	0.242123	7.65648	0.247568	NS	0.606306
mmu-let-7g-5p	0.245835	13.7566	0.229268	NS	0.639656
mmu-miR-351-5p	0.248876	9.7363	0.226077	NS	0.645743
mmu-miR-196a-5p	0.250868	12.4183	0.220137	NS	0.657307
mmu-miR-1839-5p	0.25169	6.41012	0.242939	NS	0.614504
mmu-miR-101b-3p	0.258184	8.58916	0.212359	NS	0.672929
mmu-miR-704	0.260238	2.89017	0.420044	NS	0.376705
mmu-miR-351-3p	0.267238	4.42788	0.280228	NS	0.552489
mmu-miR-26b-5p	0.27988	11.0934	0.17196	NS	0.764572
mmu-miR-98-5p	0.284294	10.6976	0.165604	NS	0.780929
mmu-miR-491-5p	0.285093	1.34847	0.546645	NS	0.262294
mmu-miR-191-5p	0.293385	11.5346	0.151977	NS	0.818223
mmu-miR-34a-5p	0.301322	7.42621	0.151719	NS	0.818961
mmu-miR-669f-5p	0.301784	1.29769	0.537425	NS	0.269682
mmu-miR-149-5p	0.306624	11.1786	0.13454	NS	0.871149
mmu-miR-7a-1-3p	0.309039	5.41336	0.172396	NS	0.763472
mmu-miR-126a-3p	0.310597	5.75374	0.162287	NS	0.789715
mmu-miR-3075-5p	0.313138	0.8831	0.656336	NS	0.182874
mmu-miR-16-5p	0.313466	10.6493	0.126424	NS	0.89817
mmu-miR-107-3p	0.314747	8.76449	0.12793	NS	0.893027
mmu-miR-153-5p	0.317851	2.0127	0.424326	NS	0.3723
mmu-miR-3968	0.320541	5.24838	0.162872	NS	0.788152
mmu-miR-7658-5p	0.327792	1.04496	0.580767	NS	0.235998
mmu-miR-221-3p	0.330438	13.2588	0.106312	NS	0.973418
mmu-miR-3109-3p	0.337661	2.87151	0.32083	NS	0.493725
mmu-let-7f-5p	0.342032	15.4519	0.09449	NS	1.02461
mmu-miR-339-3p	0.34273	4.7201	0.154803	NS	0.810221
mmu-miR-15a-5p	0.343685	4.64384	0.153865	NS	0.81286
mmu-miR-143-3p	0.345588	14.573	0.0911495	NS	1.04025
mmu-miR-1291	0.346287	2.99531	0.273403	NS	0.563197
mmu-miR-215-5p	0.355182	0.535277	0.729435	NS	0.137014
mmu-miR-1843b-3p	0.357902	3.36959	0.209121	NS	0.679603
mmu-miR-29b-2-5p	0.363094	2.30817	0.313433	NS	0.503855
mmu-miR-1948-5p	0.363341	1.55518	0.437752	NS	0.358772
mmu-miR-30d-5p	0.367484	13.3109	0.0725537	NS	1.13934
mmu-miR-335-3p	0.368987	1.65877	0.463827	NS	0.333644
mmu-miR-671-3p	0.373648	7.12008	0.0773263	NS	1.11167
mmu-miR-26a-2-3p	0.377692	4.74542	0.113258	NS	0.945931
mmu-miR-26a-5p	0.388688	14.3779	0.0575113	NS	1.24025
mmu-miR-872-3p	0.404435	7.37781	0.0546005	NS	1.2628
mmu-miR-326-3p	0.406479	2.68639	0.22237	NS	0.652925
mmu-miR-206-5p	0.409698	1.013	0.483743	NS	0.315385
mmu-miR-466e-5p	0.410939	1.94716	0.31384	NS	0.503292
mmu-miR-1198-3p	0.415632	1.29618	0.387478	NS	0.411752
mmu-miR-33-3p	0.421229	1.63786	0.336846	NS	0.472568
mmu-miR-22-5p	0.421623	8.26499	0.0424482	p.value>0.05	1.37214
mmu-miR-29c-3p	0.436859	3.89849	0.100049	NS	0.999788
mmu-miR-214-5p	0.437844	9.17711	0.0338455	p.value>0.05	1.4705
mmu-miR-455-5p	0.443069	5.44248	0.0514388	NS	1.28871
mmu-miR-671-5p	0.451218	5.31825	0.0478174	p.value>0.05	1.32041
mmu-miR-155-3p	0.452251	4.76475	0.0588507	NS	1.23025
mmu-miR-145a-3p	0.463975	9.1511	0.0245923	p.value>0.05	1.6092
mmu-miR-16-2-3p	0.47841	4.57361	0.0492771	p.value>0.05	1.30735
mmu-miR-1981-3p	0.479249	3.77868	0.0789422	NS	1.10269
mmu-miR-27b-3p	0.487552	14.1332	0.0172943	p.value>0.05	1.7621
mmu-miR-133b-3p	0.510179	5.60644	0.0233996	p.value>0.05	1.63079
mmu-miR-301a-3p	0.519073	3.14929	0.0846464	NS	1.07239
mmu-miR-1949	0.525236	1.69592	0.257543	NS	0.58915
mmu-miR-100-3p	0.532356	2.05544	0.188555	NS	0.724562
mmu-miR-9769-3p	0.543541	0.736492	0.428549	NS	0.368
mmu-miR-30b-5p	0.547719	8.5225	0.00829809	p.value>0.05	2.08102
mmu-miR-196b-5p	0.555514	9.82841	0.00699381	p.value>0.05	2.15529
mmu-miR-206-3p	0.555553	11.475	0.00679451	p.value>0.05	2.16784
mmu-miR-328-3p	0.555918	9.75755	0.00696746	p.value>0.05	2.15693
mmu-miR-425-5p	0.563684	8.77409	0.00649604	p.value>0.05	2.18735
mmu-miR-598-3p	0.572035	4.5313	0.0203095	p.value>0.05	1.6923
mmu-miR-3095-5p	0.577962	2.36683	0.0970434	NS	1.01303
mmu-miR-199a-3p	0.580047	15.2157	0.0046604	p.value>0.05	2.33158
mmu-miR-199b-3p	0.580047	15.2157	0.0046604	p.value>0.05	2.33158
mmu-miR-200c-3p	0.581939	1.96074	0.145128	NS	0.83825
mmu-miR-582-3p	0.587686	6.07845	0.00731073	p.value>0.05	2.13604
mmu-miR-466b-5p	0.588262	5.28318	0.0105726	p.value>0.05	1.97582
mmu-miR-466o-5p	0.588262	5.28318	0.0105726	p.value>0.05	1.97582
mmu-miR-6994-3p	0.588937	0.94695	0.312326	NS	0.505393
mmu-miR-503-5p	0.592064	6.73163	0.00563467	p.value>0.05	2.24913
mmu-miR-574-3p	0.593728	6.60231	0.00566242	p.value>0.05	2.247
mmu-miR-7b-5p	0.599889	6.68332	0.00509744	p.value>0.05	2.29265
mmu-miR-3068-5p	0.600935	4.58407	0.013388	p.value>0.05	1.87329
mmu-miR-30d-3p	0.61171	4.9045	0.00945331	p.value>0.05	2.02442
mmu-miR-365-1-5p	0.627126	2.54905	0.0732397	NS	1.13525
mmu-miR-669c-5p	0.635132	4.36895	0.0104157	p.value>0.05	1.98231
mmu-let-7c-2-3p	0.63816	10.6004	0.0019221	p.value>0.05	2.71622
mmu-let-7a-1-3p	0.63816	10.6004	0.0019221	p.value>0.05	2.71622
mmu-miR-212-5p	0.638246	4.02736	0.0134572	p.value>0.05	1.87105
mmu-miR-152-3p	0.638423	9.95917	0.00194762	p.value>0.05	2.7105
mmu-miR-132-3p	0.648189	4.56988	0.00792908	p.value>0.05	2.10078
mmu-miR-3068-3p	0.665152	4.39542	0.00695039	p.value>0.05	2.15799
mmu-miR-23b-5p	0.668392	5.36147	0.00341377	p.value>0.05	2.46677
mmu-miR-34c-3p	0.685271	6.08734	0.00175342	p.value>0.05	2.75611
mmu-miR-615-5p	0.688238	5.70344	0.00203291	p.value>0.05	2.69188
mmu-miR-152-5p	0.698442	6.88811	0.00105364	p.value>0.05	2.97731
mmu-miR-503-3p	0.703219	7.23572	0.000886664	p.value>0.05	3.05224
mmu-miR-140-5p	0.704343	10.8068	0.000621329	p.value>0.05	3.20668
mmu-miR-1981-5p	0.706772	7.07781	0.000869663	p.value>0.05	3.06065
mmu-miR-26a-1-3p	0.707392	1.75046	0.0845039	NS	1.07312
mmu-miR-542-5p	0.712235	0.61651	0.316045	NS	0.500252
mmu-miR-19a-3p	0.725509	4.48099	0.00338817	p.value>0.05	2.47003
mmu-miR-29b-3p	0.728359	8.71548	0.000451154	p.value>0.05	3.34568
mmu-miR-760-3p	0.733189	3.7962	0.00653578	p.value>0.05	2.1847
mmu-miR-199b-5p	0.738046	6.24758	0.000718296	p.value>0.05	3.1437
mmu-miR-466c-5p	0.748407	4.20589	0.00327421	p.value>0.05	2.48489
mmu-miR-181a-5p	0.751114	10.0375	0.000272262	p.value>0.05	3.56501
mmu-miR-210-5p	0.752333	2.50326	0.0277118	p.value>0.05	1.55733
mmu-miR-1843b-5p	0.757975	6.34217	0.000493381	p.value>0.05	3.30682
mmu-miR-450b-3p	0.761706	6.13998	0.000499033	p.value>0.05	3.30187
mmu-miR-23b-3p	0.784013	11.1419	0.000140736	p.value>0.05	3.8516
mmu-miR-322-3p	0.787743	8.85708	0.000147756	p.value>0.05	3.83046
mmu-miR-1843a-5p	0.78867	5.44046	0.000512329	p.value>0.05	3.29045
mmu-miR-883a-3p	0.793645	0.877822	0.179719	NS	0.745406
mmu-miR-34b-5p	0.801336	7.73523	0.000135837	p.value>0.05	3.86698
mmu-miR-98-3p	0.803794	3.22654	0.00625146	p.value>0.05	2.20402
mmu-miR-27b-5p	0.808016	7.16206	0.000139916	p.value>0.05	3.85413
mmu-miR-34c-5p	0.812265	10.6524	8.17947e-05	p.value>0.05	4.08727
mmu-miR-322-5p	0.823108	6.95005	0.000113423	p.value>0.05	3.9453
mmu-miR-181b-5p	0.831313	10.3249	5.64218e-05	p.value>0.05	4.24855
mmu-miR-465c-3p	0.831851	4.33408	0.000837455	p.value>0.05	3.07704
mmu-miR-465b-3p	0.831851	4.33408	0.000837455	p.value>0.05	3.07704
mmu-miR-465a-3p	0.831851	4.33408	0.000837455	p.value>0.05	3.07704
mmu-miR-582-5p	0.838248	3.51606	0.00296748	p.value>0.05	2.52761
mmu-miR-34b-3p	0.839359	8.42245	5.66484e-05	p.value>0.05	4.24681
mmu-miR-872-5p	0.84637	9.15156	4.48615e-05	p.value>0.05	4.34813
mmu-miR-7091-5p	0.849455	0.807121	0.166093	NS	0.779649
mmu-miR-6960-5p	0.851557	1.3411	0.0857668	NS	1.06668
mmu-miR-132-5p	0.85967	4.44981	0.000527014	p.value>0.05	3.27818
mmu-miR-466p-5p	0.892971	1.29016	0.0785181	NS	1.10503
mmu-miR-6399	0.905307	1.92319	0.0311996	p.value>0.05	1.50585
mmu-miR-871-3p	0.90822	3.17002	0.00248958	p.value>0.05	2.60387
mmu-miR-450a-5p	0.943967	8.4128	6.19206e-06	p.value>0.05	5.20816
mmu-miR-224-5p	0.980137	8.83333	2.53169e-06	p.value>0.05	5.59659
mmu-miR-466m-5p	1.00589	2.69525	0.00293503	Log2FC=Up&P	2.53239
mmu-miR-669m-5p	1.00589	2.69525	0.00293503	Log2FC=Up&P	2.53239
mmu-miR-450a-1-3p	1.01969	2.57427	0.00245586	Log2FC=Up&P	2.6098
mmu-miR-466f-3p	1.02631	4.13067	7.36336e-05	Log2FC=Up&P	4.13292
mmu-miR-210-3p	1.03529	7.13326	1.18868e-06	Log2FC=Up&P	5.92494
mmu-miR-3081-3p	1.04325	3.90296	9.36956e-05	Log2FC=Up&P	4.02828
mmu-miR-466i-3p	1.08394	1.62874	0.013018	Log2FC=Up&P	1.88545
mmu-miR-466k	1.08857	0.840231	0.0678932	p.value>0.05	1.16817
mmu-miR-146b-5p	1.0961	8.90649	1.49754e-07	Log2FC=Up&P	6.82462
mmu-miR-470-5p	1.12316	2.38218	0.00186426	Log2FC=Up&P	2.72949
mmu-miR-466f	1.12407	2.94906	0.000395852	Log2FC=Up&P	3.40247
mmu-miR-450b-5p	1.15997	6.22023	1.39395e-07	Log2FC=Up&P	6.85575
mmu-miR-466f-5p	1.17573	2.8989	0.000228703	Log2FC=Up&P	3.64073
mmu-miR-181a-1-3p	1.18479	5.57102	1.99611e-07	Log2FC=Up&P	6.69982
mmu-miR-669f-3p	1.20674	2.51789	0.00049519	Log2FC=Up&P	3.30523
mmu-miR-133a-3p	1.20793	6.81758	2.23166e-08	Log2FC=Up&P	7.65137
mmu-miR-669b-5p	1.21427	4.64301	7.36964e-07	Log2FC=Up&P	6.13255
mmu-miR-741-3p	1.22231	2.5285	0.000404628	Log2FC=Up&P	3.39294
mmu-miR-547-3p	1.22778	1.33667	0.0133442	Log2FC=Up&P	1.87471
mmu-miR-146b-3p	1.2294	1.72462	0.00372542	Log2FC=Up&P	2.42883
mmu-miR-24-1-5p	1.22998	4.78953	4.02391e-07	Log2FC=Up&P	6.39535
mmu-miR-29a-5p	1.24014	1.79812	0.00266326	Log2FC=Up&P	2.57459
mmu-miR-149-3p	1.25081	1.26021	0.014908	Log2FC=Up&P	1.82658
mmu-miR-465c-5p	1.27786	3.8259	2.65017e-06	Log2FC=Up&P	5.57673
mmu-miR-32-5p	1.2891	4.78164	1.23282e-07	Log2FC=Up&P	6.9091
mmu-miR-181a-2-3p	1.32672	5.08197	2.01938e-08	Log2FC=Up&P	7.69478
mmu-miR-743a-3p	1.34116	1.00293	0.0155637	Log2FC=Up&P	1.80789
mmu-miR-542-3p	1.34326	5.85996	2.49423e-09	Log2FC=Up&P	8.60306
mmu-miR-669a-5p	1.36915	9.46053	6.15486e-11	Log2FC=Up&P	10.2108
mmu-miR-669p-5p	1.36915	9.46053	6.15486e-11	Log2FC=Up&P	10.2108
mmu-miR-190a-5p	1.38918	1.90004	0.000730758	Log2FC=Up&P	3.13623
mmu-miR-181b-1-3p	1.40125	1.4534	0.00323827	Log2FC=Up&P	2.48969
mmu-miR-669l-5p	1.41636	3.47251	1.16612e-06	Log2FC=Up&P	5.93326
mmu-miR-135a-5p	1.43477	1.72212	0.000854382	Log2FC=Up&P	3.06835
mmu-miR-195a-3p	1.44007	4.76752	4.13497e-09	Log2FC=Up&P	8.38353
mmu-miR-466g	1.45395	2.34105	9.5372e-05	Log2FC=Up&P	4.02058
mmu-miR-497a-5p	1.481	4.94456	8.61047e-10	Log2FC=Up&P	9.06497
mmu-miR-669a-3p	1.48306	7.14592	6.75349e-12	Log2FC=Up&P	11.1705
mmu-miR-669o-3p	1.48306	7.14592	6.75349e-12	Log2FC=Up&P	11.1705
mmu-miR-101c	1.49116	6.24767	2.07847e-11	Log2FC=Up&P	10.6823
mmu-miR-101a-3p	1.49345	6.21543	1.93757e-11	Log2FC=Up&P	10.7127
mmu-miR-880-3p	1.53905	1.35788	0.00203931	Log2FC=Up&P	2.69052
mmu-miR-669o-5p	1.55077	2.94237	1.95028e-06	Log2FC=Up&P	5.7099
mmu-miR-9-5p	1.69193	7.30245	6.13209e-15	Log2FC=Up&P	14.2124
mmu-miR-466e-3p	1.75337	8.32044	2.01771e-16	Log2FC=Up&P	15.6951
mmu-miR-466a-3p	1.75337	8.32044	2.01771e-16	Log2FC=Up&P	15.6951
mmu-miR-467b-5p	1.75814	10.4772	7.84112e-17	Log2FC=Up&P	16.1056
mmu-miR-467a-5p	1.75814	10.4772	7.84112e-17	Log2FC=Up&P	16.1056
mmu-miR-466p-3p	1.7636	8.3892	1.31942e-16	Log2FC=Up&P	15.8796
mmu-miR-466c-3p	1.7636	8.3892	1.31942e-16	Log2FC=Up&P	15.8796
mmu-miR-466b-3p	1.7636	8.3892	1.31942e-16	Log2FC=Up&P	15.8796
mmu-miR-297a-5p	1.76542	2.46597	1.46092e-06	Log2FC=Up&P	5.83537
mmu-miR-7224-3p	1.76663	1.96079	2.00625e-05	Log2FC=Up&P	4.69762
mmu-miR-669e-5p	1.80566	3.06245	2.46567e-08	Log2FC=Up&P	7.60806
mmu-miR-297b-3p	1.82542	3.48297	6.69662e-10	Log2FC=Up&P	9.17414
mmu-miR-297a-3p	1.82542	3.48297	6.69662e-10	Log2FC=Up&P	9.17414
mmu-miR-297c-3p	1.82542	3.48297	6.69662e-10	Log2FC=Up&P	9.17414
mmu-miR-881-3p	1.82905	3.6645	2.28012e-10	Log2FC=Up&P	9.64204
mmu-miR-195a-5p	1.86314	4.81637	7.94757e-14	Log2FC=Up&P	13.0998
mmu-miR-467d-3p	1.8682	7.08065	1.71647e-17	Log2FC=Up&P	16.7654
mmu-miR-467a-3p	1.8682	7.08065	1.71647e-17	Log2FC=Up&P	16.7654
mmu-miR-467d-5p	1.93974	3.05327	1.98137e-09	Log2FC=Up&P	8.70303
mmu-miR-466h-3p	1.97044	2.2592	3.86468e-07	Log2FC=Up&P	6.41289
mmu-miR-466d-3p	1.9707	2.77468	1.05316e-08	Log2FC=Up&P	7.97751
mmu-miR-9-3p	1.97746	2.96062	2.11766e-09	Log2FC=Up&P	8.67414
mmu-miR-344b-3p	2.03992	3.50745	1.16177e-11	Log2FC=Up&P	10.9349
mmu-miR-467c-5p	2.07243	5.73649	8.58601e-19	Log2FC=Up&P	18.0662
mmu-miR-344d-3p	2.29139	8.43384	4.65813e-26	Log2FC=Up&P	25.3318
mmu-miR-466h-5p	2.29739	2.12064	2.96328e-08	Log2FC=Up&P	7.52823
mmu-miR-669d-5p	2.30659	3.13553	1.99365e-12	Log2FC=Up&P	11.7004
mmu-miR-218-5p	2.45945	9.40758	8.98113e-30	Log2FC=Up&P	29.0467
mmu-miR-146a-5p	2.49022	4.31362	1.34285e-19	Log2FC=Up&P	18.872
mmu-miR-467e-5p	2.53255	3.64605	1.36953e-16	Log2FC=Up&P	15.8634
mmu-miR-148a-5p	2.56264	5.22469	1.60939e-24	Log2FC=Up&P	23.7933
mmu-miR-148a-3p	2.88898	11.2244	1.80049e-39	Log2FC=Up&P	38.7446
mmu-miR-344-3p	4.11647	6.3264	1.43306e-56	Log2FC=Up&P	55.8437
mmu-miR-1a-3p	5.38976	7.08468	9.64045e-86	Log2FC=Up&P	85.0159

## Sheet: Sheet2
24 common elements in "Atf4 overexpressed cells incubated in GM" and "Up-expressed in C2C12 myoblasts differentiation "	Expression changes in Atf4 overexpressed cells incubated in GM			Expression changes in in C2C12 myoblasts differentiation for 3 days
	logFC	status	-LOG10(P.Value)	logFC	status
mmu-miR-142a-3p	-1.77847	Log2FC=Down&P	5.81989	1.36983	Log2FC=Up&P
mmu-miR-210-3p	1.03529	Log2FC=Up&P	5.92494	1.23831	Log2FC=Up&P
mmu-miR-181a-1-3p	1.18479	Log2FC=Up&P	6.69982	1.8672	Log2FC=Up&P
mmu-miR-133a-3p	1.20793	Log2FC=Up&P	7.65137	3.3156	Log2FC=Up&P
mmu-miR-547-3p	1.22778	Log2FC=Up&P	1.87471	1.38395	Log2FC=Up&P
mmu-miR-542-3p	1.34326	Log2FC=Up&P	8.60306	1.66931	Log2FC=Up&P
mmu-miR-181b-1-3p	1.40125	Log2FC=Up&P	2.48969	1.74733	Log2FC=Up&P
mmu-miR-9-5p	1.69193	Log2FC=Up&P	14.2124	2.02997	Log2FC=Up&P
mmu-miR-195a-5p	1.86314	Log2FC=Up&P	13.0998	1.74803	Log2FC=Up&P
mmu-miR-466d-3p	1.9707	Log2FC=Up&P	7.97751	1.18314	Log2FC=Up&P
mmu-miR-9-3p	1.97746	Log2FC=Up&P	8.67414	1.62496	Log2FC=Up&P
mmu-miR-344d-3p	2.29139	Log2FC=Up&P	25.3318	1.33558	Log2FC=Up&P
mmu-miR-218-5p	2.45945	Log2FC=Up&P	29.0467	2.41268	Log2FC=Up&P
mmu-miR-148a-5p	2.56264	Log2FC=Up&P	23.7933	2.85499	Log2FC=Up&P
mmu-miR-148a-3p	2.88898	Log2FC=Up&P	38.7446	1.98008	Log2FC=Up&P
mmu-miR-344-3p	4.11647	Log2FC=Up&P	55.8437	1.85563	Log2FC=Up&P
mmu-miR-1a-3p	5.38976	Log2FC=Up&P	85.0159	6.65635	Log2FC=Up&P
mmu-mir-497a-5p	1.481	Log2FC=Up&P	9.06497	1.16113	Log2FC=Up&P
mmu-mir-466e-3p	1.75337	Log2FC=Up&P	15.6951	1.0254	Log2FC=Up&P
mmu-mir-466a-3p	1.75337	Log2FC=Up&P	15.6951	1.0254	Log2FC=Up&P
mmu-mir-466p-3p	1.7636	Log2FC=Up&P	15.8796	1.00494	Log2FC=Up&P
mmu-mir-466c-3p	1.7636	Log2FC=Up&P	15.8796	1.00494	Log2FC=Up&P
mmu-mir-466b-3p	1.7636	Log2FC=Up&P	15.8796	1.00494	Log2FC=Up&P
mmu-mir-467d-5p	1.93974	Log2FC=Up&P	8.70303	1.09474	Log2FC=Up&P
14 common elements in "Atf4 overexpressed cells incubated in GM" and "Down-expressed in C2C12 myoblasts differentiation "	Expression changes in Atf4 overexpressed cells incubated in GM			Expression changes in in C2C12 myoblasts differentiation for 3 days
	logFC	status	-LOG10(P.Value)	logFC	status
mmu-miR-6540-5p	-4.58962	Log2FC=Down&P	64.4741	-2.40211	Log2FC=Down&P
mmu-miR-383-5p	-2.29351	Log2FC=Down&P	21.3363	-2.38972	Log2FC=Down&P
mmu-miR-1933-3p	-1.84622	Log2FC=Down&P	9.11436	-2.43685	Log2FC=Down&P
mmu-miR-1946a	-1.76888	Log2FC=Down&P	14.9303	-2.54785	Log2FC=Down&P
mmu-miR-1941-3p	-1.22508	Log2FC=Down&P	4.51422	-1.07998	Log2FC=Down&P
mmu-miR-92a-1-5p	-1.21801	Log2FC=Down&P	7.71606	-1.05005	Log2FC=Down&P
mmu-miR-182-3p	-1.10962	Log2FC=Down&P	6.55419	-1.60176	Log2FC=Down&P
mmu-miR-1191b-5p	-1.09185	Log2FC=Down&P	3.28039	-1.00355	Log2FC=Down&P
mmu-miR-10b-5p	-1.02244	Log2FC=Down&P	2.50113	-1.24213	Log2FC=Down&P
mmu-mir-1934-3p	-1.6444	Log2FC=Down&P	3.80423	-1.18917	Log2FC=Down&P
mmu-mir-3066-3p	-1.29966	Log2FC=Down&P	3.27143	-1.2125	Log2FC=Down&P
mmu-mir-1969	-1.23009	Log2FC=Down&P	1.77732	-1.2125	Log2FC=Down&P
mmu-mir-1938	-1.17614	Log2FC=Down&P	1.96767	-2.3453	Log2FC=Down&P
mmu-mir-1931	-1.03035	Log2FC=Down&P	4.11689	-1.68204	Log2FC=Down&P
