# Supplementary material for: PERK Signaling Controls Myoblast Differentiation by Regulating MicroRNA Networks
Source: Front Cell Dev Biol. 2021 May 28;9:670435. doi: 10.3389/fcell.2021.670435 (PMC8193987; doi:10.3389/fcell.2021.670435)
Supplement: Supplementary file 4 [file Table_4.XLSX]

## Sheet: Supplementary Table S1
SUPPLEMENTARY TABLE S3: PRIMERS USED FOR VECTORS CONSTRUCTION
Name	Sequence(5’-3’)
psiCheck2- Ppp1cc -FW1	TCGAGTTCATAACCTTCCTTTTTAAACTGTGATGTGCTGGTCAGCTTGCCCAGGTGC
psiCheck2- Ppp1cc -RW1	GGCCGCACCTGGGCAAGCTGACCAGCACATCACAGTTTAAAAAGGAAGGTTATGAAC
psiCheck2- Ppp1cc FM1	TCGAGTTCATAACCTTCCTTTTTAAGTCACAATGTGCTGGTCAGCTTGCCCAGGTGC
psiCheck2- Ppp1cc -RM1	GGCCGCACCTGGGCAAGCTGACCAGCACATTGTGACTTAAAAAGGAAGGTTATGAAC
psiCheck2- Ppp1cc -FW2	TCGAGAAATGCATTCTGTTGATACAAACCACTGTGAACAATTTTTTTTCCAGTTTGC
psiCheck2- Ppp1cc -RW2	GGCCGCAAACTGGAAAAAAAATTGTTCACAGTGGTTTGTATCAACAGAATGCATTTC
psiCheck2- Ppp1cc -FM2	TCGAGAAATGCATTCTGTTGATACAAACCGTCACAAACAATTTTTTTTCCAGTTTGC
psiCheck2- Ppp1cc -RM2	GGCCGCAAACTGGAAAAAAAATTGTTTGTGACGGTTTGTATCAACAGAATGCATTTC
psiCheck2- Ppp1cc -FW3	TCGAGGAAAGCTTCAAATTATAGAAACAACACTGTCCTATACGAGTGACCGATAAGC
psiCheck2- Ppp1cc -RW3	GGCCGCTTATCGGTCACTCGTATAGGACAGTGTTGTTTCTATAATTTGAAGCTTTCC
psiCheck2- Ppp1cc -FM3	TCGAGGAAAGCTTCAAATTATAGAAACAATGTCACCCTATACGAGTGACCGATAAGC
psiCheck2-Ppp1cc-RM3	GGCCGCTTATCGGTCACTCGTATAGGGTGACATTGTTTCTATAATTTGAAGCTTTCC
psiCheck2- Edem3-FW	TCGAGGTATACAATATTTCTAATGGAAACTATGTACTGTGATGTAAAAGTCTGC
psiCheck2- Edem3-RW	GGCCGCAGACTTTTACATCACAGTACATAGTTTCCATTAGAAATATTGTATACC
psiCheck2- Edem3-FM	TCGAGGTATACAATATTTCTAATGGAAACTATGTTGACACTTGTAAAAGTCTGC
psiCheck2-Edem3-RM	GGCCGCAGACTTTTACAAGTGTCAACATAGTTTCCATTAGAAATATTGTATACC
psiCheck2- Ngly1-FW	TCGAGAGTGTGAGCCCCATCCCACCCCGACAGACACTGTGAACGGAAGACAGGC
psiCheck2- Ngly1-RW	GGCCGCCTGTCTTCCGTTCACAGTGTCTGTCGGGGTGGGATGGGGCTCACACTC
psiCheck2- Ngly1-FM	TCGAGAGTGTGAGCCCCATCCCACCCCGACAGAGTGACACTACGGAAGACAGGC
psiCheck2-	GGCCGCCTGTCTTCCGTAGTGTCACTCTGTCGGGGTGGGATGGGGCTCACACTC
Ngly1-RM
psiCheck2- Dnajb1-WF1	TCGAGCCTGTGCACTAGTCAGTCTCCACTGTGTGGGAGGTTCTTGTTTTATCGC
psiCheck2- Dnajb1-WR1	GGCCGCGATAAAACAAGAACCTCCCACACAGTGGAGACTGACTAGTGCACAGGC
psiCheck2- Dnajb1-MF1	TCGAGCCTGTGCACTAGTCAGTCTCTGTCACATGGGAGGTTCTTGTTTTATCGC
psiCheck2- Dnajb1-MR1	GGCCGCGATAAAACAAGAACCTCCCATGTGACAGAGACTGACTAGTGCACAGGC
psiCheck2- Dnajb1-WF2	TCGAGAAAAGGGTCTTTGCTTCTGATGAAAGGAGCACTGTGGAACGTATGTAGC
psiCheck2- Dnajb1-WR2	GGCCGCTACATACGTTCCACAGTGCTCCTTTCATCAGAAGCAAAGACCCTTTTC
psiCheck2- Dnajb1-MF2	TCGAGAAAAGGGTCTTTGCTTCTGATGAAAGGAGGTGACACGAACGTATGTAGC
psiCheck2-Dnajb1-MR2	GGCCGCTACATACGTTCGTGTCACCTCCTTTCATCAGAAGCAAAGACCCTTTTC
psiCheck2- Map2k7-FW1	TCGAGAGTGTGAGCCCCATCCCACCCCGACAGACACTGTGAACGGAAGACAGGC
psiCheck2- Map2k7-RW1	GGCCGCCTGTCTTCCGTTCACAGTGTCTGTCGGGGTGGGATGGGGCTCACACTC
psiCheck2- Map2k7-FM1	TCGAGAGTGTGAGCCCCATCCCACCCCGACAGAGTGACACTACGGAAGACAGGC
psiCheck2- Map2k7-RM1	GGCCGCCTGTCTTCCGTAGTGTCACTCTGTCGGGGTGGGATGGGGCTCACACTC
psiCheck2- Map2k7-FW2	TCGAGTGATGCAACCATACGTAGGCTTAGGTGACACTGTGGCTCTTAACTGTGC
psiCheck2- Map2k7-RW2	GGCCGCACAGTTAAGAGCCACAGTGTCACCTAAGCCTACGTATGGTTGCATCAC
psiCheck2- Map2k7-FM2	TCGAGTGATGCAACCATACGTAGGCTTAGGTGAGTGACACGCTCTTAACTGTGC
psiCheck2-Map2k7-RM2	GGCCGCACAGTTAAGAGCGTGTCACTCACCTAAGCCTACGTATGGTTGCATCAC
pmaxRFP-F	GAAGCCGCTAGCGCTACCGGTCGCCACCATGAGCGAGCT
pmaxRFP-R	TCCAAACTCATCGAGCTCGAGTTATCTGTGCCCCAGTTTGCTA
pGL3- control-Atf4-5’UTR-F	CTAGGCTTTTGCAAAAAGCTTCTTCCCCTCCCGCAGGGC
pGL3-control-Atf4-5’UTR-R	TGTTTTTGGCGTCTTCCATGGATGTTGTGGGGCTTTGCTGG
shPerk-F	CCGGCCTCTACTGTTCACTCAGAAACTCGAGTTTCTGAGTGAACAGTAGAGGTTTTTG
shPerk -R	AATTCAAAAACCTCTACTGTTCACTCAGAAACTCGAGTTTCTGAGTGAACAGTAGAGG
shIre1-F	CCGGGCTAACGCCTACTCTGTATGTCTCGAGACATACAGAGTAGGCGTTAGCTTTTTG
shIre1-R	AATTCAAAAAGCTAACGCCTACTCTGTATGTCTCGAGACATACAGAGTAGGCGTTAGC
shAtf6-F	CCGGGCTCGGTAGTTTGTATCTTAACTCGAGTTAAGATACAAACTACCGAGCTTTTTG
shAtf6-R	AATTCAAAAAGCTCGGTAGTTTGTATCTTAACTCGAGTTAAGATACAAACTACCGAGC
shPpp1cc-F	CCGGCGCCAGCATCAATAGGATCTACTCGAGTAGATCCTATTGATGCTGGCGTTTTTG
shPpp1cc -R	AATTCAAAAACGCCAGCATCAATAGGATCTACTCGAGTAGATCCTATTGATGCTGGCG
shArpp21-F	CCGGCAGAAGTCTTGCTGTCTGTGACTCGAGTCACAGACAGCAAGACTTCTGTTTTTG
shArpp21-R	AATTCAAAAACAGAAGTCTTGCTGTCTGTGACTCGAGTCACAGACAGCAAGACTTCTG
PSBV1-Arpp21-F	GATTCTAGAGCTAGCGAATTCATGTCTGAGCAAGGAGGACTGACT
PSBV1-Arpp21-R	GATCGCAGATCCTTCGCGGCCGCTCAGAACTTGACCTGCCAGCC
EF1α-Atf4-F	GATTCTAGAGCTAGCGAATTCATGACCGAGATGAGCTTCCTGA
EF1α-Atf4-R	GATCGCAGATCCTTCGCGGCCGCTTACGGAACTCTCTTCTTCCCCC
EF1α-Ppp1cc-F	GTGAGGAATTTCGACGAATTCATGGCGGATATCGACAAACTCA
EF1α-Ppp1cc -R	CCGATCGATAGATCACCTGCAGGCTATTTCTTTGCTTGCTTTGTGATC
