# Supplementary material for: PERK Signaling Controls Myoblast Differentiation by Regulating MicroRNA Networks
Source: Front Cell Dev Biol. 2021 May 28;9:670435. doi: 10.3389/fcell.2021.670435 (PMC8193987; doi:10.3389/fcell.2021.670435)
Supplement: Supplementary file 5 [file Table_5.XLSX]

## Sheet: Supplementary Table S2
Supplementary Table S4: Primers used for reverse transcription and real-time PCR
Primer	Sequence(5’-3’)
RT-miR-128-3p	CTCAACTGGTGTCGTGGAGTCGGCAATTCAGTTGAGAAAGAGAC
FP-miR-128-3p	TCGCCTCACAGTGAACCGGT
RT-miR-142a-5p	CTCAACTGGTGTCGTGGAGTCGGCAATTCAGTTGAGAGTAGTGC
FP-miR-142a-5p	TCGCCCATAAAGTAGAAAGC
RT-miR-142a-3p	CTCAACTGGTGTCGTGGAGTCGGCAATTCAGTTGAGTCCATAAA
FP-miR-142a-3p	TCGCCGATGTAGTGTTTCCTACTT
RT-miR-743b-3p	CTCAACTGGTGTCGTGGAGTCGGCAATTCAGTTGAGTCTATTCA
FP-miR-743b-3p	TCGCCGGAAAGACATCATGCTG
RT-miR-741b-3p	CTCAACTGGTGTCGTGGAGTCGGCAATTCAGTTGAGTCTACATA
FP-miR-741b-3p	TCGCCGTGAGAGATGCCATTCTA
RT-miR-465a/b/c-3p	CTCAACTGGTGTCGTGGAGTCGGCAATTCAGTTGAGTCTACTTA
FP-miR-465a/b/c-3p	TCGCCGATCAGGGCCTTTCTA
RT-miR-470-5p	CTCAACTGGTGTCGTGGAGTCGGCAATTCAGTTGAGACTCACCA
FP-miR-470-5p	TCGACTTCTTGGACTGGCACTG
RT-miR-871-3p	CTCAACTGGTGTCGTGGAGTCGGCAATTCAGTTGAGATTATCCA
FP-miR-871-3p	TCGACTGACTGGCACCATTCTG
RT-miR-9-5p	CTCAACTGGTGTCGTGGAGTCGGCAATTCAGTTGAGTCATACAG
FP-miR-9-5p	TCGCCGATCTTTGGTTATCTAGCT
RT-miR-881-3p	CTCAACTGGTGTCGTGGAGTCGGCAATTCAGTTGAGTCTATTCA
FP-miR-881-3p	TCGCCGAAACTGTGTCTTTTCTG
RT-miR-218-5p	CTCAACTGGTGTCGTGGAGTCGGCAATTCAGTTGAGACATGGTT
FP-miR-218-5p	TCGCCGACTTGTGCTTGATCTAA
RT-miR-148-3p	CTCAACTGGTGTCGTGGAGTCGGCAATTCAGTTGAGACAAAGTT
FP-miR-148-3p	TCGCCGTCAGTGCACTACAGAA
RT-miR-146b-5p	CTCAACTGGTGTCGTGGAGTCGGCAATTCAGTTGAGAGCCTATG
FP-miR-146b-5p	TCGCCGATGAGAACTGAATTCCA
RT-miR-383-5p	CTCAACTGGTGTCGTGGAGTCGGCAATTCAGTTGAGAGCCACAG
FP-miR-383-5p	TCGCCGAGATCAGAAGGTGACT
RT-miR-675-5p	CTCAACTGGTGTCGTGGAGTCGGCAATTCAGTTGAGACTGTGGG
FP-miR-675-5p	TCATGGTGCGGAAAGGGCC
RT-miR-675-3p	CTCAACTGGTGTCGTGGAGTCGGCAATTCAGTTGAGACTGAGCG
FP-miR-675-3p	TCGACCTGTATGCCCTAACCG
RT-miR-129-5p	CTCAACTGGTGTCGTGGAGTCGGCAATTCAGTTGAGGCAAGCCC
FP-miR-129-5p	TCGCCCTTTTTGCGGTCTGG
RT-miR-133a-3p	CTCAACTGGTGTCGTGGAGTCGGCAATTCAGTTGAGCAGCTGGT
FP-miR-133a-3p	TCGCCTTTGGTCCCCTTCAAC
RT-miR-133b-3p	CTCAACTGGTGTCGTGGAGTCGGCAATTCAGTTGAGTAGCTGGT
FP-miR-133b-3p	TCGCCTTTGGTCCCCTTCAAC
RT-miR-188-5p	CTCAACTGGTGTCGTGGAGTCGGCAATTCAGTTGAGCCCTCCAC
FP-miR-188-5p	TCGCCCATCCCTTGCATGGT
RT-miR-206-3p	CTCAACTGGTGTCGTGGAGTCGGCAATTCAGTTGAGCCACACAC
FP-miR-206-3p	TCGCCGATGGAATGTAAGGAAGT
RT-miR-362-5p	CTCAACTGGTGTCGTGGAGTCGGCAATTCAGTTGAGATTCACAC
FP-miR-362-5p	TCGCCAATCCTTGGAACCTAGGT
RT-miR-486a/b-5p	CTCAACTGGTGTCGTGGAGTCGGCAATTCAGTTGAGCTCGGGGC
FP-miR-486a/b-5p	TCGCCTCCTGTACTGAGCTGC
RT-miR-351-5p	CTCAACTGGTGTCGTGGAGTCGGCAATTCAGTTGAGCAGGCTCA
FP-miR-351-5p	TCGCTCCCTGAGGAGCCCTTTG
RT-miR-1a-3p	CTCAACTGGTGTCGTGGAGTCGGCAATTCAGTTGAGATACATAC
FP-miR-1a-3p	TCGCCGACTGGAATGTAAAGAAGT
RT-miR-199b-5p	CTCAACTGGTGTCGTGGAGTCGGCAATTCAGTTGAGGAACAGGT
FP-miR-199b-5p	TCGCCCCCAGTGTTTAGACTAC
RT-miR-2137	CTCAACTGGTGTCGTGGAGTCGGCAATTCAGTTGAGCTCCCTGG
FP-miR-2137	TCGCCGCCGGCGGGAGCCCC
RT-miR-6240	CTCAACTGGTGTCGTGGAGTCGGCAATTCAGTTGAGCGCCGTGG
FP-miR-6240	TACCAAAGCATCGCGAAGGCCC
RT-miR-503-5p	CTCAACTGGTGTCGTGGAGTCGGCAATTCAGTTGAGCTGCAGTA
FP-miR-503-5p	TCGCCTAGCAGCGGGAACAGTA
RT-miR-450b-5p	CTCAACTGGTGTCGTGGAGTCGGCAATTCAGTTGAGTATTCAGG
FP-miR-450b-6p	TCGCCGATTTTGCAGTATGTTCC
RT-miR-322-5p	CTCAACTGGTGTCGTGGAGTCGGCAATTCAGTTGAGTCCAAAAC
FP-miR-322-5p	TCGCCCAGCAGCAATTCATGT
RT-U6	TTCACGAATTTGCGTGTCAT
UNIV-RP-21	CTCAACTGGTGTCGTGGAGTC
U6-qF	CGCTTCGGCAGCACATATAC
U6-qR	TTCACGAATTTGCGTGTCAT
