# Supplementary material for: PERK Signaling Controls Myoblast Differentiation by Regulating MicroRNA Networks
Source: Front Cell Dev Biol. 2021 May 28;9:670435. doi: 10.3389/fcell.2021.670435 (PMC8193987; doi:10.3389/fcell.2021.670435)
Supplement: Supplementary file 6 [file Table_6.XLSX]

## Sheet: Sheet1
Supplementary Table S4: Primers of pri-miRNA used for reverse transcription and real-time PCR
pri-miR-450b-qF	GCAGTATGTTCCTGAATACA
pri-miR-450b-qR	TGCATGCAAAATGTTCCCAATACG
pri-miR-503-qF	TGCCCTAGCAGCGGGAACAG
pri-miR-503-qR	CCCAGGCAGTGGAAACAATAC
pri-miR-322-qF	CCTCGTTGACTCCGAAGGGC
pri-miR-322-qR	CCCACGAAGGGGTGTTGCAG
pri-miR-351-qF	CATGGCACCTCCGTTTCCCT
pri-miR-351-qR	CTCCAGTTCCCAGGCGCCTC
pri-miR-199b-qF	CCAGAGGATACCTCCACTCC
pri-miR-199b-qR	CGAGGGTCTAACCCAGCCC
pri-miR-1a-2-qF	GCACATACTTCTTTATGTACCC
pri-miR-1a-2-qR	CTTTACATTCCATAGCACTG
pri-miR-1a-1-qF	GCTTGGGACACATACTTCTT
pri-miR-1a-1-qR	TTCCATAGCTTAGCAGGTTC
pri-miR-133a-2-qF	GAAGCCAAATGCTTTGCTGAAG
pri-miR-133a-2-qR	GCGGCGTGATCAATGCGCAGC
pri-miR-133a-1-qF	TGGAACCAAATCGCCTCTTC
pri-miR-133a-1-qR	GCTGGTTGAAGGGGACCAAA
pri-miR-128-1-qF	GTTGGATTCGGGGCCGTA
pri-miR-128-1-qR	GCTGAAAAAGAGACCGGT
pri-miR-128-2-qF	GGGCCGATGCACTGTAAG
pri-miR-128-2-qR	GGGAAAGACCGGTTCACTG
