# Supplementary material for: PERK Signaling Controls Myoblast Differentiation by Regulating MicroRNA Networks
Source: Front Cell Dev Biol. 2021 May 28;9:670435. doi: 10.3389/fcell.2021.670435 (PMC8193987; doi:10.3389/fcell.2021.670435)
Supplement: Supplementary file 7 [file Table_7.XLSX]

## Sheet: Supplementary Table S2
Supplementary Table S4: Primers used for reverse transcription and real-time PCR
Primer	Sequence(5’-3’)
Perk-qF	CTACCCATTCAGCACCCAGA
Perk-qR	GGGGATGGAGAGAGCATGTC
Ire1-qF	TGAGAGCTACCACTCCCTGG
Ire1-qR	TTGGGCAGGTTGTTAGGAAA
Atf6-qF	TCCAAAGCGAAGAGCTGTCT
Atf6-qR	GATTGGCAGGGCTCACACTA
Atf4-qF	AATGGCCGGCTATGGATGAT
Atf4-qR	GCTCATCTGGCATGGTTTCC
Myod-qF	GGCTACGACACCGCCTACTA
Myod-qR	CTGGGTTCCCTGTTCTGTGT
Myog-qF	CTACAGGCCTTGCTCAGCTC
Myog-qR	ACGATGGACGTAAGGGAGTG
Mef2c-qF	GCTGGAAATAGTCCTGTGG
Mef2cqR	TTCCGACTGTTCATTCCAAGA
α-MHC-qF	AGATGAGAGGCTGAGCCGTA
α-MHC-qR	TTCTTGACTCCCATGAAGGC
Arpp21-qF	TACTGGAAGAAGGGCAGACG
Arpp21-qR	GGTTCTGAGCCGCCAGTC
Ppp1cc-qF	CTTCTCAGAGGGAACCACGA
Ppp1cc-qR	TGTGAACGTTTTCCACAGCTT
Ckap4-qF	GAGGTCAAGATGAAGGTGGC
Ckap4-qR	GTGTAGACGTCGGACTCCAT
Map2k7-qF	GATGTCGCGTCCTGGTTTAA
Map2k7-qR	CAGAGGGAAGGACTTGGGAG
Nfe2l2-qF	GCGACAGAAGGACTATGAGC
Nfe2l2-qR	CGGCTGAATTGGGAGGAATT
Dnajb1-qF	TGTGTTCTGGTGGTTCTGGT
Dnajb1-qR	AGCCTTCCCAGTGTTGAGTT
Edem3-qF	TACAAGCTCCTGCCAGCTTT
Edem3-qR	CCTGGCTTCTGGTTTTCTGA
Ngly1-qF	AGCCTACCCTCTGCTCCAAT
Ngly1-qR	GCACATGCTGAATGTTGGAC
Eif2s2-qF	GGAAAAGCTGACCCGACAAG
Eif2s2-qR	AGAATGGAGCTGGCAGTGAT
Oct4-qF	TGGAAAGGTGTTCAGCCAGA
Oct4-qR	CCTCACACGGTTCTCAATGC
Sox2-qF	TACCTCTTCCTCCCACTCCA
Sox2-qR	CTCTCCCCTTCTCCAGTTCG
Klf4-qF	AACTACCCTCCTTTCCTGCC
Klf4-qR	GTGTGGGTGGCTGTTCTTTT
Myc-qF	TCAGACACGGAGGAAAACGA
Myc-qR	CGTCTGCTTGAATGGACAGG
Nanog-qF	ATGCGGACTGTGTTCTCTCA
Nanog-qR	TGCTGAGCCCTTCTGAATCA
Cxcl12-qF	TCTCCTCAAGACAGCCGAAG
Cxcl12-qR	CCACCCTCCTTCCTTTCCTT
Ly6a-Qf	CGTGAAGACTTCCTGTTGCC
Ly6a-QR	ACTAGAGGGCTCCAGGAAGA
Ly6e-Qf	AGACCAACCCCGATACAGTG
Ly6e-QR	GCCTGAGACAGCACACTTTC
Mcam-qF	GCTTGAATCGTACCCAGCTG
Mcam-qR	TGTCTGTGGATCTGGGTTCC
Cebpa-qF	GAGGGACTGGAGTTATGACA
Cebpa-qR	CTGCCATTGCACAAGGCACC
Cebpb-qF	TGCGGGGTTGTTGATGTTTT
Cebpb-qR	TGCTCGAAACGGAAAAGGTT
Hdac1-qF	AATGACATCGTCCTGGCCAT
Hdac1-qR	TCCTGGGAAGTACTCTCCGT
Pcaf-qF	cgcaggggtgtcattgaatt
Pcaf-qR	gataccaccaatgacacggc
GAPDH-qF	CGTCCCGTAGACAAAATGGT
GAPDH-qR	TCAATGAAGGGGTCGTTGAT
