# Supplementary material for: PERK Signaling Controls Myoblast Differentiation by Regulating MicroRNA Networks
Source: Front Cell Dev Biol. 2021 May 28;9:670435. doi: 10.3389/fcell.2021.670435 (PMC8193987; doi:10.3389/fcell.2021.670435)
Supplement: Supplementary file 8 [file Table_8.XLSX]

## Sheet: Supplementary Table S2
Supplementary Table S5: Primers used for ChIP PCR
Primer	Sequence(5’-3’)
miR-206-ChIP-qF	TCCTCCCTTGGGAAAGACAC
miR-206-ChIP-qR	ACTTAGAGTGCAGAGCTGGG
miR-129-2-ChIP-qF1	TCGTCACCCACCAATCAGAA
miR-129-2-ChIP-qR1	GGCTAGAATGGGAGGGAGTC
miR-129-2-ChIP-qF2	CCTGCCCATTCTCCGAGTC
miR-129-2-ChIP-qR2	GCCTAGTCACGAGCCATGG
miR-129-2-ChIP-qF3	GGAATGGAAATGCGAGCCTC
miR-129-2-ChIP-qR3	GGAATTCTGCCAGCACGAAG
miR-1a-1/133a-2-ChIP-qF1	TCCCCACCAAGTGCGGACGC
miR-1a-1/133a-2-ChIP-qR1	TCGGGCTGGGCTGGTGA
miR-1a-1/133a-2-ChIP-qF2	CTCGCTACTGTCACCTCTGG
miR-1a-1/133a-2-ChIP-qR2	ATCCCAGAGCACTCACCTTC
miR-128-1-ChIP-qF1	TGTCACTTAATGTTGACCTAGCG
miR-128-1-ChIP-qR1	GGTAGAGTCTCACGGAAGGG
miR-128-1-ChIP-qF2	CTAACGGAGCGGGAGAGTG
miR-128-1-ChIP-qR2	CTCAAGGGGTTGGCGCTG
miR-128-1-ChIP-qF3	CACGAGGCCAAAGAACCAG
miR-128-1-ChIP-qR3	AGTCACCTGCCACGAACA
miR-450b/351-ChIP-qF1	TCTAAAGTCCCCAACCCACC
miR-450b/351-ChIP-qR1	TCCCTCACCAACTTCCCTTC
miR-450b/351-ChIP-qF2	GGCTTACCTCACTGCTTTCC
miR-450b/351-ChIP-qR2	CTGTGGGGCTCTGCTGGA
miR-450b/351-ChIP-qF3	CCAACCATTCGCCCGCTC
miR-450b/351-ChIP-qR3	CTTTCCCCTTTCTCCCTGGT
miR-322/503-ChIP-qF1	GTCACTAGGGCCCAAGTCTT
miR-322/503-ChIP-qR1	TGAGGGAGAGTTTGGCAGAG
miR-322/503-ChIP-qF2	GGCTTACCTCACTGCTTTCC
miR-322/503-ChIP-qR2	CTGTGGGGCTCTGCTGGA
miR-322/503-ChIP-qF3	CCAACCATTCGCCCGCTC
miR-322/503-ChIP-qR3	CTTTCCCCTTTCTCCCTGGT
GAPDH-qF1	CCATGGGGAAGGTGAAGGTC
GAPDH-qR1	GAAGGGGTCATTGATGGCAAC
