# Supplementary material for: PERK Signaling Controls Myoblast Differentiation by Regulating MicroRNA Networks
Source: Front Cell Dev Biol. 2021 May 28;9:670435. doi: 10.3389/fcell.2021.670435 (PMC8193987; doi:10.3389/fcell.2021.670435)
Supplement: Supplementary file 9 [file Table_9.XLSX]

## Sheet: p19_shnc-p19_shp_diffmiRNA
	logFC	logCPM	PValue	status	-LOG10
mmu-miR-302b-3p	1.8353	17.1183	3.14999e-18	Log2FC=Up&P	17.5017
mmu-miR-292a-5p	-0.0688578	15.8287	0.736134	NS	0.133043
mmu-miR-127-3p	-1.61238	14.5248	1.39135e-14	Log2FC=Down&P	13.8566
mmu-miR-302d-3p	2.21305	16.5589	3.66933e-25	Log2FC=Up&P	24.4354
mmu-miR-92a-3p	-0.800307	14.7118	9.96655e-05	p.value>0.05	4.00146
mmu-miR-293-3p	0.576505	14.9682	0.00492356	p.value>0.05	2.30772
mmu-miR-302a-5p	1.48324	15.3578	1.1729e-12	Log2FC=Up&P	11.9307
mmu-miR-26a-5p	0.951393	14.8132	3.9364e-06	p.value>0.05	5.4049
mmu-miR-20b-5p	-0.178951	14.0938	0.381488	NS	0.418519
mmu-miR-295-3p	0.490297	14.2681	0.0167011	p.value>0.05	1.77726
mmu-miR-7a-5p	0.305856	14.1372	0.134913	NS	0.869945
mmu-miR-148a-3p	1.97333	15.2717	1.19522e-20	Log2FC=Up&P	19.9226
mmu-miR-27b-3p	-0.215525	13.8557	0.291992	NS	0.534629
mmu-miR-302a-3p	2.22222	15.3179	2.45201e-25	Log2FC=Up&P	24.6105
mmu-miR-541-5p	-0.976771	13.3467	2.22327e-06	p.value>0.05	5.65301
mmu-miR-363-3p	0.240154	13.5898	0.240412	NS	0.619044
mmu-miR-106a-5p	-0.488196	13.0827	0.0172551	p.value>0.05	1.76308
mmu-miR-25-3p	0.0872885	13.2743	0.669564	NS	0.174208
mmu-miR-30c-5p	-0.235605	13.1094	0.249623	NS	0.602716
mmu-miR-467b-5p	0.547051	13.4596	0.00763545	p.value>0.05	2.11717
mmu-miR-467a-5p	0.54723	13.4595	0.00761583	p.value>0.05	2.11828
mmu-miR-103-3p	-0.586753	12.8047	0.00426056	p.value>0.05	2.37053
mmu-miR-99b-5p	-0.21603	12.9556	0.291173	NS	0.535849
mmu-miR-381-3p	-0.18135	12.9343	0.375518	NS	0.425369
mmu-miR-293-5p	-0.409821	12.8106	0.0455187	p.value>0.05	1.34181
mmu-miR-379-5p	-1.07019	12.3482	2.34639e-07	Log2FC=Down&P	6.6296
mmu-miR-294-3p	0.722148	13.1601	0.00044234	p.value>0.05	3.35424
mmu-miR-182-5p	1.63171	13.742	6.99447e-15	Log2FC=Up&P	14.1552
mmu-miR-409-3p	-1.74186	12.0242	1.41257e-16	Log2FC=Down&P	15.85
mmu-miR-411-5p	-1.24255	12.1056	2.27276e-09	Log2FC=Down&P	8.64345
mmu-miR-300-3p	-1.15612	12.058	2.52187e-08	Log2FC=Down&P	7.59828
mmu-miR-93-5p	0.1619	12.5913	0.428969	NS	0.367574
mmu-miR-291a-3p	1.12395	13.1746	5.64056e-08	Log2FC=Up&P	7.24868
mmu-miR-20a-5p	-0.00854308	12.4369	0.966885	NS	0.0146254
mmu-miR-292a-3p	1.22453	13.1201	3.58157e-09	Log2FC=Up&P	8.44593
mmu-miR-423-3p	-0.68885	12.0547	0.00081457	p.value>0.05	3.08907
mmu-miR-323-3p	-2.23612	11.6075	2.00257e-25	Log2FC=Down&P	24.6984
mmu-miR-370-3p	-0.880754	11.9095	1.98478e-05	p.value>0.05	4.70229
mmu-miR-291a-5p	-0.630584	11.9949	0.00216479	p.value>0.05	2.66458
mmu-miR-17-5p	-0.425399	12.035	0.0381351	p.value>0.05	1.41868
mmu-miR-30d-5p	0.250384	12.3365	0.221507	NS	0.654613
mmu-miR-335-3p	-0.16644	12.118	0.416525	NS	0.380359
mmu-miR-298-5p	-0.781075	11.8578	0.00015094	p.value>0.05	3.82119
mmu-miR-434-3p	-2.1734	11.485	3.38733e-24	Log2FC=Down&P	23.4701
mmu-miR-494-3p	-1.72553	11.5298	2.81994e-16	Log2FC=Down&P	15.5498
mmu-miR-434-5p	-0.781075	11.7498	0.00015146	p.value>0.05	3.8197
mmu-miR-21a-5p	0.517352	12.3568	0.0116909	p.value>0.05	1.93215
mmu-miR-24-3p	-0.157025	11.9584	0.443505	NS	0.353101
mmu-miR-669a-5p	0.429027	12.2282	0.0364217	p.value>0.05	1.43864
mmu-miR-669p-5p	0.429027	12.2282	0.0364217	p.value>0.05	1.43864
mmu-miR-183-5p	1.26412	12.6743	1.15984e-09	Log2FC=Up&P	8.9356
mmu-miR-302c-3p	1.8324	13.0287	3.76419e-18	Log2FC=Up&P	17.4243
mmu-miR-5099	0.299191	11.9448	0.144389	NS	0.840465
mmu-miR-125a-5p	-0.627459	11.2998	0.00231414	p.value>0.05	2.63561
mmu-miR-191-5p	-0.297444	11.4374	0.147296	NS	0.83181
mmu-miR-543-3p	-1.29255	10.9923	5.9558e-10	Log2FC=Down&P	9.22506
mmu-miR-148b-3p	0.228934	11.6142	0.264222	NS	0.57803
mmu-miR-378a-3p	1.06679	12.0522	2.54634e-07	Log2FC=Up&P	6.59408
mmu-miR-9-5p	-0.637897	11.1331	0.00196604	p.value>0.05	2.70641
mmu-miR-337-5p	-1.56598	10.7759	1.009e-13	Log2FC=Down&P	12.9961
mmu-miR-106b-3p	-0.0386139	11.2965	0.851037	NS	0.0700515
mmu-miR-374b-5p	-0.64565	11.016	0.00173992	p.value>0.05	2.75947
mmu-miR-374c-5p	-0.646471	11.0141	0.00171679	p.value>0.05	2.76528
mmu-miR-19b-3p	-0.246273	11.1801	0.230446	NS	0.637431
mmu-miR-296-3p	-0.728383	10.9594	0.000418932	p.value>0.05	3.37786
mmu-miR-30e-5p	0.633949	11.5981	0.00205646	p.value>0.05	2.68688
mmu-miR-290a-5p	-1.35224	10.6626	1.05666e-10	Log2FC=Down&P	9.97607
mmu-miR-341-3p	-1.41105	10.5927	1.73469e-11	Log2FC=Down&P	10.7608
mmu-miR-16-5p	0.287128	11.2784	0.161869	NS	0.790837
mmu-miR-466b-3p	-0.287007	10.9901	0.162589	NS	0.78891
mmu-miR-466p-3p	-0.287007	10.9901	0.162589	NS	0.78891
mmu-miR-466c-3p	-0.287007	10.9901	0.162589	NS	0.78891
mmu-miR-134-5p	-1.29809	10.571	5.44697e-10	Log2FC=Down&P	9.26385
mmu-miR-466a-3p	-0.28549	10.9298	0.164914	NS	0.782743
mmu-miR-466e-3p	-0.28549	10.9298	0.164914	NS	0.782743
mmu-miR-128-3p	-0.0939747	11.0168	0.647495	NS	0.188764
mmu-miR-758-3p	-1.65209	10.4061	5.55485e-15	Log2FC=Down&P	14.2553
mmu-miR-140-3p	0.463477	11.1563	0.0241528	p.value>0.05	1.61703
mmu-miR-484	-1.49694	10.3266	1.17101e-12	Log2FC=Down&P	11.9314
mmu-miR-433-3p	-2.86517	10.0308	4.05433e-38	Log2FC=Down&P	37.3921
mmu-miR-669a-3p	-0.00201936	10.8338	0.992716	NS	0.0031752
mmu-miR-669o-3p	-0.00201936	10.8338	0.992716	NS	0.0031752
mmu-miR-410-3p	-1.74354	10.1849	2.19429e-16	Log2FC=Down&P	15.6587
mmu-miR-218-5p	1.06614	11.4205	2.66644e-07	Log2FC=Up&P	6.57407
mmu-miR-411-3p	-2.14049	10.0517	2.98326e-23	Log2FC=Down&P	22.5253
mmu-miR-495-3p	-1.25513	10.2192	2.04158e-09	Log2FC=Down&P	8.69003
mmu-miR-186-5p	-0.128679	10.5645	0.531981	NS	0.274104
mmu-miR-23b-3p	-0.481015	10.3922	0.019762	p.value>0.05	1.70417
mmu-miR-30a-5p	0.841024	11.0751	4.66243e-05	p.value>0.05	4.33139
mmu-miR-130b-5p	-0.559937	10.3419	0.00672304	p.value>0.05	2.17243
mmu-miR-92b-3p	-0.12783	10.5072	0.534822	NS	0.271791
mmu-miR-431-5p	-2.20664	9.79721	2.14987e-24	Log2FC=Down&P	23.6676
mmu-miR-18b-5p	-0.200455	10.3838	0.330634	NS	0.480652
mmu-miR-1193-3p	-2.54276	9.69702	5.40027e-31	Log2FC=Down&P	30.2676
mmu-miR-485-3p	-2.90321	9.64255	1.12801e-38	Log2FC=Down&P	37.9477
mmu-miR-26b-5p	0.53113	10.7202	0.0099207	p.value>0.05	2.00346
mmu-miR-409-5p	-1.72838	9.77911	4.77705e-16	Log2FC=Down&P	15.3208
mmu-miR-540-3p	-1.55075	9.81494	2.38766e-13	Log2FC=Down&P	12.622
mmu-miR-10b-5p	1.641	11.4045	5.761e-15	Log2FC=Up&P	14.2395
mmu-miR-296-5p	-1.4665	9.792	3.85066e-12	Log2FC=Down&P	11.4145
mmu-miR-376b-3p	-1.17905	9.87371	1.83133e-08	Log2FC=Down&P	7.73723
mmu-miR-423-5p	-0.483784	10.0681	0.019305	p.value>0.05	1.71433
mmu-miR-101b-3p	0.570835	10.5927	0.00562477	p.value>0.05	2.2499
mmu-miR-467d-3p	-0.204335	10.175	0.321974	NS	0.492179
mmu-miR-467a-3p	-0.204335	10.175	0.321974	NS	0.492179
mmu-miR-299b-3p	-1.41572	9.7129	1.98878e-11	Log2FC=Down&P	10.7014
mmu-miR-299a-3p	-1.41826	9.71039	1.83954e-11	Log2FC=Down&P	10.7353
mmu-miR-369-3p	-1.84246	9.57506	7.76725e-18	Log2FC=Down&P	17.1097
mmu-miR-129-5p	-0.171939	10.1271	0.404804	NS	0.392755
mmu-miR-1983	-0.388545	10.0266	0.0601081	NS	1.22107
mmu-miR-210-3p	0.370164	10.3977	0.0723758	NS	1.14041
mmu-miR-181b-5p	-0.556471	9.92933	0.0072228	p.value>0.05	2.14129
mmu-miR-181a-5p	0.265588	10.2924	0.19742	NS	0.704609
mmu-miR-106b-5p	-0.283483	10.0177	0.169948	NS	0.769683
mmu-miR-744-5p	-0.918524	9.75773	1.06363e-05	p.value>0.05	4.97321
mmu-miR-302c-5p	0.502164	10.4072	0.0148769	p.value>0.05	1.82749
mmu-miR-708-5p	-0.334981	9.94258	0.105145	NS	0.978212
mmu-miR-151-3p	0.838887	10.5754	5.014e-05	p.value>0.05	4.29982
mmu-miR-152-3p	-0.167306	9.99113	0.418045	NS	0.378777
mmu-miR-450a-5p	-0.517996	9.83204	0.012425	p.value>0.05	1.9057
mmu-miR-382-5p	-1.66161	9.4273	6.61018e-15	Log2FC=Down&P	14.1798
mmu-miR-379-3p	-2.13123	9.28875	9.67991e-23	Log2FC=Down&P	22.0141
mmu-miR-126a-3p	1.25166	10.6818	1.91107e-09	Log2FC=Up&P	8.71872
mmu-miR-382-3p	-1.72825	9.29907	6.78234e-16	Log2FC=Down&P	15.1686
mmu-miR-34c-5p	0.967683	10.3636	3.10841e-06	p.value>0.05	5.50746
mmu-miR-101c	0.443083	9.94031	0.0320178	p.value>0.05	1.49461
mmu-miR-101a-3p	0.443079	9.9276	0.0320341	p.value>0.05	1.49439
mmu-miR-363-5p	-0.46884	9.41032	0.0241356	p.value>0.05	1.61734
mmu-miR-653-5p	0.139674	9.69139	0.499855	NS	0.301156
mmu-miR-344-3p	1.06625	10.1583	2.98717e-07	Log2FC=Up&P	6.52474
mmu-miR-340-5p	1.24871	10.2707	2.20809e-09	Log2FC=Up&P	8.65598
mmu-miR-96-5p	2.11536	10.9091	3.99196e-23	Log2FC=Up&P	22.3988
mmu-miR-369-5p	-1.7813	8.80722	1.63221e-16	Log2FC=Down&P	15.7872
mmu-miR-154-3p	-2.14711	8.60174	2.76803e-22	Log2FC=Down&P	21.5578
mmu-miR-30e-3p	0.127755	9.34651	0.538649	NS	0.268694
mmu-miR-127-5p	-1.2815	8.76917	1.74912e-09	Log2FC=Down&P	8.75718
mmu-miR-328-3p	-0.953501	8.84824	6.20082e-06	p.value>0.05	5.20755
mmu-miR-329-5p	-1.23886	8.70905	5.89843e-09	Log2FC=Down&P	8.22926
mmu-miR-149-5p	0.472826	9.4398	0.0226803	p.value>0.05	1.64435
mmu-miR-99b-3p	-0.52384	8.94475	0.0122943	p.value>0.05	1.9103
mmu-miR-335-5p	-0.194116	9.08625	0.351873	NS	0.453614
mmu-miR-136-3p	-1.41405	8.61936	4.11784e-11	Log2FC=Down&P	10.3853
mmu-miR-30b-5p	-0.222378	8.97779	0.286864	NS	0.542323
mmu-miR-22-3p	-0.14396	9.002	0.490726	NS	0.309161
mmu-miR-10a-5p	-0.33818	8.9015	0.105741	NS	0.975755
mmu-miR-181d-5p	-0.231988	8.93518	0.266834	NS	0.573759
mmu-miR-302d-5p	0.74405	9.44436	0.000347617	p.value>0.05	3.4589
mmu-miR-329-3p	-2.22884	8.2746	2.54906e-23	Log2FC=Down&P	22.5936
mmu-miR-27a-3p	0.84748	9.45177	4.72501e-05	p.value>0.05	4.3256
mmu-miR-125b-5p	-1.08409	8.51142	3.5243e-07	Log2FC=Down&P	6.45293
mmu-miR-380-3p	-1.47384	8.31689	8.94714e-12	Log2FC=Down&P	11.0483
mmu-miR-221-3p	0.0219799	8.84846	0.917858	NS	0.0372243
mmu-miR-15b-5p	-0.389091	8.655	0.0638517	NS	1.19483
mmu-miR-652-3p	-0.287806	8.6792	0.170088	NS	0.769326
mmu-miR-361-3p	1.07957	9.42956	2.43896e-07	Log2FC=Up&P	6.6128
mmu-miR-872-5p	0.0528114	8.80813	0.801925	NS	0.0958661
mmu-miR-146a-5p	-0.114832	8.71918	0.584646	NS	0.233107
mmu-miR-196a-5p	0.258857	8.90648	0.214784	NS	0.667998
mmu-miR-532-5p	1.27883	9.53923	1.09027e-09	Log2FC=Up&P	8.96247
mmu-miR-29a-3p	1.03826	9.37157	6.83124e-07	Log2FC=Up&P	6.1655
mmu-miR-666-5p	-1.80286	8.10267	3.18015e-16	Log2FC=Down&P	15.4976
mmu-miR-339-5p	-0.621951	8.39717	0.00327549	p.value>0.05	2.48472
mmu-miR-487b-3p	-2.3418	7.88155	1.20126e-24	Log2FC=Down&P	23.9204
mmu-miR-148a-5p	1.1535	9.27496	3.78443e-08	Log2FC=Up&P	7.422
mmu-miR-294-5p	-1.381	8.01428	2.28038e-10	Log2FC=Down&P	9.64199
mmu-miR-291b-5p	-0.392373	8.34223	0.0632507	NS	1.19893
mmu-miR-493-5p	-1.89495	7.8314	2.42424e-17	Log2FC=Down&P	16.6154
mmu-miR-295-5p	-0.0768838	8.33827	0.717535	NS	0.144157
mmu-miR-107-3p	-0.481425	8.09722	0.0235535	p.value>0.05	1.62795
mmu-miR-378d	1.18329	9.01191	1.8587e-08	Log2FC=Up&P	7.73079
mmu-miR-421-3p	-0.584602	8.0273	0.0061177	p.value>0.05	2.21341
mmu-miR-665-3p	-2.78716	7.48577	2.2092e-31	Log2FC=Down&P	30.6558
mmu-miR-25-5p	-0.422912	8.01911	0.0470243	p.value>0.05	1.32768
mmu-miR-542-3p	-1.15679	7.71919	1.18674e-07	Log2FC=Down&P	6.92564
mmu-miR-140-5p	0.438395	8.3956	0.0371761	p.value>0.05	1.42974
mmu-miR-222-3p	-0.190254	8.04634	0.371479	NS	0.430066
mmu-miR-361-5p	-0.439458	7.87339	0.0398662	p.value>0.05	1.3994
mmu-miR-185-5p	0.633006	8.41487	0.00263796	p.value>0.05	2.57873
mmu-miR-674-3p	0.821862	8.51997	9.46755e-05	p.value>0.05	4.02376
mmu-miR-708-3p	0.276275	8.19569	0.191095	NS	0.718751
mmu-miR-342-3p	-0.285432	7.90898	0.181265	NS	0.741685
mmu-miR-378c	1.21525	8.72855	8.7457e-09	Log2FC=Up&P	8.05821
mmu-miR-146b-5p	1.22992	8.73415	5.82896e-09	Log2FC=Up&P	8.23441
mmu-miR-130a-3p	0.551305	8.27795	0.00895992	p.value>0.05	2.0477
mmu-miR-450b-5p	-0.54145	7.72959	0.0117886	p.value>0.05	1.92854
mmu-miR-302b-5p	0.907019	8.46562	1.70904e-05	p.value>0.05	4.76725
mmu-miR-1198-5p	0.521059	8.22193	0.0135971	p.value>0.05	1.86655
mmu-miR-18a-5p	-0.430369	7.70089	0.0452814	p.value>0.05	1.34408
mmu-miR-135b-5p	1.57762	8.88665	1.15921e-13	Log2FC=Up&P	12.9358
mmu-miR-425-5p	0.388214	8.08121	0.0667709	NS	1.17541
mmu-miR-18b-3p	-0.910451	7.49435	3.15709e-05	p.value>0.05	4.50071
mmu-miR-320-3p	0.541757	8.14747	0.0104212	p.value>0.05	1.98208
mmu-miR-30a-3p	0.520238	8.12644	0.0139381	p.value>0.05	1.8558
mmu-miR-673-5p	-1.87063	7.13578	5.45184e-16	Log2FC=Down&P	15.2635
mmu-miR-99a-5p	-0.271341	7.63801	0.207723	NS	0.682515
mmu-miR-3963	-0.821817	7.41456	0.000170912	p.value>0.05	3.76723
mmu-miR-92a-2-5p	-0.584815	7.48551	0.00706837	p.value>0.05	2.15068
mmu-miR-130b-3p	0.00249588	7.71235	0.994653	NS	0.00232838
mmu-miR-466b-5p	0.844841	8.18231	6.67069e-05	p.value>0.05	4.17583
mmu-miR-466o-5p	0.844841	8.18231	6.67069e-05	p.value>0.05	4.17583
mmu-miR-3968	-0.568606	7.43923	0.0090312	p.value>0.05	2.04425
mmu-miR-485-5p	-1.85996	7.0321	1.15831e-15	Log2FC=Down&P	14.9362
mmu-miR-301a-5p	-0.651174	7.35831	0.00284428	p.value>0.05	2.54603
mmu-miR-23a-3p	-0.574986	7.37904	0.00842128	p.value>0.05	2.07462
mmu-miR-224-5p	1.27154	8.38137	2.19532e-09	Log2FC=Up&P	8.6585
mmu-miR-124-5p	-1.63284	7.00476	1.23831e-12	Log2FC=Down&P	11.9072
mmu-let-7c-5p	1.38099	8.40453	8.8643e-11	Log2FC=Up&P	10.0524
mmu-miR-351-5p	-0.763616	7.18073	0.000536089	p.value>0.05	3.27076
mmu-miR-1197-3p	-2.25639	6.75732	1.20882e-20	Log2FC=Down&P	19.9176
mmu-miR-503-5p	-0.685987	7.15055	0.00185919	p.value>0.05	2.73068
mmu-miR-679-5p	-0.956794	7.04707	1.80787e-05	p.value>0.05	4.74283
mmu-miR-674-5p	-0.0943839	7.35266	0.667653	NS	0.175449
mmu-miR-467c-5p	0.571651	7.6911	0.00754266	p.value>0.05	2.12248
mmu-miR-667-3p	-3.0048	6.56981	5.67614e-31	Log2FC=Down&P	30.2459
mmu-miR-194-5p	1.16675	8.07106	4.52088e-08	Log2FC=Up&P	7.34478
mmu-miR-3072-3p	-3.20209	6.54138	1.25089e-33	Log2FC=Down&P	32.9028
mmu-miR-676-3p	0.0783094	7.40214	0.720785	NS	0.142194
mmu-miR-299a-5p	-2.1682	6.66386	3.61156e-19	Log2FC=Down&P	18.4423
mmu-miR-299b-5p	-2.16457	6.66091	4.27576e-19	Log2FC=Down&P	18.369
mmu-miR-431-3p	-2.04191	6.66603	2.02866e-17	Log2FC=Down&P	16.6928
mmu-miR-124-3p	-2.14445	6.64459	8.90839e-19	Log2FC=Down&P	18.0502
mmu-miR-330-5p	0.235544	7.44579	0.275842	NS	0.559339
mmu-miR-322-3p	-0.890764	6.92177	7.28337e-05	p.value>0.05	4.13767
mmu-miR-15b-3p	-0.415058	7.07726	0.0605829	NS	1.21765
mmu-miR-872-3p	-0.794617	6.92395	0.000377249	p.value>0.05	3.42337
mmu-miR-324-3p	-0.906149	6.87448	5.48052e-05	p.value>0.05	4.26118
mmu-miR-450b-3p	-0.791569	6.89487	0.000403324	p.value>0.05	3.39435
mmu-miR-770-3p	-2.18491	6.52992	5.74881e-19	Log2FC=Down&P	18.2404
mmu-miR-669c-5p	0.733202	7.61791	0.000650193	p.value>0.05	3.18696
mmu-miR-376c-3p	-1.35313	6.66568	5.21497e-09	Log2FC=Down&P	8.28275
mmu-let-7f-5p	-0.0212708	7.15271	0.930568	NS	0.0312518
mmu-miR-200b-3p	2.82428	9.09362	9.66779e-37	Log2FC=Up&P	36.0147
mmu-miR-496a-3p	-2.35348	6.34842	1.26809e-20	Log2FC=Down&P	19.8969
mmu-miR-345-3p	-0.513202	6.82946	0.0215349	p.value>0.05	1.66686
mmu-miR-3473b	2.11399	8.45094	3.951e-22	Log2FC=Up&P	21.4033
mmu-miR-17-3p	-0.204442	6.92494	0.357841	NS	0.44631
mmu-miR-32-5p	1.02809	7.58556	1.94468e-06	Log2FC=Up&P	5.71115
mmu-let-7g-5p	-0.167364	6.90502	0.456253	NS	0.340794
mmu-miR-136-5p	-0.768203	6.65835	0.000701842	p.value>0.05	3.15376
mmu-miR-297c-3p	-0.190624	6.85997	0.393517	NS	0.405036
mmu-miR-297b-3p	-0.190624	6.85997	0.393517	NS	0.405036
mmu-miR-297a-3p	-0.190624	6.85997	0.393517	NS	0.405036
mmu-miR-18a-3p	-0.452548	6.73754	0.0433595	p.value>0.05	1.36292
mmu-miR-92a-1-5p	0.357392	7.11963	0.101829	NS	0.992128
mmu-miR-344d-3p	-0.517898	6.69887	0.0215572	p.value>0.05	1.66641
mmu-miR-34b-5p	1.13233	7.59123	1.61444e-07	Log2FC=Up&P	6.79198
mmu-miR-493-3p	-1.82023	6.29858	9.48696e-14	Log2FC=Down&P	13.0229
mmu-miR-412-5p	-2.32623	6.20119	8.64747e-20	Log2FC=Down&P	19.0631
mmu-miR-466f-3p	-0.600359	6.63202	0.00781451	p.value>0.05	2.1071
mmu-miR-154-5p	-1.65462	6.28203	9.2054e-12	Log2FC=Down&P	11.036
mmu-miR-155-5p	-0.156384	6.78935	0.488706	NS	0.310952
mmu-miR-376a-5p	-1.65826	6.2417	9.29056e-12	Log2FC=Down&P	11.032
mmu-miR-34b-3p	0.635352	7.16408	0.00362723	p.value>0.05	2.44042
mmu-miR-582-3p	-1.13455	6.34202	1.44433e-06	Log2FC=Down&P	5.84033
mmu-miR-195a-5p	-0.0995863	6.74021	0.663396	NS	0.178227
mmu-miR-92b-5p	0.257569	6.90308	0.242338	NS	0.615578
mmu-miR-28a-3p	0.694582	7.14764	0.00147133	p.value>0.05	2.83229
mmu-miR-340-3p	1.07652	7.39242	7.39693e-07	Log2FC=Up&P	6.13095
mmu-miR-205-5p	0.55438	7.06064	0.0112534	p.value>0.05	1.94872
mmu-miR-1839-5p	0.269571	6.8945	0.22117	NS	0.655273
mmu-miR-669b-5p	0.439813	6.98882	0.0446559	p.value>0.05	1.35012
mmu-miR-28c	0.340938	6.9279	0.121192	NS	0.916524
mmu-miR-16-1-3p	0.268949	6.88865	0.223205	NS	0.651297
mmu-miR-3535	2.4941	8.47111	2.54476e-29	Log2FC=Up&P	28.5944
mmu-miR-367-3p	1.6523	7.7639	3.6279e-14	Log2FC=Up&P	13.4403
mmu-miR-9-3p	-0.523561	6.4812	0.0222369	p.value>0.05	1.65293
mmu-miR-672-5p	-0.390314	6.51313	0.0857217	NS	1.06691
mmu-miR-301b-3p	-0.525407	6.4549	0.0221871	p.value>0.05	1.6539
mmu-miR-28a-5p	0.365231	6.86042	0.0993542	NS	1.00281
mmu-miR-192-5p	2.29825	8.21035	2.79037e-25	Log2FC=Up&P	24.5543
mmu-miR-466c-5p	0.638096	6.9964	0.00371522	p.value>0.05	2.43002
mmu-miR-497a-5p	-0.455968	6.41394	0.0469593	p.value>0.05	1.32828
mmu-miR-668-3p	-2.99934	5.81192	3.44948e-26	Log2FC=Down&P	25.4622
mmu-miR-380-5p	-2.02594	5.9414	2.997e-15	Log2FC=Down&P	14.5233
mmu-miR-667-5p	-1.7272	5.97738	6.24333e-12	Log2FC=Down&P	11.2046
mmu-miR-1191a	-0.367517	6.40653	0.110995	NS	0.954695
mmu-miR-673-3p	-1.06828	6.13947	7.48777e-06	Log2FC=Down&P	5.12565
mmu-miR-93-3p	-0.516076	6.3282	0.025403	p.value>0.05	1.59512
mmu-let-7i-5p	0.66916	6.90252	0.00242397	p.value>0.05	2.61547
mmu-miR-3473e	2.43774	8.19226	6.39534e-28	Log2FC=Up&P	27.1941
mmu-let-7a-5p	-0.777641	6.18192	0.00096402	p.value>0.05	3.01591
mmu-miR-181a-1-3p	-1.07981	6.0756	6.80118e-06	Log2FC=Down&P	5.16742
mmu-miR-301b-5p	-0.535952	6.26596	0.0209521	p.value>0.05	1.67877
mmu-miR-362-5p	0.389751	6.68888	0.0807292	NS	1.09297
mmu-miR-7b-5p	1.53017	7.4179	3.25646e-12	Log2FC=Up&P	11.4873
mmu-miR-27b-5p	-0.915274	6.08031	0.000117185	p.value>0.05	3.93113
mmu-miR-341-5p	-1.96533	5.77345	4.62786e-14	Log2FC=Down&P	13.3346
mmu-miR-488-3p	0.877728	6.88767	7.29157e-05	p.value>0.05	4.13718
mmu-miR-203-3p	1.19999	7.09584	5.35026e-08	Log2FC=Up&P	7.27162
mmu-miR-331-3p	-0.0748693	6.34558	0.7487	NS	0.125692
mmu-miR-370-5p	-2.0768	5.7114	4.04503e-15	Log2FC=Down&P	14.3931
mmu-miR-330-3p	-0.467651	6.12038	0.0466812	p.value>0.05	1.33086
mmu-miR-200a-3p	2.71766	8.23376	1.57409e-33	Log2FC=Up&P	32.803
mmu-miR-27a-5p	0.906849	6.82979	4.38142e-05	p.value>0.05	4.35838
mmu-miR-31-5p	1.47664	7.21995	2.32881e-11	Log2FC=Up&P	10.6329
mmu-miR-100-5p	-0.433215	6.09342	0.0665243	NS	1.17702
mmu-miR-504-5p	-0.155663	6.18933	0.507156	NS	0.294858
mmu-miR-486b-5p	0.616952	6.58623	0.00591866	p.value>0.05	2.22778
mmu-miR-486a-5p	0.616952	6.58623	0.00591866	p.value>0.05	2.22778
mmu-miR-455-3p	0.431624	6.39405	0.0584986	NS	1.23285
mmu-miR-455-5p	2.16928	7.60412	2.79346e-22	Log2FC=Up&P	21.5539
mmu-miR-135a-5p	0.924422	6.68285	3.54741e-05	p.value>0.05	4.45009
mmu-let-7e-5p	-0.815123	5.78559	0.000819907	p.value>0.05	3.08624
mmu-miR-129-2-3p	-0.639648	5.79913	0.00874471	p.value>0.05	2.05825
mmu-miR-374c-3p	-1.02994	5.64184	3.90079e-05	Log2FC=Down&P	4.40885
mmu-miR-30c-2-3p	0.55712	6.34073	0.0147271	p.value>0.05	1.83188
mmu-miR-152-5p	0.138439	6.10666	0.564979	NS	0.247968
mmu-miR-501-3p	-0.347491	5.86177	0.147723	NS	0.830551
mmu-miR-378a-5p	-0.471128	5.7948	0.0517066	NS	1.28645
mmu-miR-615-3p	-0.0581513	5.94044	0.822793	NS	0.0847093
mmu-miR-760-3p	-1.27039	5.48286	9.10527e-07	Log2FC=Down&P	6.04071
mmu-miR-151-5p	0.289249	6.09461	0.21439	NS	0.668796
mmu-miR-199b-3p	1.30427	6.7219	6.53626e-09	Log2FC=Up&P	8.18467
mmu-miR-199a-3p	1.30427	6.7219	6.53626e-09	Log2FC=Up&P	8.18467
mmu-miR-467e-5p	0.464518	6.16715	0.0447299	p.value>0.05	1.3494
mmu-miR-322-5p	-0.0634746	5.84754	0.798486	NS	0.0977327
mmu-miR-378b	0.640876	6.1996	0.00540431	p.value>0.05	2.26726
mmu-miR-539-5p	-1.56008	5.2925	6.89529e-09	Log2FC=Down&P	8.16145
mmu-miR-7a-1-3p	-0.787291	5.5064	0.00182534	p.value>0.05	2.73866
mmu-miR-6539	-1.03149	5.40607	6.01942e-05	Log2FC=Down&P	4.22045
mmu-miR-365-3p	-0.74881	5.49378	0.00288438	p.value>0.05	2.53995
mmu-miR-466d-3p	-0.0186458	5.78852	0.939658	NS	0.02703
mmu-miR-30b-3p	0.700796	6.15342	0.00238871	p.value>0.05	2.62184
mmu-miR-19a-3p	0.583465	6.08317	0.0116082	p.value>0.05	1.93523
mmu-miR-1964-3p	0.0876902	5.80541	0.721649	NS	0.141674
mmu-miR-325-5p	0.783611	6.15716	0.000683474	p.value>0.05	3.16528
mmu-miR-669l-5p	0.219761	5.82835	0.364175	NS	0.43869
mmu-miR-196a-1-3p	0.582098	6.02381	0.0129451	p.value>0.05	1.8879
mmu-miR-135b-3p	0.128743	5.75019	0.599845	NS	0.221961
mmu-miR-6540-5p	-0.802428	5.35187	0.00176611	p.value>0.05	2.75298
mmu-miR-1306-5p	-1.98695	5.00095	1.07199e-11	Log2FC=Down&P	10.9698
mmu-miR-466i-5p	0.258765	5.74335	0.291531	NS	0.535316
mmu-miR-669o-5p	0.31045	5.74635	0.197024	NS	0.705481
mmu-miR-5128	-0.322748	5.43658	0.206339	NS	0.685419
mmu-miR-148b-5p	0.879784	6.07211	0.000158584	p.value>0.05	3.79974
mmu-miR-877-3p	-1.7642	4.97502	7.38379e-10	Log2FC=Down&P	9.13172
mmu-miR-210-5p	-0.0811333	5.51567	0.754781	NS	0.122179
mmu-miR-532-3p	-0.498472	5.32779	0.0513877	NS	1.28914
mmu-miR-181c-3p	-0.345775	5.38628	0.176475	NS	0.753316
mmu-miR-541-3p	-1.59893	4.93147	1.87239e-08	Log2FC=Down&P	7.7276
mmu-miR-195a-3p	-0.0538448	5.43726	0.851297	NS	0.0699187
mmu-miR-669d-5p	0.378492	5.65384	0.120705	NS	0.918274
mmu-miR-671-3p	-0.43048	5.26345	0.0965593	NS	1.01521
mmu-miR-466f	0.913486	5.95586	9.86648e-05	p.value>0.05	4.00584
mmu-miR-339-3p	-0.0299519	5.42479	0.924821	NS	0.0339425
mmu-miR-345-5p	-0.039408	5.42032	0.887058	NS	0.052048
mmu-miR-24-2-5p	0.862112	5.91959	0.000261698	p.value>0.05	3.5822
mmu-miR-1981-5p	0.812036	5.88112	0.000591679	p.value>0.05	3.22791
mmu-miR-350-3p	0.433632	5.65699	0.0753176	NS	1.1231
mmu-miR-466f-5p	0.940544	5.93138	6.5631e-05	p.value>0.05	4.18289
mmu-miR-187-3p	-0.789071	5.07969	0.00298939	p.value>0.05	2.52442
mmu-miR-1193-5p	-2.42456	4.69576	4.12195e-14	Log2FC=Down&P	13.3849
mmu-miR-503-3p	-0.201845	5.27275	0.439007	NS	0.357528
mmu-miR-700-3p	0.0456515	5.37653	0.864981	NS	0.0629932
mmu-miR-126a-5p	0.240586	5.47474	0.334122	NS	0.476095
mmu-miR-337-3p	-2.23825	4.68444	9.9026e-13	Log2FC=Down&P	12.0043
mmu-miR-16-2-3p	-0.718767	5.05089	0.00731647	p.value>0.05	2.1357
mmu-miR-466h-3p	-0.583628	5.0888	0.0267022	p.value>0.05	1.57345
mmu-miR-30c-1-3p	0.295436	5.48164	0.233011	NS	0.632623
mmu-miR-377-5p	-2.14783	4.65567	9.29969e-12	Log2FC=Down&P	11.0315
mmu-miR-325-3p	-0.867606	4.942	0.00149088	p.value>0.05	2.82656
mmu-miR-669e-5p	0.0287223	5.29772	0.918782	NS	0.0367877
mmu-miR-1306-3p	-0.399441	5.07773	0.131868	NS	0.879861
mmu-miR-297a-5p	0.399433	5.4502	0.106499	NS	0.972656
mmu-miR-3074-5p	-0.302813	5.10195	0.252929	NS	0.597002
mmu-miR-26a-2-3p	0.599776	5.54419	0.0143095	p.value>0.05	1.84437
mmu-miR-410-5p	-2.59722	4.50723	2.06037e-14	Log2FC=Down&P	13.6861
mmu-miR-377-3p	-1.47006	4.69795	5.42519e-07	Log2FC=Down&P	6.26559
mmu-miR-375-3p	1.80206	6.34919	1.2623e-14	Log2FC=Up&P	13.8988
mmu-miR-1843b-5p	1.38189	6.03523	4.3132e-09	Log2FC=Up&P	8.3652
mmu-miR-22-5p	-0.0742472	5.15887	0.782357	NS	0.106595
mmu-miR-125a-3p	-0.165523	5.1135	0.533351	NS	0.272987
mmu-miR-598-3p	0.608609	5.50473	0.0128892	p.value>0.05	1.88977
mmu-miR-376b-5p	-0.617965	4.92282	0.0222639	p.value>0.05	1.6524
mmu-miR-425-3p	-0.593427	4.87401	0.0313294	p.value>0.05	1.50405
mmu-miR-874-3p	-1.12643	4.69345	9.61911e-05	Log2FC=Down&P	4.01687
mmu-miR-130a-5p	1.09013	5.72272	5.79267e-06	Log2FC=Up&P	5.23712
mmu-miR-182-3p	0.611445	5.4215	0.0135087	p.value>0.05	1.86939
mmu-miR-219a-1-3p	-0.372538	4.90324	0.169188	NS	0.77163
mmu-miR-877-5p	-0.929939	4.67823	0.00112257	p.value>0.05	2.94979
mmu-miR-770-5p	-2.75565	4.28795	2.89058e-14	Log2FC=Down&P	13.539
mmu-miR-323-5p	-2.52204	4.31487	7.30567e-13	Log2FC=Down&P	12.1363
mmu-miR-183-3p	-0.713504	4.70844	0.0109559	p.value>0.05	1.96035
mmu-miR-592-5p	-0.457075	4.77441	0.0978252	NS	1.00955
mmu-miR-700-5p	-0.0638585	4.9313	0.849959	NS	0.0706021
mmu-miR-466m-5p	-0.0542142	4.92619	0.874456	NS	0.0582622
mmu-miR-669m-5p	-0.0542142	4.92619	0.874456	NS	0.0582622
mmu-miR-132-3p	-0.151761	4.88214	0.582306	NS	0.234849
mmu-miR-138-5p	1.32164	5.7195	4.05342e-08	Log2FC=Up&P	7.39218
mmu-miR-676-5p	0.928711	5.44455	0.000165912	p.value>0.05	3.78012
mmu-miR-466g	-0.112526	4.86086	0.718173	NS	0.143771
mmu-miR-34a-5p	0.904831	5.38921	0.000266882	p.value>0.05	3.57368
mmu-miR-466i-3p	-0.707189	4.55614	0.0138474	p.value>0.05	1.85863
mmu-miR-1947-5p	0.246655	4.92642	0.356714	NS	0.44768
mmu-miR-350-5p	0.0438356	4.82062	0.892807	NS	0.0492424
mmu-miR-34c-3p	0.829933	5.24764	0.00106006	p.value>0.05	2.97467
mmu-miR-290a-3p	0.210074	4.86994	0.431831	NS	0.364686
mmu-miR-32-3p	0.477617	5.00133	0.0667912	NS	1.17528
mmu-miR-15a-5p	0.120809	4.80897	0.684498	NS	0.164628
mmu-miR-301a-3p	-0.570495	4.51483	0.0508354	NS	1.29383
mmu-miR-298-3p	-0.184089	4.65185	0.530707	NS	0.275145
mmu-miR-200c-3p	1.21196	5.4027	1.13344e-06	Log2FC=Up&P	5.9456
mmu-miR-384-5p	-0.0607695	4.66707	0.854554	NS	0.0682606
mmu-miR-344b-3p	-0.437074	4.49782	0.136558	NS	0.864683
mmu-miR-331-5p	-0.253224	4.5485	0.389493	NS	0.4095
mmu-miR-23b-5p	-1.44914	4.16355	7.60447e-06	Log2FC=Down&P	5.11893
mmu-miR-221-5p	0.897117	5.12951	0.000425384	p.value>0.05	3.37122
mmu-miR-669f-3p	-0.055855	4.59897	0.879227	NS	0.0558991
mmu-miR-582-5p	-1.2098	4.18704	0.000144752	Log2FC=Down&P	3.83938
mmu-miR-935	-1.09424	4.21205	0.000445722	Log2FC=Down&P	3.35094
mmu-let-7d-5p	-0.697481	4.33361	0.0194831	p.value>0.05	1.71034
mmu-miR-451a	0.512387	4.87527	0.0517434	NS	1.28614
mmu-miR-679-3p	-2.27882	3.97407	5.81621e-10	Log2FC=Down&P	9.23536
mmu-miR-412-3p	-2.05106	4.00211	1.07793e-08	Log2FC=Down&P	7.96741
mmu-miR-300-5p	-1.15395	4.184	0.000249101	Log2FC=Down&P	3.60362
mmu-miR-3068-5p	0.153989	4.64926	0.578137	NS	0.237969
mmu-miR-139-5p	2.52459	6.27237	2.36412e-25	Log2FC=Up&P	24.6263
mmu-miR-143-3p	2.66322	6.37887	6.4976e-28	Log2FC=Up&P	27.1872
mmu-miR-669p-3p	-0.549997	4.29263	0.0720983	NS	1.14208
mmu-miR-494-5p	-2.43913	3.85766	2.66708e-10	Log2FC=Down&P	9.57396
mmu-miR-3057-5p	-1.17329	4.08674	0.000302441	Log2FC=Down&P	3.51936
mmu-miR-30d-3p	0.22967	4.59679	0.420734	NS	0.375993
mmu-miR-670-5p	-2.83058	3.7648	6.22161e-12	Log2FC=Down&P	11.2061
mmu-miR-1931	-0.366548	4.30293	0.227467	NS	0.643081
mmu-miR-344c-3p	0.79614	4.87951	0.00251193	p.value>0.05	2.59999
mmu-miR-3081-3p	0.483921	4.69071	0.0796018	NS	1.09908
mmu-miR-467d-5p	0.722516	4.82114	0.00677579	p.value>0.05	2.16904
mmu-miR-125b-1-3p	0.751819	4.83178	0.00524619	p.value>0.05	2.28016
mmu-miR-1298-5p	1.73568	5.44408	4.51655e-12	Log2FC=Up&P	11.3452
mmu-miR-466e-5p	0.922753	4.87322	0.000477897	p.value>0.05	3.32067
mmu-miR-466h-5p	0.480789	4.59666	0.0834692	NS	1.07847
mmu-miR-132-5p	0.155835	4.42063	0.614354	NS	0.211582
mmu-miR-3068-3p	-0.433109	4.14451	0.158584	NS	0.799742
mmu-miR-505-3p	-1.35203	3.86763	8.01477e-05	Log2FC=Down&P	4.09611
mmu-miR-181c-5p	1.04041	4.88153	8.93868e-05	Log2FC=Up&P	4.04873
mmu-miR-324-5p	-0.455722	4.07631	0.143356	NS	0.843584
mmu-miR-8114	-0.741597	3.9773	0.0251597	p.value>0.05	1.5993
mmu-miR-433-5p	-1.22443	3.82494	0.000489399	Log2FC=Down&P	3.31034
mmu-miR-744-3p	-1.22443	3.82494	0.000489399	Log2FC=Down&P	3.31034
mmu-miR-29b-3p	1.2111	4.89206	4.71368e-06	Log2FC=Up&P	5.32664
mmu-miR-1843a-5p	1.38096	5.01037	1.11244e-07	Log2FC=Up&P	6.95372
mmu-miR-26b-3p	-0.584152	3.944	0.0733992	NS	1.13431
mmu-miR-212-5p	0.58823	4.47719	0.0393871	p.value>0.05	1.40465
mmu-miR-669f-5p	-0.161327	4.08989	0.616137	NS	0.210322
mmu-miR-3099-3p	0.505459	4.40574	0.0791501	NS	1.10155
mmu-miR-429-3p	2.53699	5.8653	4.29358e-24	Log2FC=Up&P	23.3672
mmu-miR-1a-3p	2.30601	5.66108	5.73403e-20	Log2FC=Up&P	19.2415
mmu-miR-20b-3p	0.475466	4.32011	0.0975311	NS	1.01086
mmu-miR-134-3p	-1.99569	3.50521	6.03904e-07	Log2FC=Down&P	6.21903
mmu-miR-465a-3p	1.4668	4.93296	2.78248e-08	Log2FC=Up&P	7.55557
mmu-miR-465b-3p	1.4668	4.93296	2.78248e-08	Log2FC=Up&P	7.55557
mmu-miR-362-3p	0.440943	4.28365	0.13186	NS	0.879886
mmu-miR-465c-3p	1.4668	4.93296	2.78248e-08	Log2FC=Up&P	7.55557
mmu-miR-384-3p	0.608755	4.37641	0.0364232	p.value>0.05	1.43862
mmu-miR-3473a	0.485138	4.29855	0.0930744	NS	1.03117
mmu-miR-10b-3p	1.03768	4.61979	0.000164794	Log2FC=Up&P	3.78306
mmu-miR-1195	-1.31722	3.57429	0.000335594	Log2FC=Down&P	3.47419
mmu-miR-671-5p	0.529804	4.17077	0.080721	NS	1.09301
mmu-miR-677-5p	2.34131	5.40264	1.8048e-19	Log2FC=Up&P	18.7436
mmu-miR-499-5p	0.464153	4.0841	0.128512	NS	0.891057
mmu-miR-449a-5p	0.0427939	3.87608	0.910723	NS	0.0406137
mmu-miR-20a-3p	-0.214839	3.75576	0.550671	NS	0.259108
mmu-miR-450a-1-3p	-0.443209	3.64815	0.231569	NS	0.635319
mmu-miR-466p-5p	0.890823	4.27705	0.0020976	p.value>0.05	2.67828
mmu-miR-346-5p	0.4551	4.02642	0.143508	NS	0.843124
mmu-miR-24-1-5p	-0.430855	3.52317	0.255557	NS	0.592512
mmu-miR-1949	0.639748	3.94379	0.0426935	p.value>0.05	1.36964
mmu-miR-3470b	0.655811	3.91554	0.0392757	p.value>0.05	1.40588
mmu-miR-1249-3p	-0.822701	3.29205	0.0341522	p.value>0.05	1.46658
mmu-miR-3066-5p	0.850484	3.9779	0.00655666	p.value>0.05	2.18332
mmu-miR-540-5p	-1.86556	2.99332	3.7524e-05	Log2FC=Down&P	4.42569
mmu-miR-3102-3p	0.353878	3.66363	0.28466	NS	0.545674
mmu-miR-5121	1.43579	4.26735	1.2129e-06	Log2FC=Up&P	5.91617
mmu-miR-1955-5p	-0.695213	3.15078	0.089536	NS	1.048
mmu-miR-19b-1-5p	0.451317	3.61704	0.196606	NS	0.706403
mmu-miR-652-5p	-1.61545	2.91981	0.00051059	Log2FC=Down&P	3.29193
mmu-miR-326-3p	0.699968	3.73787	0.0330321	p.value>0.05	1.48106
mmu-miR-376a-3p	-0.546166	3.17002	0.175702	NS	0.755223
mmu-miR-1930-5p	-0.796961	3.09332	0.0557944	NS	1.25341
mmu-miR-106a-3p	-0.715288	3.1032	0.0693803	NS	1.15876
mmu-miR-338-5p	-0.221813	3.27098	0.596868	NS	0.224121
mmu-miR-7224-3p	-2.16697	2.8098	1.3663e-05	Log2FC=Down&P	4.86446
mmu-miR-465c-5p	1.42174	4.15448	2.28829e-06	Log2FC=Up&P	5.64049
mmu-miR-133a-3p	1.66951	4.33465	1.2737e-08	Log2FC=Up&P	7.89493
mmu-miR-6944-3p	0.26072	3.43435	0.483273	NS	0.315808
mmu-miR-33-3p	-1.12782	2.95104	0.00918629	Log2FC=Down&P	2.03686
mmu-miR-96-3p	-0.455192	3.11357	0.288381	NS	0.540033
mmu-miR-574-5p	0.756708	3.66498	0.0219222	p.value>0.05	1.65912
mmu-miR-200a-5p	2.69342	5.05987	3.32666e-22	Log2FC=Up&P	21.478
mmu-miR-670-3p	-0.728412	2.98225	0.0810153	NS	1.09143
mmu-miR-135a-2-3p	-0.433469	3.04425	0.310691	NS	0.507671
mmu-miR-297b-5p	-0.112355	3.16269	0.873019	NS	0.0589761
mmu-miR-184-3p	0.0583343	3.20104	0.937522	NS	0.0280187
mmu-miR-467e-3p	-0.508111	2.97142	0.254864	NS	0.593692
mmu-miR-1258-3p	0.0483099	3.16346	1	NS	0
mmu-miR-212-3p	-0.826423	2.82731	0.0595211	NS	1.22533
mmu-miR-574-3p	0.0377162	3.12491	0.935043	NS	0.0291685
mmu-miR-188-5p	0.667365	3.43187	0.0556849	NS	1.25426
mmu-miR-1968-5p	0.714953	3.44059	0.0396669	p.value>0.05	1.40157
mmu-miR-193b-3p	0.119409	3.12521	0.806821	NS	0.093223
mmu-miR-466k	0.950958	3.56069	0.00472871	p.value>0.05	2.32526
mmu-miR-1945	-0.179447	3.00293	0.666647	NS	0.176104
mmu-miR-704	0.936399	3.51483	0.00603317	p.value>0.05	2.21945
mmu-miR-199a-5p	1.34336	3.75855	3.13473e-05	Log2FC=Up&P	4.5038
mmu-miR-3062-5p	-0.895458	2.70572	0.0577925	NS	1.23813
mmu-miR-483-3p	-0.696333	2.74189	0.142064	NS	0.847515
mmu-miR-690	0.904379	3.41869	0.0117378	p.value>0.05	1.93041
mmu-miR-449c-5p	-0.636776	2.70342	0.196044	NS	0.707647
mmu-miR-6546-5p	0.826682	3.33312	0.024791	p.value>0.05	1.60571
mmu-miR-191-3p	-0.0257871	2.91554	1	NS	0
mmu-miR-291b-3p	-0.554633	2.72815	0.236956	NS	0.625333
mmu-miR-489-3p	-1.00162	2.58737	0.0451187	Log2FC=Down&P	1.34564
mmu-miR-5113	0.463065	3.11656	0.249549	NS	0.602844
mmu-miR-145a-5p	0.635501	3.18566	0.0938094	NS	1.02775
mmu-miR-8112	-1.15661	2.47431	0.0266216	Log2FC=Down&P	1.57477
mmu-miR-669h-5p	-0.298099	2.71303	0.555169	NS	0.255575
mmu-miR-7689-3p	1.48595	3.62906	7.49952e-06	Log2FC=Up&P	5.12497
mmu-miR-128-1-5p	0.307201	2.93699	0.474422	NS	0.323835
mmu-miR-185-3p	0.647552	3.10715	0.0810981	NS	1.09099
mmu-miR-497b	0.551433	3.03468	0.169749	NS	0.770193
mmu-miR-15a-3p	-0.644585	2.54048	0.195329	NS	0.709234
mmu-miR-181a-2-3p	-1.2263	2.39853	0.0207928	Log2FC=Down&P	1.68209
mmu-miR-7661-3p	-1.95679	2.27768	0.0011366	Log2FC=Down&P	2.94439
mmu-miR-881-3p	3.07186	4.88731	8.54843e-26	Log2FC=Up&P	25.0681
mmu-miR-344h-3p	-0.941872	2.44084	0.0714483	NS	1.14601
mmu-let-7d-3p	-0.4817	2.52356	0.327546	NS	0.484728
mmu-miR-3470a	-0.0239322	2.68408	1	NS	0
mmu-miR-1839-3p	0.446516	2.86743	0.267959	NS	0.571932
mmu-miR-5100	-0.820936	2.3596	0.100489	NS	0.997881
mmu-miR-501-5p	-1.35048	2.19745	0.014908	Log2FC=Down&P	1.82658
mmu-miR-196b-5p	3.87127	5.43334	1.94259e-40	Log2FC=Up&P	39.7116
mmu-miR-6240	1.03197	3.08776	0.00699046	Log2FC=Up&P	2.15549
mmu-miR-3061-3p	-0.243078	2.45958	0.739742	NS	0.13092
mmu-let-7c-2-3p	1.25071	3.19887	0.000899355	Log2FC=Up&P	3.04607
mmu-miR-10a-3p	-0.243078	2.45958	0.739742	NS	0.13092
mmu-let-7a-1-3p	1.25071	3.19887	0.000899355	Log2FC=Up&P	3.04607
mmu-miR-5123	0.252747	2.65395	0.613926	NS	0.211884
mmu-miR-542-5p	0.154462	2.58583	0.753783	NS	0.122754
mmu-miR-1291	1.05052	3.04572	0.00549808	Log2FC=Up&P	2.25979
mmu-miR-470-5p	2.12851	3.78709	1.32009e-10	Log2FC=Up&P	9.8794
mmu-miR-466m-3p	-0.248005	2.3807	0.729274	NS	0.137109
mmu-miR-351-3p	-1.91273	2.01375	0.00339476	Log2FC=Down&P	2.46919
mmu-miR-491-5p	-0.785805	2.22178	0.173243	NS	0.761345
mmu-miR-741-3p	1.07026	3.0024	0.00599981	Log2FC=Up&P	2.22186
mmu-miR-1934-3p	-1.21346	2.10022	0.0339961	Log2FC=Down&P	1.46857
mmu-miR-190b-5p	-0.132435	2.39444	0.819421	NS	0.0864931
mmu-miR-19b-2-5p	0.00838436	2.39143	1	NS	4.33947e-16
mmu-miR-3060-3p	-0.57387	2.1985	0.317351	NS	0.498461
mmu-miR-883a-3p	0.360842	2.53908	0.455434	NS	0.341575
mmu-miR-29c-3p	0.360842	2.53908	0.455434	NS	0.341575
mmu-miR-204-5p	0.116359	2.40524	0.910059	NS	0.0409305
mmu-miR-1194	0.190103	2.43554	0.73463	NS	0.133931
mmu-miR-664-3p	-1.53552	1.9638	0.0155637	Log2FC=Down&P	1.80789
mmu-let-7b-5p	1.02627	2.82779	0.0098652	Log2FC=Up&P	2.00589
mmu-miR-150-5p	0.851544	2.72727	0.0475429	p.value>0.05	1.32291
mmu-miR-376c-5p	-0.0681172	2.2753	0.904123	NS	0.0437726
mmu-miR-199b-5p	0.868215	2.67348	0.0534609	NS	1.27196
mmu-miR-1981-3p	-0.710247	2.04739	0.230971	NS	0.636442
mmu-miR-3061-5p	0.317909	2.36807	0.563865	NS	0.248825
mmu-miR-3063-3p	-0.160771	2.14977	0.798397	NS	0.0977813
mmu-miR-222-5p	0.118107	2.2527	0.807485	NS	0.0928657
mmu-miR-12194-3p	-0.608802	1.98165	0.339516	NS	0.46914
mmu-miR-344d-3-5p	-0.0270864	2.16485	1	NS	0
mmu-miR-466n-3p	-0.759725	1.943	0.206011	NS	0.686109
mmu-miR-8103	-0.232538	2.09351	0.793446	NS	0.100483
mmu-miR-98-5p	-0.0906934	2.10887	1	NS	0
mmu-miR-7650-5p	-1.30383	1.79751	0.0678932	p.value>0.05	1.16817
mmu-miR-193a-5p	-1.04739	1.81403	0.100087	p.value>0.05	0.999622
mmu-miR-181b-1-3p	-1.26747	1.77185	0.0678932	p.value>0.05	1.16817
mmu-miR-3473d	-0.0170369	2.06655	1	NS	0
mmu-miR-129-1-3p	-1.4517	1.67443	0.0370978	Log2FC=Down&P	1.43065
mmu-miR-871-3p	2.82263	3.87037	1.28569e-16	Log2FC=Up&P	15.8909
mmu-miR-122-5p	1.76359	3.00212	8.6622e-06	Log2FC=Up&P	5.06237
mmu-miR-344e-3p	0.0605834	2.0227	1	NS	0
mmu-miR-452-3p	0.814498	2.32208	0.0749032	NS	1.1255
mmu-miR-1943-5p	-0.078614	1.89679	1	NS	0
mmu-miR-3084-5p	-0.659524	1.72596	0.349715	NS	0.456286
mmu-miR-3084-3p	-0.659524	1.72596	0.349715	NS	0.456286
mmu-miR-135a-1-3p	1.46036	2.66645	0.000645307	Log2FC=Up&P	3.19023
mmu-miR-203b-3p	0.284526	1.99344	0.682922	NS	0.165629
mmu-miR-467c-3p	-0.448113	1.74318	0.533661	NS	0.272735
mmu-miR-3102-5p.2-5p	-0.983538	1.57589	0.180027	NS	0.744663
mmu-miR-6540-3p	-0.983538	1.57589	0.180027	NS	0.744663
mmu-miR-6967-3p	-0.572541	1.67016	0.428549	NS	0.368
mmu-miR-29b-1-5p	-0.116425	1.80411	0.88215	NS	0.0544578
mmu-miR-664-5p	0.168762	1.86382	0.885577	NS	0.0527739
mmu-miR-1933-3p	-0.207503	1.73318	0.878452	NS	0.0562822
mmu-miR-344f-3p	-1.19781	1.49551	0.12358	p.value>0.05	0.908051
mmu-miR-466n-5p	1.31868	2.39499	0.00526378	Log2FC=Up&P	2.2787
mmu-miR-466d-5p	1.31868	2.39499	0.00526378	Log2FC=Up&P	2.2787
mmu-miR-29b-2-5p	-0.160478	1.70533	1	NS	4.33947e-16
mmu-miR-1946a	-0.479976	1.61172	0.519736	NS	0.284217
mmu-miR-669k-5p	0.513941	1.96306	0.406933	NS	0.390478
mmu-miR-3082-3p	0.683188	2.04211	0.230971	NS	0.636442
mmu-miR-1843b-3p	0.264396	1.81217	0.656336	NS	0.182874
mmu-miR-1264-3p	-0.622278	1.53206	0.395171	NS	0.403215
mmu-miR-6239	0.0750547	1.69464	1	NS	4.33947e-16
mmu-miR-505-5p	-0.999746	1.36031	0.195373	NS	0.709135
mmu-miR-3076-3p	-0.160364	1.56874	0.870082	NS	0.0604397
mmu-miR-3098-3p	-0.94567	1.32411	0.257411	NS	0.589372
mmu-miR-500-3p	1.36071	2.21755	0.00377845	Log2FC=Up&P	2.42269
mmu-miR-138-1-3p	0.237435	1.60555	0.747807	NS	0.126211
mmu-miR-452-5p	1.90121	2.52867	2.05119e-05	Log2FC=Up&P	4.68799
mmu-miR-743a-3p	0.477081	1.70172	0.533661	NS	0.272735
mmu-miR-200b-5p	1.72648	2.40327	0.000156542	Log2FC=Up&P	3.80537
mmu-let-7e-3p	-0.409593	1.39855	0.718867	NS	0.143352
mmu-miR-3473f	0.362228	1.65421	0.635239	NS	0.197063
mmu-miR-3091-3p	-0.831028	1.2484	0.335094	NS	0.474833
mmu-miR-7079-3p	0.283819	1.45626	0.729435	NS	0.137014
mmu-miR-1224-5p	1.47994	2.0559	0.00440277	Log2FC=Up&P	2.35627
mmu-miR-1198-3p	-0.446675	1.22881	0.564053	NS	0.24868
mmu-miR-194-2-3p	0.545231	1.56119	0.41243	NS	0.38465
mmu-miR-880-3p	1.54117	2.09513	0.0022933	Log2FC=Up&P	2.63954
mmu-miR-3105-3p	0.199447	1.36538	0.860052	NS	0.065475
mmu-miR-6399	1.09456	1.69793	0.0591425	p.value>0.05	1.2281
mmu-miR-5129-3p	-0.310356	1.14609	0.840383	NS	0.0755229
mmu-miR-1251-5p	0.269216	1.32794	0.854227	NS	0.0684267
mmu-miR-669m-3p	0.100641	1.26909	1	NS	0
mmu-miR-12191-3p	0.100641	1.26909	1	NS	0
mmu-miR-155-3p	-0.310356	1.14609	0.840383	NS	0.0755229
mmu-miR-125b-2-3p	-0.23704	1.10257	0.840383	NS	0.0755229
mmu-miR-1955-3p	0.493454	1.34797	0.470867	NS	0.327102
mmu-miR-7073-5p	-0.0169555	1.16673	1	NS	0
mmu-miR-669e-3p	0.419773	1.24945	0.707153	NS	0.150487
mmu-miR-669d-2-3p	-0.159798	1.05748	1	NS	0
mmu-miR-190a-5p	0.419773	1.24945	0.707153	NS	0.150487
mmu-miR-3474	0.707315	1.36805	0.278164	NS	0.555699
mmu-miR-669d-3p	-0.159798	1.05748	1	NS	0
mmu-miR-211-5p	1.41383	1.65594	0.0156043	Log2FC=Up&P	1.80676
mmu-miR-1982-3p	0.141899	1.07869	1	NS	0
mmu-miR-142a-5p	0.788927	1.32997	0.278164	NS	0.555699
mmu-miR-466j	0.652308	1.27002	0.356672	NS	0.44773
mmu-miR-483-5p	1.49597	1.70534	0.00778622	Log2FC=Up&P	2.10867
mmu-miR-669b-3p	0.141899	1.07869	1	NS	0
mmu-miR-466a-5p	0.501386	1.20823	0.564053	NS	0.24868
mmu-miR-6948-3p	-0.0781859	1.0107	1	NS	0
mmu-miR-450a-2-3p	0.141899	1.07869	1	NS	0
mmu-miR-365-2-5p	1.22146	1.46467	0.0586665	p.value>0.05	1.23161
mmu-miR-147-3p	1.41323	1.57266	0.0219259	Log2FC=Up&P	1.65904
mmu-miR-669a-3-3p	0.00832164	0.962087	1	NS	0
mmu-miR-7658-5p	-0.251488	0.889478	0.82237	NS	0.0849329
mmu-miR-6952-3p	1.11508	1.40835	0.0803044	p.value>0.05	1.09526
mmu-miR-486b-3p	0.419318	1.09998	0.694067	NS	0.158599
mmu-miR-2137	1.59237	1.59214	0.00841274	Log2FC=Up&P	2.07506
mmu-miR-153-5p	1.67451	1.64372	0.00582377	Log2FC=Up&P	2.2348
mmu-miR-145a-3p	1.31349	1.42856	0.0348449	Log2FC=Up&P	1.45786
mmu-miR-1187	0.320434	0.983904	0.832022	NS	0.0798653
mmu-miR-486a-3p	0.511345	1.0538	0.545091	NS	0.263531
mmu-let-7j	-0.159461	0.836428	1	NS	0
mmu-miR-1936	1.09226	1.31134	0.094398	p.value>0.05	1.02504
mmu-miR-6960-5p	-0.0611604	0.781037	1	NS	0
mmu-miR-500-5p	0.418734	0.933644	0.662502	NS	0.178812
mmu-miR-33-5p	1.06576	1.20794	0.129351	p.value>0.05	0.88823
mmu-miR-1941-3p	-0.0611604	0.781037	1	NS	0
mmu-miR-712-5p	0.524225	0.881258	0.662502	NS	0.178812
mmu-miR-365-1-5p	1.4109	1.29202	0.0397031	Log2FC=Up&P	1.40118
mmu-miR-29c-5p	2.62761	2.02246	9.25093e-07	Log2FC=Up&P	6.03381
mmu-miR-7033-5p	0.638042	0.826557	0.499675	NS	0.301313
mmu-miR-31-3p	1.99212	1.5447	0.00124544	Log2FC=Up&P	2.90468
mmu-miR-471-5p	1.1211	0.926558	0.133184	p.value>0.05	0.875549
mmu-miR-712-3p	1.53344	1.14107	0.0310526	Log2FC=Up&P	1.5079
mmu-miR-3086-5p	0.281719	0.598521	1	NS	0
mmu-miR-1953	1.08768	0.792657	0.258407	p.value>0.05	0.587695
mmu-miR-448-3p	0.676685	0.622325	0.620334	NS	0.207374
mmu-miR-551b-3p	1.9889	1.29345	0.00281319	Log2FC=Up&P	2.5508
mmu-miR-7021-5p	0.416875	0.531289	0.797512	NS	0.0982629
mmu-miR-743b-3p	1.9889	1.29345	0.00281319	Log2FC=Up&P	2.5508
mmu-miR-3085-3p	0.89677	0.709335	0.352234	NS	0.453169
mmu-miR-219a-5p	1.66859	1.09444	0.0153481	Log2FC=Up&P	1.81395
mmu-miR-139-3p	1.5438	1.02326	0.0347041	Log2FC=Up&P	1.45962
mmu-miR-133b-3p	1.23682	0.733052	0.160156	p.value>0.05	0.795458
mmu-miR-8118	0.825824	0.555496	0.439814	NS	0.356731
mmu-miR-26a-1-3p	1.4054	0.816116	0.11103	p.value>0.05	0.954561
mmu-miR-653-3p	0.732367	0.385024	0.593113	NS	0.226862
mmu-miR-1929-5p	1.72267	0.839704	0.0250426	Log2FC=Up&P	1.60132
mmu-miR-147-5p	1.21226	0.579878	0.194536	p.value>0.05	0.711
mmu-miR-465a-5p	0.992177	0.4849	0.439814	NS	0.356731
mmu-miR-367-5p	2.09894	1.06864	0.00423033	Log2FC=Up&P	2.37363
mmu-miR-1938	0.732367	0.385024	0.593113	NS	0.226862
mmu-miR-217-5p	0.992177	0.4849	0.439814	NS	0.356731

## Sheet: Sheet1
mmu-miR-127-3p							mmu-miR-302b-3p
mmu-miR-379-5p							mmu-miR-302d-3p
mmu-miR-409-3p							mmu-miR-302a-5p
mmu-miR-411-5p							mmu-miR-148a-3p
mmu-miR-300-3p							mmu-miR-302a-3p
mmu-miR-323-3p							mmu-miR-182-5p
mmu-miR-434-3p							mmu-miR-291a-3p
mmu-miR-494-3p							mmu-miR-292a-3p
mmu-miR-543-3p							mmu-miR-183-5p
mmu-miR-337-5p							mmu-miR-302c-3p
mmu-miR-290a-5p							mmu-miR-378a-3p
mmu-miR-341-3p							mmu-miR-218-5p
mmu-miR-134-5p							mmu-miR-10b-5p
mmu-miR-758-3p							mmu-miR-126a-3p
mmu-miR-484							mmu-miR-344-3p
mmu-miR-433-3p							mmu-miR-340-5p
mmu-miR-410-3p							mmu-miR-96-5p
mmu-miR-411-3p							mmu-miR-361-3p
mmu-miR-495-3p							mmu-miR-532-5p
mmu-miR-431-5p							mmu-miR-29a-3p
mmu-miR-1193-3p							mmu-miR-148a-5p
mmu-miR-485-3p							mmu-miR-378d
mmu-miR-409-5p							mmu-miR-378c
mmu-miR-540-3p							mmu-miR-146b-5p
mmu-miR-296-5p							mmu-miR-135b-5p
mmu-miR-376b-3p							mmu-miR-224-5p
mmu-miR-299b-3p							mmu-let-7c-5p
mmu-miR-299a-3p							mmu-miR-194-5p
mmu-miR-369-3p							mmu-miR-200b-3p
mmu-miR-382-5p							mmu-miR-3473b
mmu-miR-379-3p							mmu-miR-32-5p
mmu-miR-382-3p							mmu-miR-34b-5p
mmu-miR-369-5p							mmu-miR-340-3p
mmu-miR-154-3p							mmu-miR-3535
mmu-miR-127-5p							mmu-miR-367-3p
mmu-miR-329-5p							mmu-miR-192-5p
mmu-miR-136-3p							mmu-miR-3473e
mmu-miR-329-3p							mmu-miR-7b-5p
mmu-miR-125b-5p							mmu-miR-203-3p
mmu-miR-380-3p							mmu-miR-200a-3p
mmu-miR-666-5p							mmu-miR-31-5p
mmu-miR-487b-3p							mmu-miR-455-5p
mmu-miR-294-5p							mmu-miR-199b-3p
mmu-miR-493-5p							mmu-miR-199a-3p
mmu-miR-665-3p							mmu-miR-375-3p
mmu-miR-542-3p							mmu-miR-1843b-5p
mmu-miR-673-5p							mmu-miR-130a-5p
mmu-miR-485-5p							mmu-miR-138-5p
mmu-miR-124-5p							mmu-miR-200c-3p
mmu-miR-1197-3p							mmu-miR-139-5p
mmu-miR-667-3p							mmu-miR-143-3p
mmu-miR-3072-3p							mmu-miR-1298-5p
mmu-miR-299a-5p							mmu-miR-181c-5p
mmu-miR-299b-5p							mmu-miR-29b-3p
mmu-miR-431-3p							mmu-miR-1843a-5p
mmu-miR-124-3p							mmu-miR-429-3p
mmu-miR-770-3p							mmu-miR-1a-3p
mmu-miR-376c-3p							mmu-miR-465a-3p
mmu-miR-496a-3p							mmu-miR-465b-3p
mmu-miR-493-3p							mmu-miR-465c-3p
mmu-miR-412-5p							mmu-miR-10b-3p
mmu-miR-154-5p							mmu-miR-677-5p
mmu-miR-376a-5p							mmu-miR-5121
mmu-miR-582-3p							mmu-miR-465c-5p
mmu-miR-668-3p							mmu-miR-133a-3p
mmu-miR-380-5p							mmu-miR-200a-5p
mmu-miR-667-5p							mmu-miR-199a-5p
mmu-miR-673-3p							mmu-miR-7689-3p
mmu-miR-181a-1-3p							mmu-miR-881-3p
mmu-miR-341-5p							mmu-miR-196b-5p
mmu-miR-370-5p							mmu-miR-6240
mmu-miR-374c-3p							mmu-let-7c-2-3p
mmu-miR-760-3p							mmu-let-7a-1-3p
mmu-miR-539-5p							mmu-miR-1291
mmu-miR-6539							mmu-miR-470-5p
mmu-miR-1306-5p							mmu-miR-741-3p
mmu-miR-877-3p							mmu-let-7b-5p
mmu-miR-541-3p							mmu-miR-871-3p
mmu-miR-1193-5p							mmu-miR-122-5p
mmu-miR-337-3p							mmu-miR-135a-1-3p
mmu-miR-377-5p							mmu-miR-466n-5p
mmu-miR-410-5p							mmu-miR-466d-5p
mmu-miR-377-3p							mmu-miR-500-3p
mmu-miR-874-3p							mmu-miR-452-5p
mmu-miR-770-5p							mmu-miR-200b-5p
mmu-miR-323-5p							mmu-miR-1224-5p
mmu-miR-23b-5p							mmu-miR-880-3p
mmu-miR-582-5p							mmu-miR-211-5p
mmu-miR-935							mmu-miR-483-5p
mmu-miR-679-3p							mmu-miR-147-3p
mmu-miR-412-3p							mmu-miR-2137
mmu-miR-300-5p							mmu-miR-153-5p
mmu-miR-494-5p							mmu-miR-145a-3p
mmu-miR-3057-5p							mmu-miR-365-1-5p
mmu-miR-670-5p							mmu-miR-29c-5p
mmu-miR-505-3p							mmu-miR-31-3p
mmu-miR-433-5p							mmu-miR-712-3p
mmu-miR-744-3p							mmu-miR-551b-3p
mmu-miR-134-3p							mmu-miR-743b-3p
mmu-miR-1195							mmu-miR-219a-5p
mmu-miR-540-5p							mmu-miR-139-3p
mmu-miR-652-5p							mmu-miR-1929-5p
mmu-miR-7224-3p							mmu-miR-367-5p
mmu-miR-33-3p
mmu-miR-489-3p
mmu-miR-8112
mmu-miR-181a-2-3p
mmu-miR-7661-3p
mmu-miR-501-5p
mmu-miR-351-3p
mmu-miR-1934-3p
mmu-miR-664-3p
mmu-miR-129-1-3p
