# Supplementary material for: PERK Signaling Controls Myoblast Differentiation by Regulating MicroRNA Networks
Source: Front Cell Dev Biol. 2021 May 28;9:670435. doi: 10.3389/fcell.2021.670435 (PMC8193987; doi:10.3389/fcell.2021.670435)
Supplement: Supplementary file 10 [file Table_10.XLSX]

## Sheet: D0 D4
ID	adj.P.Val	P.Value	t	B	logFC	miRNA_ID_LIST	mouse miRNA name	SEQUENCE
703	1.15e-27	8.89e-31	-11.6341	59.9927	-4.94191	hsa-miR-124a, rno-miR-124a,mmu-miR-124a	mmu-miR-124a	GCATTCACCGCGTGCCTTA	上调
704	1.8e-27	2.77e-30	-11.5333	58.8421	-4.89911	hsa-miR-124a, rno-miR-124a,mmu-miR-124a	mmu-miR-124a	GCATTCACCGCGTGCCTTA	上调
705	3.07e-25	7.11e-28	-11.0294	53.2378	-4.68505	hsa-miR-124a, rno-miR-124a,mmu-miR-124a	mmu-miR-124a	GCATTCACCGCGTGCCTTA	上调
139	1.53e-15	8.25e-18	-8.63764	30.0523	-3.66908	hsa-miR-335, mmu-miR-335, rno-miR-335	mmu-miR-335	GCACATTTTTCGTTATTGCTCTTGA	上调
262	6.92e-15	6.28e-17	-8.39805	28.0405	-3.56731	mmu-miR-153	mmu-miR-153	GCGATCACTTTTGTGACTATGCAA	上调
141	8.91e-15	8.94e-17	-8.35577	27.6913	-3.54935	hsa-miR-335, mmu-miR-335, rno-miR-335	mmu-miR-335	GCACATTTTTCGTTATTGCTCTTGA	上调
444	9.35e-15	1.01e-16	-8.34107	27.5704	-3.54311	hsa-miR-219, mmu-miR-219, rno-miR-219	mmu-miR-219	GCAGAATTGCGTTTGGACAATCA	上调
442	5.08e-14	6.69e-16	-8.11064	25.7018	-3.44523	hsa-miR-219, mmu-miR-219, rno-miR-219	mmu-miR-219	GCAGAATTGCGTTTGGACAATCA	上调
443	1.07e-13	1.73e-15	-7.9922	24.7618	-3.39491	hsa-miR-219, mmu-miR-219, rno-miR-219	mmu-miR-219	GCAGAATTGCGTTTGGACAATCA	上调
264	1.74e-13	2.95e-15	-7.92523	24.2363	-3.36647	mmu-miR-153	mmu-miR-153	GCGATCACTTTTGTGACTATGCAA	上调
140	7.26e-13	1.57e-14	-7.71163	22.59	-3.27573	hsa-miR-335, mmu-miR-335, rno-miR-335	mmu-miR-335	GCACATTTTTCGTTATTGCTCTTGA	上调
775	1.66e-11	4.23e-13	-7.27298	19.3502	-3.0894	hsa-miR-301, mmu-miR-301	mmu-miR-301	CGCTTTGACAATACTATTGCACTG	上调
263	2.31e-11	6.23e-13	-7.21973	18.9698	-3.06679	mmu-miR-153	mmu-miR-153	GCGATCACTTTTGTGACTATGCAA	上调
776	6.94e-11	2.14e-12	-7.04772	17.7602	-2.99372	hsa-miR-301, mmu-miR-301	mmu-miR-301	CGCTTTGACAATACTATTGCACTG	上调
777	5.7e-10	1.89e-11	-6.73418	15.6303	-2.86053	hsa-miR-301, mmu-miR-301	mmu-miR-301	CGCTTTGACAATACTATTGCACTG	上调
112	4.82e-08	2.01e-09	-6.01095	11.0869	-2.55332	hsa-miR-210, mmu-miR-210, rno-miR-210	mmu-miR-210	AGCCGCTGTCACACGCAC	上调
114	4.82e-08	2.04e-09	-6.00852	11.0725	-2.55229	hsa-miR-210, mmu-miR-210, rno-miR-210	mmu-miR-210	AGCCGCTGTCACACGCAC	上调
939	5.39e-08	2.33e-09	-5.98704	10.9455	-2.54316	mmu-miR-376a	mmu-miR-376a	CACGTGGATTTTCCTCTACGAT	上调
113	1.97e-07	8.81e-09	-5.76474	9.65782	-2.44874	hsa-miR-210, mmu-miR-210, rno-miR-210	mmu-miR-210	AGCCGCTGTCACACGCAC	上调
937	2.15e-07	9.96e-09	-5.74388	9.53952	-2.43988	mmu-miR-376a	mmu-miR-376a	CACGTGGATTTTCCTCTACGAT	上调
1038	2.02e-06	1.03e-07	-5.33148	7.28818	-2.2647	hsa-miR-135a, mmu-miR-135a, rno-miR-135a	mmu-miR-135a	GCTCACATAGGAATAAAAAGCCATA	上调
408	2.74e-06	1.46e-07	-5.26716	6.95216	-2.23737	hsa-miR-181a, mmu-miR-181a, rno-miR-181a	mmu-miR-181a	TCACCGACAGCGTTGAATGTT	上调
733	5.57e-06	3.1e-07	-5.12641	6.23115	-2.17759	hsa-miR-181b, mmu-miR-181b, rno-miR-181b	mmu-miR-181b	CCACCGACAGCAATGAATGTT	上调
938	1.48e-05	8.59e-07	-4.92946	5.25494	-2.09393	mmu-miR-376a	mmu-miR-376a	CACGTGGATTTTCCTCTACGAT	上调
1036	1.59e-05	9.44e-07	-4.91087	5.16478	-2.08603	hsa-miR-135a, mmu-miR-135a, rno-miR-135a	mmu-miR-135a	GCTCACATAGGAATAAAAAGCCATA	上调
811	1.66e-05	9.96e-07	-4.90023	5.11333	-2.08151	hsa-miR-381, mmu-miR-381	mmu-miR-381	ACAGAGAGCTTGCCCTTGTATA	上调
1058	2e-05	1.23e-06	-4.85807	4.91055	-2.0636	hsa-miR-181c, mmu-miR-181c, rno-miR-181c	mmu-miR-181c	ACTCACCGACAGGTTGAATGTT	上调
407	2.25e-05	1.42e-06	-4.82901	4.7718	-2.05126	hsa-miR-181a, mmu-miR-181a, rno-miR-181a	mmu-miR-181a	TCACCGACAGCGTTGAATGTT	上调
735	2.52e-05	1.62e-06	-4.80387	4.6524	-2.04058	hsa-miR-181b, mmu-miR-181b, rno-miR-181b	mmu-miR-181b	CCACCGACAGCAATGAATGTT	上调
1057	2.6e-05	1.68e-06	-4.79566	4.61356	-2.03709	hsa-miR-181c, mmu-miR-181c, rno-miR-181c	mmu-miR-181c	ACTCACCGACAGGTTGAATGTT	上调
710	6.25e-05	4.24e-06	-4.60559	3.73281	-1.95636	hsa-miR-130a, mmu-miR-130a, rno-miR-130a	mmu-miR-130a	CATGCCCTTTTAACATTGCACTG	上调
1012	7.52e-05	5.22e-06	-4.56196	3.53567	-1.93782	hsa-miR-33, mmu-miR-33, rno-miR-33	mmu-miR-33	GCCAATGCAACTACAATGCAC	上调
1059	8.71e-05	6.25e-06	-4.52397	3.36551	-1.92168	hsa-miR-181c, mmu-miR-181c, rno-miR-181c	mmu-miR-181c	ACTCACCGACAGGTTGAATGTT	上调
66	9.64e-05	7.07e-06	-4.49771	3.24877	-1.91053	hsa-miR-135b, mmu-miR-135b, rno-miR-135b	mmu-miR-135b	GCCACATAGGAATGAAAAGCCATA	上调
709	0.00014	1.07e-05	-4.40886	2.85871	-1.87279	hsa-miR-130a, mmu-miR-130a, rno-miR-130a	mmu-miR-130a	CATGCCCTTTTAACATTGCACTG	上调
734	0.000151	1.2e-05	-4.38383	2.7502	-1.86215	hsa-miR-181b, mmu-miR-181b, rno-miR-181b	mmu-miR-181b	CCACCGACAGCAATGAATGTT	上调
1037	0.000154	1.23e-05	-4.37715	2.72137	-1.85932	hsa-miR-135a, mmu-miR-135a, rno-miR-135a	mmu-miR-135a	GCTCACATAGGAATAAAAAGCCATA	上调
812	0.000158	1.3e-05	-4.36544	2.67093	-1.85435	hsa-miR-381, mmu-miR-381	mmu-miR-381	ACAGAGAGCTTGCCCTTGTATA	上调
813	0.000158	1.31e-05	-4.36483	2.66829	-1.85409	hsa-miR-381, mmu-miR-381	mmu-miR-381	ACAGAGAGCTTGCCCTTGTATA	上调
1137	0.000177	1.52e-05	-4.3318	2.52672	-1.84006	hsa-miR-382, mmu-miR-382	mmu-miR-382	GAATCCACCACGAACAACTTC	上调
1234	0.000182	1.57e-05	-4.32343	2.49102	-1.8365	mmu-miR-151	mmu-miR-151	CTCAAGGAGCCTCAGTCTAG	上调
739	0.000186	1.7e-05	-4.30674	2.42002	-1.82941	hsa-miR-186, mmu-miR-186, rno-miR-186	mmu-miR-186	CAAGCCCAAAAGGAGAATTCTTTG	上调
406	0.00024	2.22e-05	-4.24692	2.1678	-1.804	hsa-miR-181a, mmu-miR-181a, rno-miR-181a	mmu-miR-181a	TCACCGACAGCGTTGAATGTT	上调
664	0.000256	2.41e-05	-4.22808	2.0891	-1.796	hsa-miR-16, mmu-miR-16, rno-miR-16	mmu-miR-16	CGCCAATATTTACGTGCTGCTA	上调
1256	0.000334	3.38e-05	-4.1512	1.77156	-1.76334	mmu-miR-341, rno-miR-341	mmu-miR-341	ACTGACCGACCGACCGAT	上调
65	0.000394	4.11e-05	-4.10606	1.58785	-1.74416	hsa-miR-135b, mmu-miR-135b, rno-miR-135b	mmu-miR-135b	GCCACATAGGAATGAAAAGCCATA	上调
732	0.000399	4.19e-05	-4.10149	1.56936	-1.74222	hsa-miR-154, mmu-miR-154, rno-miR-154	mmu-miR-154	GAAGGCAACACGGATAACCTA	上调
665	0.000402	4.29e-05	-4.09601	1.54724	-1.7399	hsa-miR-16, mmu-miR-16, rno-miR-16	mmu-miR-16	CGCCAATATTTACGTGCTGCTA	上调
731	0.00041	4.45e-05	-4.08743	1.51261	-1.73625	hsa-miR-154, mmu-miR-154, rno-miR-154	mmu-miR-154	GAAGGCAACACGGATAACCTA	上调
1235	0.000482	5.46e-05	-4.03935	1.32003	-1.71583	mmu-miR-151	mmu-miR-151	CTCAAGGAGCCTCAGTCTAG	上调
64	0.00052	6.06e-05	-4.0149	1.22295	-1.70544	hsa-miR-135b, mmu-miR-135b, rno-miR-135b	mmu-miR-135b	GCCACATAGGAATGAAAAGCCATA	上调
711	0.000579	6.83e-05	-3.98638	1.11049	-1.69333	hsa-miR-130a, mmu-miR-130a, rno-miR-130a	mmu-miR-130a	CATGCCCTTTTAACATTGCACTG	上调
1013	0.000598	7.12e-05	-3.9767	1.07247	-1.68921	hsa-miR-33, mmu-miR-33, rno-miR-33	mmu-miR-33	GCCAATGCAACTACAATGCAC	上调
683	0.000598	7.2e-05	-3.97377	1.06098	-1.68797	hsa-miR-30a-5p, mmu-miR-30a-5p, rno-miR-30a-5p	mmu-miR-30a-5p	CTTCCAGTCGAGGATGTTTACA	上调
151	0.000617	7.56e-05	-3.96205	1.01515	-1.68299	hsa-miR-370,mmu-miR-370	mmu-miR-370	CAGGTTCCACCCCAGCAG	上调
292	0.000628	7.81e-05	-3.95445	0.98551	-1.67977	mmu-miR-410	mmu-miR-410	GCAACAGGCCATCTGTGTTATATT	上调
1135	0.000662	8.3e-05	-3.9397	0.92813	-1.6735	hsa-miR-382, mmu-miR-382	mmu-miR-382	GAATCCACCACGAACAACTTC	上调
678	0.000688	8.83e-05	-3.92484	0.87052	-1.66719	hsa-miR-26a, mmu-miR-26a, rno-miR-26a	mmu-miR-26a	CGCCTATCCTGGATTACTTGAA	上调
682	0.000698	9.12e-05	-3.91691	0.83985	-1.66382	hsa-miR-30a-5p, mmu-miR-30a-5p, rno-miR-30a-5p	mmu-miR-30a-5p	CTTCCAGTCGAGGATGTTTACA	上调
677	0.000698	9.15e-05	-3.91615	0.83692	-1.6635	hsa-miR-26a, mmu-miR-26a, rno-miR-26a	mmu-miR-26a	CGCCTATCCTGGATTACTTGAA	上调
741	0.000727	9.64e-05	-3.90345	0.78798	-1.6581	hsa-miR-186, mmu-miR-186, rno-miR-186	mmu-miR-186	CAAGCCCAAAAGGAGAATTCTTTG	上调
468	0.000745	0.0001	-3.89442	0.75328	-1.65427	hsa-miR-342, mmu-miR-342, rno-miR-342	mmu-miR-342	CGGGTGCGATTTCTGTGTGA	上调
1000	0.000765	0.000104	-3.88534	0.71845	-1.65041	hsa-miR-26b, mmu-miR-26b, rno-miR-26b	mmu-miR-26b	GCAACCTATCCTGAATTACTTGAA	上调
671	0.000806	0.000113	-3.86433	0.63821	-1.64149	hsa-miR-20a, mmu-miR-20, rno-miR-20	mmu-miR-20	CCTACCTGCACTATAAGCACTTTA	上调
1136	0.000806	0.000115	-3.86123	0.62638	-1.64017	hsa-miR-382, mmu-miR-382	mmu-miR-382	GAATCCACCACGAACAACTTC	上调
54	0.000818	0.000118	-3.85396	0.59874	-1.63708	hsa-miR-107, mmu-miR-107, rno-miR-107	mmu-miR-107	TGATAGCCCTGTACAATGCTG	上调
1257	0.000822	0.000119	-3.85152	0.58948	-1.63604	mmu-miR-341, rno-miR-341	mmu-miR-341	ACTGACCGACCGACCGAT	上调
153	0.000827	0.000121	-3.84872	0.57886	-1.63485	hsa-miR-370,mmu-miR-370	mmu-miR-370	CAGGTTCCACCCCAGCAG	上调
730	0.000853	0.000125	-3.83986	0.54529	-1.63109	hsa-miR-154, mmu-miR-154, rno-miR-154	mmu-miR-154	GAAGGCAACACGGATAACCTA	上调
672	0.000898	0.000133	-3.82442	0.48695	-1.62453	hsa-miR-20a, mmu-miR-20, rno-miR-20	mmu-miR-20	CCTACCTGCACTATAAGCACTTTA	上调
423	0.000914	0.000137	-3.81753	0.461	-1.62161	hsa-miR-195, mmu-miR-195, rno-miR-195	mmu-miR-195	CGCCAATATTTCTGTGCTGCTA	上调
253	0.00101	0.000157	-3.78406	0.3356	-1.60739	mmu-miR-9	mmu-miR-9	GCCATACAGCTAGATAACCAAAGA	上调
666	0.00108	0.000171	-3.76249	0.25533	-1.59822	hsa-miR-16, mmu-miR-16, rno-miR-16	mmu-miR-16	CGCCAATATTTACGTGCTGCTA	上调
277	0.0011	0.000175	-3.75694	0.23478	-1.59587	mmu-miR-300, rno-miR-300	mmu-miR-300	AAGAGAGCTTGCCCTTGCATA	上调
1002	0.00118	0.000192	-3.73283	0.14579	-1.58563	hsa-miR-26b, mmu-miR-26b, rno-miR-26b	mmu-miR-26b	GCAACCTATCCTGAATTACTTGAA	上调
50	0.0012	0.000199	-3.72355	0.11167	-1.58168	hsa-miR-103, mmu-miR-103, rno-miR-103	mmu-miR-103	TCATAGCCCTGTACAATGCTG	上调
1001	0.00124	0.000208	-3.71297	0.07288	-1.57719	hsa-miR-26b, mmu-miR-26b, rno-miR-26b	mmu-miR-26b	GCAACCTATCCTGAATTACTTGAA	上调
279	0.00131	0.000223	-3.69484	0.00669	-1.56949	mmu-miR-300, rno-miR-300	mmu-miR-300	AAGAGAGCTTGCCCTTGCATA	上调
255	0.00138	0.000238	-3.6781	-0.05414	-1.56238	mmu-miR-9	mmu-miR-9	GCCATACAGCTAGATAACCAAAGA	上调
684	0.00146	0.000258	-3.65714	-0.12993	-1.55347	hsa-miR-30a-5p, mmu-miR-30a-5p, rno-miR-30a-5p	mmu-miR-30a-5p	CTTCCAGTCGAGGATGTTTACA	上调
712	0.00151	0.000269	-3.64723	-0.16561	-1.54926	hsa-miR-134, rno-miR-134,mmu-miR-134	mmu-miR-134	CCTCTGGTCAACCAGTCACA	上调
43	0.0016	0.000289	-3.62846	-0.23293	-1.54129	hsa-miR-93,mmu-miR-93, rno-miR-93	mmu-miR-93	TACCTGCACGAACAGCACTTT	上调
686	0.00163	0.000302	-3.61662	-0.2752	-1.53626	hsa-miR-30d, mmu-miR-30d, rno-miR-30d	mmu-miR-30d	TTCCAGTCGGGGATGTTTACA	上调
1026	0.00163	0.000302	-3.61652	-0.27557	-1.53622	hsa-miR-106b, mmu-miR-106b, rno-miR-106b	mmu-miR-106b	CATCTGCACTGTCAGCACTTTA	上调
1236	0.00163	0.000303	-3.61562	-0.27876	-1.53584	mmu-miR-151	mmu-miR-151	CTCAAGGAGCCTCAGTCTAG	上调
53	0.00163	0.000304	-3.61548	-0.27925	-1.53578	hsa-miR-107, mmu-miR-107, rno-miR-107	mmu-miR-107	TGATAGCCCTGTACAATGCTG	上调
1255	0.00177	0.000341	-3.58537	-0.38614	-1.52299	mmu-miR-341, rno-miR-341	mmu-miR-341	ACTGACCGACCGACCGAT	上调
49	0.00189	0.000368	-3.56486	-0.4584	-1.51428	hsa-miR-103, mmu-miR-103, rno-miR-103	mmu-miR-103	TCATAGCCCTGTACAATGCTG	上调
1014	0.00195	0.000386	-3.55269	-0.50113	-1.5091	hsa-miR-33, mmu-miR-33, rno-miR-33	mmu-miR-33	GCCAATGCAACTACAATGCAC	上调
1035	0.00195	0.000389	-3.55065	-0.50825	-1.50824	hsa-miR-130b, mmu-miR-130b, rno-miR-130b	mmu-miR-130b	ATGCCCTTTCATCATTGCACTG	上调
1034	0.00197	0.000398	-3.54435	-0.53029	-1.50556	hsa-miR-130b, mmu-miR-130b, rno-miR-130b	mmu-miR-130b	ATGCCCTTTCATCATTGCACTG	上调
52	0.00201	0.000412	-3.53554	-0.56103	-1.50182	hsa-miR-107, mmu-miR-107, rno-miR-107	mmu-miR-107	TGATAGCCCTGTACAATGCTG	上调
45	0.00202	0.000415	-3.53346	-0.56829	-1.50094	hsa-miR-93,mmu-miR-93, rno-miR-93	mmu-miR-93	TACCTGCACGAACAGCACTTT	上调
676	0.00203	0.000419	-3.53105	-0.57668	-1.49991	hsa-miR-26a, mmu-miR-26a, rno-miR-26a	mmu-miR-26a	CGCCTATCCTGGATTACTTGAA	上调
294	0.00207	0.000428	-3.52503	-0.5976	-1.49736	mmu-miR-410	mmu-miR-410	GCAACAGGCCATCTGTGTTATATT	上调
685	0.00211	0.000441	-3.51722	-0.62471	-1.49404	hsa-miR-30d, mmu-miR-30d, rno-miR-30d	mmu-miR-30d	TTCCAGTCGGGGATGTTTACA	上调
152	0.00229	0.00049	-3.48896	-0.72231	-1.48204	hsa-miR-370,mmu-miR-370	mmu-miR-370	CAGGTTCCACCCCAGCAG	上调
51	0.00232	0.0005	-3.48345	-0.74123	-1.4797	hsa-miR-103, mmu-miR-103, rno-miR-103	mmu-miR-103	TCATAGCCCTGTACAATGCTG	上调
421	0.0025	0.000553	-3.45668	-0.83282	-1.46832	hsa-miR-195, mmu-miR-195, rno-miR-195	mmu-miR-195	CGCCAATATTTCTGTGCTGCTA	上调
615	0.00261	0.000584	-3.44157	-0.88418	-1.46191	mmu-miR-380-3p	mmu-miR-380-3p	GCAAGATGTGGACCATACTACATA	上调
1024	0.00265	0.000595	-3.43677	-0.90048	-1.45986	hsa-miR-106b, mmu-miR-106b, rno-miR-106b	mmu-miR-106b	CATCTGCACTGTCAGCACTTTA	上调
1025	0.00305	0.000719	-3.38499	-1.07459	-1.43787	hsa-miR-106b, mmu-miR-106b, rno-miR-106b	mmu-miR-106b	CATCTGCACTGTCAGCACTTTA	上调
1033	0.00311	0.000739	-3.37746	-1.09968	-1.43467	hsa-miR-130b, mmu-miR-130b, rno-miR-130b	mmu-miR-130b	ATGCCCTTTCATCATTGCACTG	上调
19	0.00322	0.000781	-3.36192	-1.15128	-1.42807	hsa-miR-19a, mmu-miR-19a, rno-miR-19a	mmu-miR-19a	CTCAGTTTTGCATAGATTTGCACA	上调
713	0.00322	0.000787	-3.35992	-1.15793	-1.42722	hsa-miR-134, rno-miR-134,mmu-miR-134	mmu-miR-134	CCTCTGGTCAACCAGTCACA	上调
714	0.00322	0.000789	-3.35942	-1.15957	-1.42701	hsa-miR-134, rno-miR-134,mmu-miR-134	mmu-miR-134	CCTCTGGTCAACCAGTCACA	上调
254	0.00323	0.000793	-3.35774	-1.16515	-1.42629	mmu-miR-9	mmu-miR-9	GCCATACAGCTAGATAACCAAAGA	上调
1147	0.00357	0.000906	-3.32084	-1.28661	-1.41062	hsa-miR-433, mmu-miR-433-3p, rno-miR-433	mmu-miR-433-3p	ACCGAGGAGCCCATCATGAT	上调
121	0.0036	0.000919	-3.31688	-1.29956	-1.40894	hsa-miR-222, mmu-miR-222, rno-miR-222	mmu-miR-222	GACCCAGTAGCCAGATGTAG	上调
907	0.0038	0.00101	-3.29096	-1.38398	-1.39793	mmu-miR-101b, rno-miR-101b	mmu-miR-101b	CCTTCAGCTATCACAGTACTGTA	上调
1032	0.00392	0.00105	-3.27972	-1.42038	-1.39316	hsa-miR-127, rno-miR-127,mmu-miR-127	mmu-miR-127	CCAAGCTCAGACGGATCC	上调
422	0.00392	0.00105	-3.27921	-1.42205	-1.39294	hsa-miR-195, mmu-miR-195, rno-miR-195	mmu-miR-195	CGCCAATATTTCTGTGCTGCTA	上调
1149	0.00398	0.00109	-3.2694	-1.45371	-1.38877	hsa-miR-433, mmu-miR-433-3p, rno-miR-433	mmu-miR-433-3p	ACCGAGGAGCCCATCATGAT	上调
990	0.004	0.0011	-3.26727	-1.46058	-1.38786	hsa-miR-17-5p, mmu-miR-17-5p, rno-miR-17	mmu-miR-17-5p	CTACCTGCACTGTAAGCACTTT	上调
467	0.00436	0.00121	-3.23861	-1.55247	-1.37569	hsa-miR-342, mmu-miR-342, rno-miR-342	mmu-miR-342	CGGGTGCGATTTCTGTGTGA	上调
904	0.0046	0.00131	-3.2172	-1.62059	-1.3666	mmu-miR-17-3p	mmu-miR-17-3p	ACAAGTGCCCTCACTGCAGT	上调
909	0.00461	0.00132	-3.21476	-1.62835	-1.36556	mmu-miR-101b, rno-miR-101b	mmu-miR-101b	CCTTCAGCTATCACAGTACTGTA	上调
1016	0.00493	0.00141	-3.19446	-1.69246	-1.35694	hsa-miR-92, mmu-miR-92, rno-miR-92	mmu-miR-92	AGGCCGGGACAAGTGCAAT	上调
173	0.00572	0.00171	-3.13881	-1.86619	-1.3333	hsa-miR-431, rno-miR-431,mmu-miR-431	mmu-miR-431	TGCATGACGGCCTGCAAGA	上调
466	0.00605	0.00183	-3.11867	-1.9283	-1.32474	hsa-miR-342, mmu-miR-342, rno-miR-342	mmu-miR-342	CGGGTGCGATTTCTGTGTGA	上调
1068	0.00649	0.002	-3.09272	-2.00777	-1.31372	hsa-miR-191, mmu-miR-191, rno-miR-191	mmu-miR-191	AGCTGCTTTTGGGATTCCGTT	上调
174	0.00652	0.00202	-3.0892	-2.01847	-1.31223	hsa-miR-431, rno-miR-431,mmu-miR-431	mmu-miR-431	TGCATGACGGCCTGCAAGA	上调
1031	0.00652	0.00202	-3.08879	-2.01974	-1.31205	hsa-miR-127, rno-miR-127,mmu-miR-127	mmu-miR-127	CCAAGCTCAGACGGATCC	上调
293	0.00659	0.00206	-3.0834	-2.03614	-1.30976	mmu-miR-410	mmu-miR-410	GCAACAGGCCATCTGTGTTATATT	上调
289	0.00666	0.0021	-3.0782	-2.05191	-1.30755	mmu-miR-379	mmu-miR-379	CCTACGTTCCATAGTCTACCA	上调
1105	0.0068	0.00217	-3.06757	-2.08413	-1.30304	hsa-miR-323, mmu-miR-323, rno-miR-323	mmu-miR-323	GAGGTCGACCGTGTAATGTG	上调
1066	0.00742	0.00242	-3.03526	-2.1813	-1.28931	hsa-miR-191, mmu-miR-191, rno-miR-191	mmu-miR-191	AGCTGCTTTTGGGATTCCGTT	上调
1015	0.00751	0.00246	-3.02967	-2.19801	-1.28694	hsa-miR-92, mmu-miR-92, rno-miR-92	mmu-miR-92	AGGCCGGGACAAGTGCAAT	上调
906	0.00757	0.00251	-3.02356	-2.21626	-1.28434	mmu-miR-17-3p	mmu-miR-17-3p	ACAAGTGCCCTCACTGCAGT	上调
905	0.00757	0.00252	-3.02325	-2.21716	-1.28421	mmu-miR-17-3p	mmu-miR-17-3p	ACAAGTGCCCTCACTGCAGT	上调
1017	0.00758	0.00253	-3.02207	-2.2207	-1.28371	hsa-miR-92, mmu-miR-92, rno-miR-92	mmu-miR-92	AGGCCGGGACAAGTGCAAT	上调
123	0.0076	0.00255	-3.01973	-2.22765	-1.28272	hsa-miR-222, mmu-miR-222, rno-miR-222	mmu-miR-222	GACCCAGTAGCCAGATGTAG	上调
339	0.00786	0.00266	-3.00607	-2.26824	-1.27691	hsa-miR-15b, mmu-miR-15b, rno-miR-15b	mmu-miR-15b	CTGTAAACCATGATGTGCTGCTA	上调
1011	0.00802	0.00274	-2.99721	-2.29443	-1.27315	hsa-miR-30e-5p, mmu-miR-30e, rno-miR-30e	mmu-miR-30e	GCTCCAGTCAAGGATGTTTACA	上调
133	0.00806	0.00276	-2.99491	-2.30125	-1.27217	hsa-miR-324-5p, rno-miR-324-5p,mmu-miR-324-5p	mmu-miR-324-5p	ACCAATGCCCTAGGGGATG	上调
44	0.00813	0.00279	-2.99169	-2.31074	-1.27081	hsa-miR-93,mmu-miR-93, rno-miR-93	mmu-miR-93	TACCTGCACGAACAGCACTTT	上调
670	0.00828	0.00288	-2.98209	-2.33901	-1.26673	hsa-miR-20a, mmu-miR-20, rno-miR-20	mmu-miR-20	CCTACCTGCACTATAAGCACTTTA	上调
91	0.00829	0.00289	-2.98098	-2.34228	-1.26625	hsa-miR-188, mmu-miR-188	mmu-miR-188	CCTCCACCATGCAAGGGAT	上调
908	0.00831	0.0029	-2.97956	-2.34644	-1.26565	mmu-miR-101b, rno-miR-101b	mmu-miR-101b	CCTTCAGCTATCACAGTACTGTA	上调
172	0.00841	0.00298	-2.972	-2.36862	-1.26244	hsa-miR-431, rno-miR-431,mmu-miR-431	mmu-miR-431	TGCATGACGGCCTGCAAGA	上调
687	0.00877	0.00316	-2.9534	-2.42295	-1.25454	hsa-miR-30d, mmu-miR-30d, rno-miR-30d	mmu-miR-30d	TTCCAGTCGGGGATGTTTACA	上调
122	0.00885	0.0032	-2.95009	-2.43258	-1.25313	hsa-miR-222, mmu-miR-222, rno-miR-222	mmu-miR-222	GACCCAGTAGCCAGATGTAG	上调
1106	0.00916	0.00334	-2.93672	-2.47136	-1.24746	hsa-miR-323, mmu-miR-323, rno-miR-323	mmu-miR-323	GAGGTCGACCGTGTAATGTG	上调
13	0.00925	0.00339	-2.93162	-2.48613	-1.24529	hsa-miR-15a, mmu-miR-15a	mmu-miR-15a	CCACAAACCATTATGTGCTGCTA	上调
1030	0.00929	0.00343	-2.9278	-2.49714	-1.24367	hsa-miR-127, rno-miR-127,mmu-miR-127	mmu-miR-127	CCAAGCTCAGACGGATCC	上调
342	0.00931	0.00345	-2.92595	-2.5025	-1.24288	hsa-miR-18a, mmu-miR-18, rno-miR-18	mmu-miR-18	CTATCTGCACTAGATGCACCTTA	上调
359	0.00952	0.00354	-2.91813	-2.52503	-1.23956	hsa-miR-30c, mmu-miR-30c, rno-miR-30c	mmu-miR-30c	GCTGAGAGTGTAGGATGTTTACA	上调
621	0.00955	0.00357	-2.9159	-2.53144	-1.23861	mmu-miR-434-3p	mmu-miR-434-3p	GGAGTCGAGTGATGGTTCAAA	上调
614	0.00971	0.00366	-2.90826	-2.55337	-1.23536	mmu-miR-380-3p	mmu-miR-380-3p	GCAAGATGTGGACCATACTACATA	上调
1148	0.0102	0.00388	-2.88965	-2.60653	-1.22746	hsa-miR-433, mmu-miR-433-3p, rno-miR-433	mmu-miR-433-3p	ACCGAGGAGCCCATCATGAT	上调
20	0.0103	0.00395	-2.88398	-2.62268	-1.22505	hsa-miR-19a, mmu-miR-19a, rno-miR-19a	mmu-miR-19a	CTCAGTTTTGCATAGATTTGCACA	上调
1107	0.0103	0.00399	-2.88054	-2.63245	-1.22359	hsa-miR-323, mmu-miR-323, rno-miR-323	mmu-miR-323	GAGGTCGACCGTGTAATGTG	上调
1233	0.0103	0.00401	-2.87919	-2.6363	-1.22302	mmu-miR-106a	mmu-miR-106a	TACCTGCACTGTTAGCACTTTG	上调
135	0.0103	0.00403	-2.87771	-2.64048	-1.22239	hsa-miR-324-5p, rno-miR-324-5p,mmu-miR-324-5p	mmu-miR-324-5p	ACCAATGCCCTAGGGGATG	上调
341	0.0104	0.00404	-2.87648	-2.64399	-1.22186	hsa-miR-18a, mmu-miR-18, rno-miR-18	mmu-miR-18	CTATCTGCACTAGATGCACCTTA	上调
340	0.0105	0.00415	-2.86861	-2.66627	-1.21852	hsa-miR-18a, mmu-miR-18, rno-miR-18	mmu-miR-18	CTATCTGCACTAGATGCACCTTA	上调
988	0.0108	0.00429	-2.85757	-2.69743	-1.21383	hsa-miR-17-5p, mmu-miR-17-5p, rno-miR-17	mmu-miR-17-5p	CTACCTGCACTGTAAGCACTTT	上调
740	0.0114	0.00461	-2.8349	-2.76103	-1.2042	hsa-miR-186, mmu-miR-186, rno-miR-186	mmu-miR-186	CAAGCCCAAAAGGAGAATTCTTTG
989	0.0117	0.00482	-2.8202	-2.80201	-1.19796	hsa-miR-17-5p, mmu-miR-17-5p, rno-miR-17	mmu-miR-17-5p	CTACCTGCACTGTAAGCACTTT
14	0.0119	0.00494	-2.81222	-2.82416	-1.19457	hsa-miR-15a, mmu-miR-15a	mmu-miR-15a	CCACAAACCATTATGTGCTGCTA
278	0.0126	0.00529	-2.79045	-2.88427	-1.18532	mmu-miR-300, rno-miR-300	mmu-miR-300	AAGAGAGCTTGCCCTTGCATA
619	0.0138	0.00602	-2.7484	-2.99908	-1.16746	mmu-miR-434-3p	mmu-miR-434-3p	GGAGTCGAGTGATGGTTCAAA
120	0.0146	0.00647	-2.72434	-3.06399	-1.15724	hsa-miR-218, mmu-miR-218, rno-miR-218	mmu-miR-218	GCACATGGTTAGATCAAGCACAA
291	0.0149	0.00666	-2.71477	-3.08964	-1.15317	mmu-miR-379	mmu-miR-379	CCTACGTTCCATAGTCTACCA
134	0.015	0.00669	-2.71329	-3.09358	-1.15255	hsa-miR-324-5p, rno-miR-324-5p,mmu-miR-324-5p	mmu-miR-324-5p	ACCAATGCCCTAGGGGATG
613	0.0161	0.00733	-2.68281	-3.17467	-1.1396	mmu-miR-380-3p	mmu-miR-380-3p	GCAAGATGTGGACCATACTACATA
118	0.0161	0.00743	-2.67853	-3.18598	-1.13778	hsa-miR-218, mmu-miR-218, rno-miR-218	mmu-miR-218	GCACATGGTTAGATCAAGCACAA
393	0.0164	0.0076	-2.67056	-3.20699	-1.1344	hsa-miR-140, rno-miR-140,mmu-miR-140	mmu-miR-140	CCTACCATAGGGTAAAACCACT
927	0.0178	0.00856	-2.63062	-3.31135	-1.11743	mmu-miR-297	mmu-miR-297	CCATGCACATGCACACATACAT
93	0.0191	0.00927	-2.60331	-3.38182	-1.10583	hsa-miR-188, mmu-miR-188	mmu-miR-188	CCTCCACCATGCAAGGGAT
338	0.0206	0.0102	-2.5691	-3.46902	-1.0913	hsa-miR-15b, mmu-miR-15b, rno-miR-15b	mmu-miR-15b	CTGTAAACCATGATGTGCTGCTA
337	0.021	0.0104	-2.56208	-3.48676	-1.08832	hsa-miR-15b, mmu-miR-15b, rno-miR-15b	mmu-miR-15b	CTGTAAACCATGATGTGCTGCTA
15	0.0211	0.0106	-2.55785	-3.49746	-1.08652	hsa-miR-15a, mmu-miR-15a	mmu-miR-15a	CCACAAACCATTATGTGCTGCTA
1067	0.0215	0.0108	-2.55083	-3.51512	-1.08354	hsa-miR-191, mmu-miR-191, rno-miR-191	mmu-miR-191	AGCTGCTTTTGGGATTCCGTT
592	0.0226	0.0115	-2.52843	-3.57121	-1.07402	mmu-miR-221	mmu-miR-221	AAACCCAGCAGACAATGTAGCT
92	0.0234	0.012	-2.51279	-3.61007	-1.06738	hsa-miR-188, mmu-miR-188	mmu-miR-188	CCTCCACCATGCAAGGGAT
290	0.0237	0.0122	-2.50841	-3.6209	-1.06552	mmu-miR-379	mmu-miR-379	CCTACGTTCCATAGTCTACCA
457	0.0245	0.0127	-2.49354	-3.65758	-1.0592	hsa-miR-324-3p, mmu-miR-324-3p, rno-miR-324-3p	mmu-miR-324-3p	AGCAGCACCTGGGGCAGT
1232	0.0246	0.0128	-2.49142	-3.66279	-1.0583	mmu-miR-106a	mmu-miR-106a	TACCTGCACTGTTAGCACTTTG
36	0.0251	0.0132	-2.47961	-3.69171	-1.05329	hsa-miR-30b, mmu-miR-30b, rno-miR-30b	mmu-miR-30b	CAGCTGAGTGTAGGATGTTTACA
350	0.0253	0.0134	-2.47534	-3.70214	-1.05147	hsa-miR-25, mmu-miR-25, rno-miR-25	mmu-miR-25	TCAGACCGAGACAAGTGCAAT
620	0.0255	0.0135	-2.47054	-3.71385	-1.04943	mmu-miR-434-3p	mmu-miR-434-3p	GGAGTCGAGTGATGGTTCAAA
391	0.0257	0.0137	-2.46641	-3.72389	-1.04768	hsa-miR-140, rno-miR-140,mmu-miR-140	mmu-miR-140	CCTACCATAGGGTAAAACCACT
594	0.0269	0.0144	-2.44771	-3.7692	-1.03973	mmu-miR-221	mmu-miR-221	AAACCCAGCAGACAATGTAGCT
925	0.0275	0.0148	-2.43741	-3.794	-1.03536	mmu-miR-297	mmu-miR-297	CCATGCACATGCACACATACAT
1140	0.0275	0.0149	-2.43672	-3.79566	-1.03506	hsa-miR-409-3p,mmu-miR-409	mmu-miR-409	GGGGTTCACCGAGCAACATT
459	0.0275	0.0149	-2.43663	-3.79587	-1.03503	hsa-miR-324-3p, mmu-miR-324-3p, rno-miR-324-3p	mmu-miR-324-3p	AGCAGCACCTGGGGCAGT
349	0.0281	0.0154	-2.42499	-3.82375	-1.03008	hsa-miR-25, mmu-miR-25, rno-miR-25	mmu-miR-25	TCAGACCGAGACAAGTGCAAT
458	0.032	0.0179	-2.36962	-3.95462	-1.00656	hsa-miR-324-3p, mmu-miR-324-3p, rno-miR-324-3p	mmu-miR-324-3p	AGCAGCACCTGGGGCAGT
34	0.0329	0.0185	-2.3574	-3.9831	-1.00137	hsa-miR-30b, mmu-miR-30b, rno-miR-30b	mmu-miR-30b	CAGCTGAGTGTAGGATGTTTACA
35	0.0333	0.0188	-2.35089	-3.9982	-0.99861	hsa-miR-30b, mmu-miR-30b, rno-miR-30b	mmu-miR-30b	CAGCTGAGTGTAGGATGTTTACA
1231	0.0336	0.0189	-2.34798	-4.00493	-0.99737	mmu-miR-106a	mmu-miR-106a	TACCTGCACTGTTAGCACTTTG
1009	0.0374	0.0215	-2.30003	-4.11479	-0.977	hsa-miR-30e-5p, mmu-miR-30e, rno-miR-30e	mmu-miR-30e	GCTCCAGTCAAGGATGTTTACA
1138	0.04	0.0233	-2.26976	-4.18297	-0.96414	hsa-miR-409-3p,mmu-miR-409	mmu-miR-409	GGGGTTCACCGAGCAACATT
345	0.0427	0.0252	-2.23961	-4.24999	-0.95134	hsa-miR-19b, mmu-miR-19b, rno-miR-19b	mmu-miR-19b	CTCAGTTTTGCATGGATTTGCACA
389	0.0437	0.0259	-2.22808	-4.27538	-0.94644	hsa-miR-136, mmu-miR-136, rno-miR-136	mmu-miR-136	CTCCATCATCAAAACAAATGGAGT
119	0.0448	0.0267	-2.21604	-4.30175	-0.94132	hsa-miR-218, mmu-miR-218, rno-miR-218	mmu-miR-218	GCACATGGTTAGATCAAGCACAA
351	0.0448	0.0268	-2.21549	-4.30295	-0.94109	hsa-miR-25, mmu-miR-25, rno-miR-25	mmu-miR-25	TCAGACCGAGACAAGTGCAAT
390	0.0482	0.0295	-2.17817	-4.38377	-0.92524	hsa-miR-136, mmu-miR-136, rno-miR-136	mmu-miR-136	CTCCATCATCAAAACAAATGGAGT
21	0.0484	0.0298	-2.17417	-4.39235	-0.92354	hsa-miR-19a, mmu-miR-19a, rno-miR-19a	mmu-miR-19a	CTCAGTTTTGCATAGATTTGCACA
388	0.0488	0.0301	-2.16998	-4.40133	-0.92176	hsa-miR-136, mmu-miR-136, rno-miR-136	mmu-miR-136	CTCCATCATCAAAACAAATGGAGT
1023	0.0491	0.0303	-2.16754	-4.40654	-0.92072	hsa-miR-101, mmu-miR-101a, rno-miR-101	mmu-miR-101a	GCCTTCAGTTATCACAGTACTGTA
358	0.0495	0.0306	-2.16273	-4.4168	-0.91868	hsa-miR-30c, mmu-miR-30c, rno-miR-30c	mmu-miR-30c	GCTGAGAGTGTAGGATGTTTACA
344	0.05	0.031	-2.15755	-4.42784	-0.91648	hsa-miR-19b, mmu-miR-19b, rno-miR-19b	mmu-miR-19b	CTCAGTTTTGCATGGATTTGCACA
931	0.0519	0.0326	-2.13756	-4.47015	-0.90799	mmu-miR-337, rno-miR-337	mmu-miR-337	CAAAGGCATCATATAGGAGCTGAA
593	0.0586	0.0374	-2.08229	-4.58512	-0.88451	mmu-miR-221	mmu-miR-221	AAACCCAGCAGACAATGTAGCT
926	0.0606	0.0389	-2.06614	-4.61814	-0.87765	mmu-miR-297	mmu-miR-297	CCATGCACATGCACACATACAT
1115	0.0625	0.0403	-2.05122	-4.64842	-0.87131	hsa-miR-339, mmu-miR-339, rno-miR-339	mmu-miR-339	GAGCTCCTGGAGGACAGG
1021	0.0642	0.0416	-2.0386	-4.67386	-0.86595	hsa-miR-101, mmu-miR-101a, rno-miR-101	mmu-miR-101a	GCCTTCAGTTATCACAGTACTGTA
1139	0.0649	0.0421	-2.03299	-4.6851	-0.86357	hsa-miR-409-3p,mmu-miR-409	mmu-miR-409	GGGGTTCACCGAGCAACATT
343	0.0677	0.0442	-2.01317	-4.72464	-0.85515	hsa-miR-19b, mmu-miR-19b, rno-miR-19b	mmu-miR-19b	CTCAGTTTTGCATGGATTTGCACA
1010	0.0688	0.045	-2.00514	-4.74054	-0.85174	hsa-miR-30e-5p, mmu-miR-30e, rno-miR-30e	mmu-miR-30e	GCTCCAGTCAAGGATGTTTACA
360	0.0889	0.0606	-1.87684	-4.98604	-0.79724	hsa-miR-30c, mmu-miR-30c, rno-miR-30c	mmu-miR-30c	GCTGAGAGTGTAGGATGTTTACA
604	0.0944	0.0653	-1.84362	-5.04695	-0.78313	mmu-miR-330, rno-miR-330	mmu-miR-330	TCTGCAGGCCCTGTGCTTT
606	0.11	0.0784	-1.76067	-5.19433	-0.74789	mmu-miR-330, rno-miR-330	mmu-miR-330	TCTGCAGGCCCTGTGCTTT
933	0.112	0.0794	-1.75463	-5.20479	-0.74533	mmu-miR-337, rno-miR-337	mmu-miR-337	CAAAGGCATCATATAGGAGCTGAA
690	0.112	0.0796	-1.75353	-5.20669	-0.74486	hsa-miR-32, mmu-miR-32, rno-miR-32	mmu-miR-32	TGCGCAACTTAGTAATGTGCAATA
1022	0.123	0.0889	-1.70186	-5.29469	-0.72291	hsa-miR-101, mmu-miR-101a, rno-miR-101	mmu-miR-101a	GCCTTCAGTTATCACAGTACTGTA
605	0.123	0.0895	-1.6987	-5.29999	-0.72157	mmu-miR-330, rno-miR-330	mmu-miR-330	TCTGCAGGCCCTGTGCTTT
162	0.142	0.105	-1.62032	-5.42822	-0.68828	hsa-miR-380-5p, mmu-miR-380-5p	mmu-miR-380-5p	CGCATGTTCTATGGTCAACCA
285	0.145	0.108	-1.60608	-5.45086	-0.68223	mmu-miR-344	mmu-miR-344	AGTCAGGCTTTGGCTAGATCA
59	0.147	0.11	-1.59688	-5.46538	-0.67832	hsa-miR-128a,b, mmu-miR-128a,b, rno-miR-128a,b	mmu-miR-128a	AAAAGAGACCGGTTCACTGTGA
932	0.147	0.111	-1.59434	-5.46938	-0.67724	mmu-miR-337, rno-miR-337	mmu-miR-337	CAAAGGCATCATATAGGAGCTGAA
81	0.148	0.111	-1.59257	-5.47216	-0.67649	hsa-miR-152, mmu-miR-152, rno-miR-152	mmu-miR-152	CCAAGTTCTGTCATGCACTGA
1114	0.154	0.117	-1.56925	-5.5085	-0.66659	hsa-miR-339, mmu-miR-339, rno-miR-339	mmu-miR-339	GAGCTCCTGGAGGACAGG
612	0.159	0.121	-1.55192	-5.53517	-0.65922	mmu-miR-363	mmu-miR-363	CTTACAGATGGATACCGTGCAAT
58	0.169	0.13	-1.51542	-5.59035	-0.64372	hsa-miR-128a,b, mmu-miR-128a,b, rno-miR-128a,b	mmu-miR-128a	AAAAGAGACCGGTTCACTGTGA
392	0.175	0.135	-1.49556	-5.61982	-0.63528	hsa-miR-140, rno-miR-140,mmu-miR-140	mmu-miR-140	CCTACCATAGGGTAAAACCACT
1097	0.191	0.148	-1.44568	-5.69213	-0.61409	hsa-miR-296, mmu-miR-296, rno-miR-296	mmu-miR-296	ACAGGATTGAGGGGGGGC
1008	0.191	0.149	-1.44351	-5.69523	-0.61317	hsa-miR-30a-3p, mmu-miR-30a-3p, rno-miR-30a-3p	mmu-miR-30a-3p	CTGCAAACATCCGACTGAAAG
832	0.236	0.188	-1.31762	-5.86656	-0.55969	hsa-miR-485-5p, mmu-miR-485-5p	mmu-miR-485-5p	AATTCATCACGGCCAGCCTC
742	0.237	0.189	-1.3133	-5.87216	-0.55786	hsa-miR-190, mmu-miR-190, rno-miR-190	mmu-miR-190	TCTGCACCTAATATATCAAACATATCA
60	0.237	0.19	-1.31224	-5.87353	-0.55741	hsa-miR-128a,b, mmu-miR-128a,b, rno-miR-128a,b	mmu-miR-128a	AAAAGAGACCGGTTCACTGTGA
951	0.244	0.196	-1.29263	-5.8987	-0.54908	mmu-miR-466	mmu-miR-466	CGTCTTATGTGTGCGTGTATGTAT
585	0.25	0.202	-1.27706	-5.91842	-0.54247	mmu-miR-140*	mmu-miR-140	CGTGGTTCTACCCTGTGGTA
1096	0.253	0.205	-1.26791	-5.9299	-0.53858	hsa-miR-296, mmu-miR-296, rno-miR-296	mmu-miR-296	ACAGGATTGAGGGGGGGC
583	0.263	0.214	-1.24357	-5.96004	-0.52824	mmu-miR-140*	mmu-miR-140	CGTGGTTCTACCCTGTGGTA
126	0.285	0.235	-1.18863	-6.0259	-0.5049	hsa-miR-299-5p, mmu-miR-299, rno-miR-299	mmu-miR-299	ATGTATGTGGGACGGTAAACCA
1116	0.29	0.239	-1.17835	-6.0379	-0.50054	hsa-miR-339, mmu-miR-339, rno-miR-339	mmu-miR-339	GAGCTCCTGGAGGACAGG
1098	0.293	0.242	-1.17115	-6.04623	-0.49748	hsa-miR-296, mmu-miR-296, rno-miR-296	mmu-miR-296	ACAGGATTGAGGGGGGGC
483	0.296	0.245	-1.1639	-6.05457	-0.4944	hsa-miR-377, mmu-miR-377	mmu-miR-377	GCACAAAAGTTGCCTTTGTGTGAT
611	0.3	0.248	-1.15547	-6.06422	-0.49082	mmu-miR-363	mmu-miR-363	CTTACAGATGGATACCGTGCAAT
125	0.32	0.267	-1.11061	-6.11432	-0.47176	hsa-miR-299-5p, mmu-miR-299, rno-miR-299	mmu-miR-299	ATGTATGTGGGACGGTAAACCA
834	0.322	0.269	-1.1056	-6.11979	-0.46964	hsa-miR-485-5p, mmu-miR-485-5p	mmu-miR-485-5p	AATTCATCACGGCCAGCCTC
481	0.334	0.28	-1.07959	-6.1478	-0.45859	hsa-miR-377, mmu-miR-377	mmu-miR-377	GCACAAAAGTTGCCTTTGTGTGAT
284	0.35	0.295	-1.04631	-6.18268	-0.44445	mmu-miR-344	mmu-miR-344	AGTCAGGCTTTGGCTAGATCA
807	0.374	0.317	-1.00067	-6.22873	-0.42506	hsa-miR-375, mmu-miR-375	mmu-miR-375	ACGCGAGCCGAACGAACAAA
584	0.377	0.321	-0.99304	-6.23623	-0.42182	mmu-miR-140*	mmu-miR-140	CGTGGTTCTACCCTGTGGTA
505	0.386	0.329	-0.97532	-6.25342	-0.41429	hsa-miR-484, mmu-miR-484	mmu-miR-484	GGAGGGGACTGAGCCTGA
610	0.401	0.345	-0.94527	-6.28187	-0.40153	mmu-miR-363	mmu-miR-363	CTTACAGATGGATACCGTGCAAT
790	0.41	0.354	-0.92777	-6.29802	-0.3941	hsa-miR-338, mmu-miR-338, rno-miR-338	mmu-miR-338	CTCAACAAAATCACTGATGCTGGA
1228	0.416	0.359	-0.91752	-6.30734	-0.38974	mmu-miR-30e*	mmu-miR-30e	CCTGTAAACATCCGACTGAAAG
384	0.422	0.365	-0.90586	-6.31782	-0.38479	hsa-miR-129,mmu-miR-129-5p, rno-miR-129	mmu-miR-129-5p	CAAGCCCAGACCGCAAAAAG
1041	0.426	0.369	-0.89784	-6.32495	-0.38138	hsa-miR-138, mmu-miR-138, rno-miR-138	mmu-miR-138	CTGCGATTCACAACACCAGCT
688	0.426	0.37	-0.89705	-6.32565	-0.38105	hsa-miR-32, mmu-miR-32, rno-miR-32	mmu-miR-32	TGCGCAACTTAGTAATGTGCAATA
507	0.43	0.374	-0.88985	-6.33199	-0.37799	hsa-miR-484, mmu-miR-484	mmu-miR-484	GGAGGGGACTGAGCCTGA
160	0.432	0.376	-0.88489	-6.33633	-0.37588	hsa-miR-380-5p, mmu-miR-380-5p	mmu-miR-380-5p	CGCATGTTCTATGGTCAACCA
482	0.434	0.378	-0.881	-6.33971	-0.37423	hsa-miR-377, mmu-miR-377	mmu-miR-377	GCACAAAAGTTGCCTTTGTGTGAT
1007	0.448	0.391	-0.85834	-6.35914	-0.3646	hsa-miR-30a-3p, mmu-miR-30a-3p, rno-miR-30a-3p	mmu-miR-30a-3p	CTGCAAACATCCGACTGAAAG
268	0.451	0.394	-0.85277	-6.36384	-0.36224	mmu-miR-217, rno-miR-217	mmu-miR-217	CCAGTCAGTTCCTGATGCAG
124	0.473	0.415	-0.81439	-6.39538	-0.34594	hsa-miR-299-5p, mmu-miR-299, rno-miR-299	mmu-miR-299	ATGTATGTGGGACGGTAAACCA
283	0.482	0.424	-0.79948	-6.40724	-0.3396	mmu-miR-344	mmu-miR-344	AGTCAGGCTTTGGCTAGATCA
506	0.495	0.438	-0.77589	-6.42556	-0.32958	hsa-miR-484, mmu-miR-484	mmu-miR-484	GGAGGGGACTGAGCCTGA
79	0.497	0.439	-0.77314	-6.42766	-0.32841	hsa-miR-152, mmu-miR-152, rno-miR-152	mmu-miR-152	CCAAGTTCTGTCATGCACTGA
808	0.507	0.449	-0.75657	-6.44016	-0.32137	hsa-miR-378, mmu-miR-378	mmu-miR-378	ACACAGGACCTGGAGTCAG
949	0.512	0.455	-0.74761	-6.44679	-0.31757	mmu-miR-466	mmu-miR-466	CGTCTTATGTGTGCGTGTATGTAT
1263	0.521	0.464	-0.73292	-6.45751	-0.31133	mmu-miR-376b	mmu-miR-376b	GCAAAGTGGATGTTCCTCTATGAT
400	0.526	0.47	-0.72253	-6.46497	-0.30691	hsa-miR-149, mmu-miR-149	mmu-miR-149	AGTGAAGACACGGAGCCAG
78	0.526	0.47	-0.72236	-6.46509	-0.30684	hsa-miR-148b, mmu-miR-148b, rno-miR-148b	mmu-miR-148b	CACAAAGTTCTGTGATGCACTGA
781	0.543	0.486	-0.69656	-6.48313	-0.29588	hsa-miR-320, mmu-miR-320, rno-miR-320	mmu-miR-320	GCCCTCTCAACCCAGCTTTT
609	0.548	0.491	-0.68908	-6.48825	-0.2927	mmu-miR-345, rno-miR-345	mmu-miR-345	ACTGGACTAGGGGTCAGCA
833	0.554	0.498	-0.67809	-6.49565	-0.28804	hsa-miR-485-5p, mmu-miR-485-5p	mmu-miR-485-5p	AATTCATCACGGCCAGCCTC
1039	0.565	0.509	-0.66008	-6.50753	-0.28039	hsa-miR-138, mmu-miR-138, rno-miR-138	mmu-miR-138	CTGCGATTCACAACACCAGCT
1230	0.565	0.51	-0.65905	-6.5082	-0.27995	mmu-miR-30e*	mmu-miR-30e	CCTGTAAACATCCGACTGAAAG
1275	0.577	0.522	-0.6405	-6.52008	-0.27207	mmu-miR-467	mmu-miR-467	GCGTGTAGGTGTGTGTATGTATAT
77	0.583	0.529	-0.63025	-6.5265	-0.26772	hsa-miR-148b, mmu-miR-148b, rno-miR-148b	mmu-miR-148b	CACAAAGTTCTGTGATGCACTGA
1006	0.612	0.56	-0.58235	-6.55513	-0.24737	hsa-miR-30a-3p, mmu-miR-30a-3p, rno-miR-30a-3p	mmu-miR-30a-3p	CTGCAAACATCCGACTGAAAG
810	0.613	0.562	-0.57951	-6.55675	-0.24616	hsa-miR-378, mmu-miR-378	mmu-miR-378	ACACAGGACCTGGAGTCAG
782	0.622	0.572	-0.56572	-6.56454	-0.24031	hsa-miR-320, mmu-miR-320, rno-miR-320	mmu-miR-320	GCCCTCTCAACCCAGCTTTT
1040	0.628	0.578	-0.55688	-6.56943	-0.23655	hsa-miR-138, mmu-miR-138, rno-miR-138	mmu-miR-138	CTGCGATTCACAACACCAGCT
950	0.642	0.593	-0.53526	-6.58107	-0.22737	mmu-miR-466	mmu-miR-466	CGTCTTATGTGTGCGTGTATGTAT
1261	0.649	0.6	-0.52473	-6.58657	-0.22289	mmu-miR-376b	mmu-miR-376b	GCAAAGTGGATGTTCCTCTATGAT
382	0.656	0.608	-0.51361	-6.59227	-0.21817	hsa-miR-129,mmu-miR-129-5p, rno-miR-129	mmu-miR-129-5p	CAAGCCCAGACCGCAAAAAG
1229	0.663	0.617	-0.50068	-6.59873	-0.21268	mmu-miR-30e*	mmu-miR-30e	CCTGTAAACATCCGACTGAAAG
76	0.668	0.622	-0.49323	-6.60238	-0.20951	hsa-miR-148b, mmu-miR-148b, rno-miR-148b	mmu-miR-148b	CACAAAGTTCTGTGATGCACTGA
402	0.672	0.626	-0.48719	-6.6053	-0.20695	hsa-miR-149, mmu-miR-149	mmu-miR-149	AGTGAAGACACGGAGCCAG
608	0.698	0.654	-0.44863	-6.62308	-0.19057	mmu-miR-345, rno-miR-345	mmu-miR-345	ACTGGACTAGGGGTCAGCA
383	0.705	0.661	-0.43854	-6.6275	-0.18628	hsa-miR-129,mmu-miR-129-5p, rno-miR-129	mmu-miR-129-5p	CAAGCCCAGACCGCAAAAAG
689	0.705	0.661	-0.43799	-6.62773	-0.18605	hsa-miR-32, mmu-miR-32, rno-miR-32	mmu-miR-32	TGCGCAACTTAGTAATGTGCAATA
295	0.706	0.663	-0.43548	-6.62881	-0.18498	mmu-miR-434-5p	mmu-miR-434-5p	GTTCAAACCATGAGTCGAGCT
282	0.72	0.676	-0.4175	-6.63637	-0.17735	mmu-miR-329, rno-miR-329	mmu-miR-329	CAAAAAGGTTAGCTGGGTGTGTT
762	0.732	0.691	-0.39762	-6.64436	-0.1689	hsa-miR-206, mmu-miR-206, rno-miR-206	mmu-miR-206	CCACACACTTCCTTACATTCCA
297	0.746	0.707	-0.37599	-6.65261	-0.15971	mmu-miR-434-5p	mmu-miR-434-5p	GTTCAAACCATGAGTCGAGCT
401	0.749	0.711	-0.37041	-6.65466	-0.15734	hsa-miR-149, mmu-miR-149	mmu-miR-149	AGTGAAGACACGGAGCCAG
258	0.763	0.727	-0.34912	-6.66221	-0.1483	mmu-miR-34b, rno-miR-34b	mmu-miR-34b	CCAATCAGCTAATTACACTGCCTA
783	0.771	0.736	-0.33679	-6.66638	-0.14306	hsa-miR-320, mmu-miR-320, rno-miR-320	mmu-miR-320	GCCCTCTCAACCCAGCTTTT
607	0.793	0.761	-0.30407	-6.67671	-0.12916	mmu-miR-345, rno-miR-345	mmu-miR-345	ACTGGACTAGGGGTCAGCA
80	0.793	0.761	-0.30365	-6.67684	-0.12898	hsa-miR-152, mmu-miR-152, rno-miR-152	mmu-miR-152	CCAAGTTCTGTCATGCACTGA
681	0.8	0.77	-0.29301	-6.67997	-0.12446	hsa-miR-28, mmu-miR-28, rno-miR-28	mmu-miR-28	CTCAATAGACTGTGAGCTCCTT
257	0.809	0.78	-0.27926	-6.68385	-0.11862	mmu-miR-34b, rno-miR-34b	mmu-miR-34b	CCAATCAGCTAATTACACTGCCTA
256	0.819	0.791	-0.26478	-6.68773	-0.11247	mmu-miR-34b, rno-miR-34b	mmu-miR-34b	CCAATCAGCTAATTACACTGCCTA
821	0.865	0.843	-0.19758	-6.70305	-0.08393	hsa-miR-425, mmu-miR-425	mmu-miR-425	CGGACACGACATTCCCGAT
281	0.867	0.846	-0.1948	-6.70358	-0.08275	mmu-miR-329, rno-miR-329	mmu-miR-329	CAAAAAGGTTAGCTGGGTGTGTT
697	0.877	0.857	-0.18	-6.70632	-0.07646	hsa-miR-100, mmu-miR-100, rno-miR-100	mmu-miR-100	ACAAGTTCGGATCTACGGGTT
792	0.882	0.863	-0.17261	-6.7076	-0.07332	hsa-miR-338, mmu-miR-338, rno-miR-338	mmu-miR-338	CTCAACAAAATCACTGATGCTGGA
805	0.889	0.872	-0.16168	-6.7094	-0.06868	hsa-miR-375, mmu-miR-375	mmu-miR-375	ACGCGAGCCGAACGAACAAA
744	0.91	0.895	-0.13243	-6.71364	-0.05625	hsa-miR-190, mmu-miR-190, rno-miR-190	mmu-miR-190	TCTGCACCTAATATATCAAACATATCA
953	0.91	0.895	-0.13157	-6.71375	-0.05589	mmu-miR-470	mmu-miR-470	TCACCAGTGCCAGTCCAAGA
617	0.929	0.916	-0.10537	-6.71681	-0.04476	mmu-miR-411	mmu-miR-411	TGAGGGTTAGTGGACCGTGT
699	0.957	0.949	-0.06348	-6.7203	-0.02696	hsa-miR-100, mmu-miR-100, rno-miR-100	mmu-miR-100	ACAAGTTCGGATCTACGGGTT
791	0.975	0.971	-0.03646	-6.72163	-0.01549	hsa-miR-338, mmu-miR-338, rno-miR-338	mmu-miR-338	CTCAACAAAATCACTGATGCTGGA
5	0.978	0.975	-0.03196	-6.72178	-0.01358	hsa-let-7c, mmu-let-7c, rno-let-7c	mmu-let-7c	CAACCATACAACCTACTACCTCA
296	0.983	0.98	-0.02476	-6.72199	-0.01052	mmu-miR-434-5p	mmu-miR-434-5p	GTTCAAACCATGAGTCGAGCT
1258	0.992	0.99	-0.01233	-6.72221	-0.00524	mmu-miR-350	mmu-miR-350	CTGAAAGTGTATGGGCTTTGTGAA
1050	0.996	0.995	-0.00565	-6.72227	-0.0024	hsa-miR-148a, mmu-miR-148a	mmu-miR-148a	CACAAAGTTCTGTAGTGCACTGA
280	0.998	0.998	-0.00293	-6.72228	-0.00124	mmu-miR-329, rno-miR-329	mmu-miR-329	CAAAAAGGTTAGCTGGGTGTGTT
760	0.994	0.993	0.00935	-6.72224	0.00397	hsa-miR-206, mmu-miR-206, rno-miR-206	mmu-miR-206	CCACACACTTCCTTACATTCCA
1048	0.97	0.965	0.04357	-6.72135	0.01851	hsa-miR-148a, mmu-miR-148a	mmu-miR-148a	CACAAAGTTCTGTAGTGCACTGA
820	0.97	0.965	0.04365	-6.72135	0.01854	hsa-miR-425, mmu-miR-425	mmu-miR-425	CGGACACGACATTCCCGAT
269	0.964	0.958	0.05293	-6.72091	0.02248	mmu-miR-217, rno-miR-217	mmu-miR-217	CCAGTCAGTTCCTGATGCAG
706	0.952	0.944	0.07066	-6.71983	0.03001	hsa-miR-126, mmu-miR-126-3p, rno-miR-126	mmu-miR-126-3p	CGCATTATTACTCACGGTACGA
822	0.952	0.941	0.07352	-6.71962	0.03123	hsa-miR-425, mmu-miR-425	mmu-miR-425	CGGACACGACATTCCCGAT
806	0.941	0.93	0.08806	-6.71847	0.0374	hsa-miR-375, mmu-miR-375	mmu-miR-375	ACGCGAGCCGAACGAACAAA
61	0.907	0.891	0.13711	-6.71302	0.05824	hsa-miR-132, mmu-miR-132, rno-miR-132	mmu-miR-132	GACCATGGCTGTAGACTGTTA
616	0.907	0.89	0.13824	-6.71287	0.05872	mmu-miR-411	mmu-miR-411	TGAGGGTTAGTGGACCGTGT
809	0.879	0.86	0.17687	-6.70687	0.07513	hsa-miR-378, mmu-miR-378	mmu-miR-378	ACACAGGACCTGGAGTCAG
270	0.867	0.846	0.19443	-6.70365	0.08259	mmu-miR-217, rno-miR-217	mmu-miR-217	CCAGTCAGTTCCTGATGCAG
1253	0.854	0.83	0.21501	-6.6995	0.09133	mmu-miR-325, rno-miR-325	mmu-miR-325	ACACTTACTGAGCACCTACTAG
46	0.836	0.811	0.23947	-6.69402	0.10172	hsa-miR-99a, rno-miR-99a,mmu-miR-99a	mmu-miR-99a	CACAAGATCGGATCTACGGGT
1065	0.833	0.807	0.2438	-6.69299	0.10356	hsa-miR-187, rno-miR-187,mmu-miR-187	mmu-miR-187	GGCTGCAACACAAGACACGA
1254	0.823	0.797	0.25734	-6.68965	0.10931	mmu-miR-325, rno-miR-325	mmu-miR-325	ACACTTACTGAGCACCTACTAG
691	0.819	0.792	0.26421	-6.68788	0.11223	hsa-miR-34c, mmu-miR-34c, rno-miR-34c	mmu-miR-34c	CAATCAGCTAACTACACTGCCT
1262	0.801	0.771	0.29122	-6.68048	0.12371	mmu-miR-376b	mmu-miR-376b	GCAAAGTGGATGTTCCTCTATGAT
680	0.793	0.762	0.30322	-6.67697	0.1288	hsa-miR-28, mmu-miR-28, rno-miR-28	mmu-miR-28	CTCAATAGACTGTGAGCTCCTT
715	0.791	0.758	0.30829	-6.67544	0.13095	hsa-miR-137, rno-miR-137,mmu-miR-137	mmu-miR-137	GCCTACGCGTATTCTTAAGCAATA
679	0.788	0.755	0.31223	-6.67424	0.13263	hsa-miR-28, mmu-miR-28, rno-miR-28	mmu-miR-28	CTCAATAGACTGTGAGCTCCTT
63	0.779	0.746	0.32438	-6.67042	0.13779	hsa-miR-132, mmu-miR-132, rno-miR-132	mmu-miR-132	GACCATGGCTGTAGACTGTTA
708	0.778	0.744	0.32711	-6.66955	0.13895	hsa-miR-126, mmu-miR-126-3p, rno-miR-126	mmu-miR-126-3p	CGCATTATTACTCACGGTACGA
57	0.764	0.729	0.34711	-6.6629	0.14744	hsa-miR-125b, mmu-miR-125b, rno-miR-125b	mmu-miR-125b	CACAAGTTAGGGTCTCAGGG
1274	0.757	0.72	0.35797	-6.65912	0.15206	mmu-miR-467	mmu-miR-467	GCGTGTAGGTGTGTGTATGTATAT
576	0.756	0.72	0.35911	-6.65872	0.15254	mmu-let-7a	mmu-let-7a	GCACTATACAACCTACTACCTCA
618	0.746	0.707	0.37572	-6.65271	0.1596	mmu-miR-411	mmu-miR-411	TGAGGGTTAGTGGACCGTGT
698	0.729	0.687	0.40231	-6.64251	0.17089	hsa-miR-100, mmu-miR-100, rno-miR-100	mmu-miR-100	ACAAGTTCGGATCTACGGGTT
335	0.724	0.682	0.41041	-6.63926	0.17433	hsa-miR-9*, mmu-miR-9*	mmu-miR-9	TGCACTTTCGGTTATCTAGCTTTA
147	0.695	0.65	0.45323	-6.62104	0.19252	hsa-miR-361, mmu-miR-361	mmu-miR-361	GTACCCCTGGAGATTCTGATAA
48	0.682	0.637	0.4718	-6.61257	0.20041	hsa-miR-99a, rno-miR-99a,mmu-miR-99a	mmu-miR-99a	CACAAGATCGGATCTACGGGT
24	0.663	0.617	0.5004	-6.59887	0.21256	hsa-miR-21, mmu-miR-21, rno-miR-21	mmu-miR-21	GCTCAACATCAGTCTGATAAGCTA
62	0.655	0.606	0.51513	-6.59149	0.21882	hsa-miR-132, mmu-miR-132, rno-miR-132	mmu-miR-132	GACCATGGCTGTAGACTGTTA
693	0.642	0.593	0.5349	-6.58126	0.22722	hsa-miR-34c, mmu-miR-34c, rno-miR-34c	mmu-miR-34c	CAATCAGCTAACTACACTGCCT
1259	0.617	0.566	0.57357	-6.56013	0.24364	mmu-miR-350	mmu-miR-350	CTGAAAGTGTATGGGCTTTGTGAA
603	0.604	0.551	0.59705	-6.54659	0.25361	mmu-miR-424, rno-miR-424	mmu-miR-424	CTCCAAAACATGAATTGCTGCTG
1260	0.601	0.546	0.60425	-6.54232	0.25667	mmu-miR-350	mmu-miR-350	CTGAAAGTGTATGGGCTTTGTGAA
601	0.555	0.5	0.67456	-6.498	0.28654	mmu-miR-424, rno-miR-424	mmu-miR-424	CTCCAAAACATGAATTGCTGCTG
1111	0.551	0.494	0.6837	-6.49188	0.29042	hsa-miR-331, mmu-miR-331, rno-miR-331	mmu-miR-331	TTCTAGGATAGGCCCAGGG
47	0.548	0.491	0.68839	-6.48871	0.29241	hsa-miR-99a, rno-miR-99a,mmu-miR-99a	mmu-miR-99a	CACAAGATCGGATCTACGGGT
286	0.541	0.484	0.7003	-6.48056	0.29747	mmu-miR-351, rno-miR-351	mmu-miR-351	AGGCTCAAAGGGCTCCTCA
692	0.521	0.464	0.7316	-6.45847	0.31077	hsa-miR-34c, mmu-miR-34c, rno-miR-34c	mmu-miR-34c	CAATCAGCTAACTACACTGCCT
1075	0.515	0.458	0.74254	-6.45052	0.31542	hsa-miR-199a*, mmu-miR-199a*	mmu-miR-199a	CAACCAATGTGCAGACTACTGTA
22	0.515	0.458	0.74297	-6.4502	0.3156	hsa-miR-21, mmu-miR-21, rno-miR-21	mmu-miR-21	GCTCAACATCAGTCTGATAAGCTA
602	0.509	0.451	0.75318	-6.44268	0.31993	mmu-miR-424, rno-miR-424	mmu-miR-424	CTCCAAAACATGAATTGCTGCTG
69	0.49	0.433	0.78361	-6.41962	0.33286	hsa-miR-139, mmu-miR-139, rno-miR-139	mmu-miR-139	GCAGACACGTGCACTGTAGA
414	0.483	0.426	0.79594	-6.41003	0.3381	hsa-miR-185, mmu-miR-185, rno-miR-185	mmu-miR-185	GCGAACTGCCTTTCTCTCCA
574	0.476	0.419	0.80854	-6.40006	0.34345	mmu-let-7a	mmu-let-7a	GCACTATACAACCTACTACCTCA
6	0.463	0.406	0.83142	-6.38157	0.35317	hsa-let-7c, mmu-let-7c, rno-let-7c	mmu-let-7c	CAACCATACAACCTACTACCTCA
1049	0.451	0.394	0.85201	-6.36448	0.36191	hsa-miR-148a, mmu-miR-148a	mmu-miR-148a	CACAAAGTTCTGTAGTGCACTGA
1252	0.444	0.387	0.86438	-6.35402	0.36717	mmu-miR-325, rno-miR-325	mmu-miR-325	ACACTTACTGAGCACCTACTAG
934	0.426	0.369	0.89813	-6.3247	0.38151	mmu-miR-346	mmu-miR-346	CAGGCACTCGGGCAGACA
412	0.417	0.361	0.91419	-6.31035	0.38833	hsa-miR-185, mmu-miR-185, rno-miR-185	mmu-miR-185	GCGAACTGCCTTTCTCTCCA
288	0.41	0.354	0.92774	-6.29805	0.39408	mmu-miR-351, rno-miR-351	mmu-miR-351	AGGCTCAAAGGGCTCCTCA
55	0.399	0.342	0.94977	-6.27767	0.40344	hsa-miR-125b, mmu-miR-125b, rno-miR-125b	mmu-miR-125b	CACAAGTTAGGGTCTCAGGG
145	0.399	0.342	0.95054	-6.27694	0.40377	hsa-miR-361, mmu-miR-361	mmu-miR-361	GTACCCCTGGAGATTCTGATAA
287	0.399	0.342	0.95115	-6.27637	0.40403	mmu-miR-351, rno-miR-351	mmu-miR-351	AGGCTCAAAGGGCTCCTCA
1266	0.378	0.321	0.99167	-6.23756	0.42124	mmu-miR-384	mmu-miR-384	CTGCTGTGAACAATTTCTAGGAAT
242	0.377	0.32	0.99436	-6.23493	0.42238			CCTGCTTAGCTTCCGAGATCA
329	0.37	0.313	1.00893	-6.22055	0.42857	hsa-let-7d, mmu-let-7d, rno-let-7d	mmu-let-7d	CACTATGCAACCTACTACCTCT
241	0.36	0.305	1.02613	-6.2033	0.43588			CCTGCTTAGCTTCCGAGATCA
976	0.349	0.294	1.04916	-6.17974	0.44566	hsa-let-7b, mmu-let-7b, rno-let-7b	mmu-let-7b	AACCACACAACCTACTACCTCA
243	0.347	0.292	1.05325	-6.17549	0.4474			CCTGCTTAGCTTCCGAGATCA
23	0.347	0.292	1.05367	-6.17506	0.44758	hsa-miR-21, mmu-miR-21, rno-miR-21	mmu-miR-21	GCTCAACATCAGTCTGATAAGCTA
1063	0.322	0.269	1.10447	-6.12102	0.46916	hsa-miR-187, rno-miR-187,mmu-miR-187	mmu-miR-187	GGCTGCAACACAAGACACGA
490	0.32	0.267	1.11118	-6.1137	0.472	hsa-miR-412, mmu-miR-412	mmu-miR-412	GCTAGTGGACCAGGTGAAGT
978	0.313	0.26	1.12563	-6.09776	0.47815	hsa-let-7b, mmu-let-7b, rno-let-7b	mmu-let-7b	AACCACACAACCTACTACCTCA
716	0.303	0.251	1.14829	-6.07237	0.48777	hsa-miR-137, rno-miR-137,mmu-miR-137	mmu-miR-137	GCCTACGCGTATTCTTAAGCAATA
260	0.303	0.251	1.14865	-6.07196	0.48792	mmu-miR-129-3p, rno-miR-129*	mmu-miR-129-3p	ATGCTTTTTGGGGTAAGGGCTT
1089	0.301	0.249	1.15285	-6.06719	0.48971	hsa-miR-213, mmu-miR-213, rno-miR-213	mmu-miR-213	GTACAATCAACGGTCGATGGT
492	0.285	0.235	1.18887	-6.02562	0.50501	hsa-miR-412, mmu-miR-412	mmu-miR-412	GCTAGTGGACCAGGTGAAGT
1273	0.281	0.231	1.19771	-6.01522	0.50876	mmu-miR-467	mmu-miR-467	GCGTGTAGGTGTGTGTATGTATAT
575	0.28	0.23	1.20087	-6.01148	0.51011	mmu-let-7a	mmu-let-7a	GCACTATACAACCTACTACCTCA
1020	0.28	0.23	1.20157	-6.01066	0.5104	hsa-miR-98, mmu-miR-98, rno-miR-98	mmu-miR-98	GCAACAATACAACTTACTACCTCA
1064	0.277	0.227	1.20886	-6.00199	0.5135	hsa-miR-187, rno-miR-187,mmu-miR-187	mmu-miR-187	GGCTGCAACACAAGACACGA
8	0.27	0.221	1.22439	-5.98337	0.52009	hsa-let-7g, mmu-let-7g	mmu-let-7g	GCACTGTACAAACTACTACCTCA
261	0.269	0.22	1.22744	-5.97968	0.52139	mmu-miR-129-3p, rno-miR-129*	mmu-miR-129-3p	ATGCTTTTTGGGGTAAGGGCTT
379	0.269	0.22	1.2279	-5.97913	0.52158	hsa-miR-126*, mmu-miR-126-5p, rno-miR-126*	mmu-miR-126-5p	GCCGCGTACCAAAAGTAATAATG
1113	0.267	0.218	1.23278	-5.97321	0.52366	hsa-miR-331, mmu-miR-331, rno-miR-331	mmu-miR-331	TTCTAGGATAGGCCCAGGG
334	0.263	0.213	1.24517	-5.95808	0.52892	hsa-miR-9*, mmu-miR-9*	mmu-miR-9	TGCACTTTCGGTTATCTAGCTTTA
32	0.262	0.212	1.24737	-5.95537	0.52985	hsa-miR-29b, mmu-miR-29b, rno-miR-29b	mmu-miR-29b	CAACACTGATTTCAAATGGTGCTA
764	0.248	0.2	1.28244	-5.91164	0.54475	hsa-miR-212, mmu-miR-212, rno-miR-212	mmu-miR-212	GCCGTGACTGGAGACTGTTA
588	0.242	0.194	1.29839	-5.89136	0.55153	mmu-miR-155	mmu-miR-155	GCCCCCTATCACAATTAGCATTAA
1110	0.24	0.193	1.30286	-5.88561	0.55343	hsa-miR-326,mmu-miR-326, rno-miR-326	mmu-miR-326	TGGAGGAAGGGCCCAGAG
31	0.24	0.192	1.30494	-5.88295	0.55431	hsa-miR-29b, mmu-miR-29b, rno-miR-29b	mmu-miR-29b	CAACACTGATTTCAAATGGTGCTA
259	0.24	0.192	1.3053	-5.88248	0.55446	mmu-miR-129-3p, rno-miR-129*	mmu-miR-129-3p	ATGCTTTTTGGGGTAAGGGCTT
146	0.236	0.188	1.31675	-5.86768	0.55933	hsa-miR-361, mmu-miR-361	mmu-miR-361	GTACCCCTGGAGATTCTGATAA
765	0.236	0.188	1.31732	-5.86694	0.55957	hsa-miR-212, mmu-miR-212, rno-miR-212	mmu-miR-212	GCCGTGACTGGAGACTGTTA
491	0.234	0.186	1.32307	-5.85946	0.56201	hsa-miR-412, mmu-miR-412	mmu-miR-412	GCTAGTGGACCAGGTGAAGT
378	0.227	0.18	1.33981	-5.83748	0.56912	hsa-miR-122a, mmu-miR-122a, rno-miR-122a	mmu-miR-122a	ACAAACACCATTGTCACACTCCA
330	0.218	0.172	1.36477	-5.80421	0.57973	hsa-let-7d, mmu-let-7d, rno-let-7d	mmu-let-7d	CACTATGCAACCTACTACCTCT
56	0.213	0.168	1.37838	-5.78581	0.58551	hsa-miR-125b, mmu-miR-125b, rno-miR-125b	mmu-miR-125b	CACAAGTTAGGGTCTCAGGG
722	0.206	0.163	1.3969	-5.76048	0.59337	hsa-miR-144, mmu-miR-144, rno-miR-144	mmu-miR-144	GCCTAGTACATCATCTATACTGTA
1028	0.206	0.162	1.39935	-5.7571	0.59442	hsa-miR-125a, mmu-miR-125a, rno-miR-125a	mmu-miR-125a	CAGGTTAAAGGGTCTCAGGG
328	0.199	0.156	1.41826	-5.73084	0.60245	hsa-let-7d, mmu-let-7d, rno-let-7d	mmu-let-7d	CACTATGCAACCTACTACCTCT
4	0.198	0.155	1.42167	-5.72606	0.6039	hsa-let-7c, mmu-let-7c, rno-let-7c	mmu-let-7c	CAACCATACAACCTACTACCTCA
1019	0.195	0.152	1.43267	-5.71059	0.60857	hsa-miR-98, mmu-miR-98, rno-miR-98	mmu-miR-98	GCAACAATACAACTTACTACCTCA
1108	0.191	0.149	1.4433	-5.69553	0.61308	hsa-miR-326,mmu-miR-326, rno-miR-326	mmu-miR-326	TGGAGGAAGGGCCCAGAG
161	0.186	0.145	1.45876	-5.67341	0.61965	hsa-miR-380-5p, mmu-miR-380-5p	mmu-miR-380-5p	CGCATGTTCTATGGTCAACCA
587	0.179	0.139	1.48003	-5.6426	0.62868	mmu-miR-155	mmu-miR-155	GCCCCCTATCACAATTAGCATTAA
301	0.176	0.136	1.48976	-5.62835	0.63282	mmu-miR-468	mmu-miR-468	AGACACACGCACATCAGTCATA
707	0.175	0.135	1.49317	-5.62334	0.63427	hsa-miR-126, mmu-miR-126-3p, rno-miR-126	mmu-miR-126-3p	CGCATTATTACTCACGGTACGA
936	0.171	0.131	1.50915	-5.5997	0.64105	mmu-miR-346	mmu-miR-346	CAGGCACTCGGGCAGACA
717	0.171	0.131	1.50963	-5.59898	0.64126	hsa-miR-137, rno-miR-137,mmu-miR-137	mmu-miR-137	GCCTACGCGTATTCTTAAGCAATA
381	0.168	0.129	1.51915	-5.58477	0.6453	hsa-miR-126*, mmu-miR-126-5p, rno-miR-126*	mmu-miR-126-5p	GCCGCGTACCAAAAGTAATAATG
1018	0.167	0.128	1.52068	-5.58247	0.64595	hsa-miR-98, mmu-miR-98, rno-miR-98	mmu-miR-98	GCAACAATACAACTTACTACCTCA
1109	0.167	0.128	1.52124	-5.58163	0.64619	hsa-miR-326,mmu-miR-326, rno-miR-326	mmu-miR-326	TGGAGGAAGGGCCCAGAG
1029	0.165	0.126	1.53062	-5.56753	0.65017	hsa-miR-125a, mmu-miR-125a, rno-miR-125a	mmu-miR-125a	CAGGTTAAAGGGTCTCAGGG
1027	0.153	0.116	1.57232	-5.50375	0.66789	hsa-miR-125a, mmu-miR-125a, rno-miR-125a	mmu-miR-125a	CAGGTTAAAGGGTCTCAGGG
827	0.153	0.116	1.57259	-5.50332	0.668	hsa-miR-450, mmu-miR-450	mmu-miR-450	GCTATTAGGAACACATCGCAAAAA
117	0.15	0.114	1.5819	-5.48885	0.67196	hsa-miR-214, mmu-miR-214, rno-miR-214	mmu-miR-214	TGCCTGTCTGTGCCTGCT
1264	0.149	0.112	1.58828	-5.47889	0.67467	mmu-miR-384	mmu-miR-384	CTGCTGTGAACAATTTCTAGGAAT
935	0.146	0.11	1.60003	-5.46041	0.67966	mmu-miR-346	mmu-miR-346	CAGGCACTCGGGCAGACA
1241	0.145	0.109	1.60274	-5.45613	0.68081	mmu-miR-215	mmu-miR-215	GCGTCTGTCAAATCATAGGTCAT
372	0.144	0.107	1.61314	-5.43966	0.68523	hsa-miR-99b, mmu-miR-99b, rno-miR-99b	mmu-miR-99b	CAAGGTCGGTTCTACGGGT
1226	0.138	0.102	1.63566	-5.4036	0.69479	mmu-let-7f	mmu-let-7f	TGCACTATACAATCTACTACCTCA
745	0.134	0.0988	1.65118	-5.37845	0.70138	hsa-miR-193a, mmu-miR-193, rno-miR-193	mmu-miR-193	CTGGGACTTTGTAGGCCAGT
138	0.134	0.0988	1.6512	-5.37842	0.70139	hsa-miR-328, mmu-miR-328, rno-miR-328	mmu-miR-328	GAAGGGCAGAGAGGGCCA
901	0.133	0.0978	1.65615	-5.37035	0.7035	mmu-let-7d*, rno-let-7d*	mmu-let-7d	AGAAAGGCAGCAGGTCGTATA
761	0.133	0.0974	1.65801	-5.36732	0.70428	hsa-miR-206, mmu-miR-206, rno-miR-206	mmu-miR-206	CCACACACTTCCTTACATTCCA
67	0.133	0.0972	1.65915	-5.36544	0.70477	hsa-miR-139, mmu-miR-139, rno-miR-139	mmu-miR-139	GCAGACACGTGCACTGTAGA
977	0.124	0.09	1.69575	-5.30492	0.72032	hsa-let-7b, mmu-let-7b, rno-let-7b	mmu-let-7b	AACCACACAACCTACTACCTCA
73	0.123	0.0894	1.69924	-5.29909	0.7218	hsa-miR-146a, mmu-miR-146, rno-miR-146	mmu-miR-146	CAACCCATGGAATTCAGTTCTCA
33	0.123	0.0886	1.70335	-5.29219	0.72355	hsa-miR-29b, mmu-miR-29b, rno-miR-29b	mmu-miR-29b	CAACACTGATTTCAAATGGTGCTA
371	0.122	0.088	1.70629	-5.28725	0.7248	hsa-miR-99b, mmu-miR-99b, rno-miR-99b	mmu-miR-99b	CAAGGTCGGTTCTACGGGT
1083	0.122	0.0878	1.70761	-5.28504	0.72535	hsa-miR-203, rno-miR-203,mmu-miR-203	mmu-miR-203	CCTAGTGGTCCTAAACATTTCAC
826	0.12	0.0866	1.71419	-5.27393	0.72815	hsa-miR-450, mmu-miR-450	mmu-miR-450	GCTATTAGGAACACATCGCAAAAA
578	0.119	0.0853	1.72114	-5.26216	0.7311	mmu-miR-10b, rno-miR-10b	mmu-miR-10b	ACACAAATTCGGTTCTACAGGG
1227	0.114	0.0817	1.74118	-5.22797	0.73961	mmu-let-7f	mmu-let-7f	TGCACTATACAATCTACTACCTCA
1112	0.112	0.0804	1.74889	-5.21471	0.74289	hsa-miR-331, mmu-miR-331, rno-miR-331	mmu-miR-331	TTCTAGGATAGGCCCAGGG
380	0.109	0.0774	1.7666	-5.18402	0.75041	hsa-miR-126*, mmu-miR-126-5p, rno-miR-126*	mmu-miR-126-5p	GCCGCGTACCAAAAGTAATAATG
413	0.103	0.0727	1.79549	-5.13329	0.76268	hsa-miR-185, mmu-miR-185, rno-miR-185	mmu-miR-185	GCGAACTGCCTTTCTCTCCA
68	0.102	0.0717	1.80143	-5.12276	0.76521	hsa-miR-139, mmu-miR-139, rno-miR-139	mmu-miR-139	GCAGACACGTGCACTGTAGA
355	0.0988	0.0688	1.81996	-5.08969	0.77308	hsa-miR-29c, mmu-miR-29c, rno-miR-29c	mmu-miR-29c	GCACCGATTTCAAATGGTGCTA
913	0.0963	0.0669	1.83295	-5.06629	0.7786	mmu-miR-192	mmu-miR-192	CTGCTGTCAATTCATAGGTCAG
144	0.0963	0.0668	1.83344	-5.0654	0.77881	hsa-miR-340, mmu-miR-340, rno-miR-340	mmu-miR-340	GGCTATAAAGTAACTGAGACGGA
763	0.0938	0.0649	1.84678	-5.0412	0.78447	hsa-miR-212, mmu-miR-212, rno-miR-212	mmu-miR-212	GCCGTGACTGGAGACTGTTA
942	0.0926	0.0638	1.85408	-5.0279	0.78757	mmu-miR-383	mmu-miR-383	GCCACAGTCACCTTCTGATC
175	0.0923	0.0635	1.8563	-5.02384	0.78851	hsa-miR-448, mmu-miR-448, rno-miR-448	mmu-miR-448	CATGGGACATCCTACATATGCAA
766	0.0903	0.0619	1.86779	-5.00274	0.7934	hsa-miR-216, mmu-miR-216, rno-miR-216	mmu-miR-216	CACAGTTGCCAGCTGAGATTA
721	0.0903	0.0618	1.86808	-5.00221	0.79352	hsa-miR-144, mmu-miR-144, rno-miR-144	mmu-miR-144	GCCTAGTACATCATCTATACTGTA
1225	0.0864	0.0589	1.88973	-4.96211	0.80271	mmu-let-7f	mmu-let-7f	TGCACTATACAATCTACTACCTCA
1076	0.0832	0.0565	1.90753	-4.92879	0.81028	hsa-miR-199a*, mmu-miR-199a*	mmu-miR-199a	CAACCAATGTGCAGACTACTGTA
385	0.0828	0.0562	1.91018	-4.9238	0.8114	hsa-miR-133a,b, mmu-miR-133a,b, rno-miR-133a	mmu-miR-133a	AGCTGGTTGAAGGGGACCAA
331	0.0802	0.054	1.92781	-4.89045	0.81889	hsa-let-7i, mmu-let-7i, rno-let-7i	mmu-let-7i	CACAGCACAAACTACTACCTCA
434	0.0774	0.0519	1.94423	-4.85911	0.82587	hsa-miR-205, mmu-miR-205, rno-miR-205	mmu-miR-205	AGACTCCGGTGGAATGAAGG
336	0.0774	0.0519	1.94437	-4.85885	0.82593	hsa-miR-9*, mmu-miR-9*	mmu-miR-9	TGCACTTTCGGTTATCTAGCTTTA
370	0.0765	0.0512	1.95039	-4.84729	0.82848	hsa-miR-99b, mmu-miR-99b, rno-miR-99b	mmu-miR-99b	CAAGGTCGGTTCTACGGGT
660	0.0737	0.0488	1.97097	-4.80752	0.83722	hsa-miR-1, mmu-miR-1	mmu-miR-1	CTGCTACATACTTCTTTACATTCCA
1088	0.0733	0.0485	1.97365	-4.8023	0.83836	hsa-miR-213, mmu-miR-213, rno-miR-213	mmu-miR-213	GTACAATCAACGGTCGATGGT
303	0.071	0.0468	1.98879	-4.77273	0.8448	mmu-miR-468	mmu-miR-468	AGACACACGCACATCAGTCATA
954	0.071	0.0467	1.98965	-4.77104	0.84516	mmu-miR-470	mmu-miR-470	TCACCAGTGCCAGTCCAAGA
1121	0.0699	0.0459	1.99666	-4.75726	0.84814	hsa-miR-365, mmu-miR-365, rno-miR-365	mmu-miR-365	GCATAAGGATTTTTAGGGGCATTA
136	0.0698	0.0458	1.99757	-4.75549	0.84852	hsa-miR-328, mmu-miR-328, rno-miR-328	mmu-miR-328	GAAGGGCAGAGAGGGCCA
902	0.069	0.0453	2.00266	-4.74545	0.85068	mmu-let-7d*, rno-let-7d*	mmu-let-7d	AGAAAGGCAGCAGGTCGTATA
1265	0.0625	0.0402	2.05233	-4.64617	0.87179	mmu-miR-384	mmu-miR-384	CTGCTGTGAACAATTTCTAGGAAT
137	0.0606	0.0389	2.06639	-4.61762	0.87776	hsa-miR-328, mmu-miR-328, rno-miR-328	mmu-miR-328	GAAGGGCAGAGAGGGCCA
768	0.0606	0.0388	2.0672	-4.61597	0.8781	hsa-miR-216, mmu-miR-216, rno-miR-216	mmu-miR-216	CACAGTTGCCAGCTGAGATTA
1240	0.0598	0.0382	2.07345	-4.60322	0.88076	mmu-miR-215	mmu-miR-215	GCGTCTGTCAAATCATAGGTCAT
915	0.0557	0.0353	2.10554	-4.53711	0.89439	mmu-miR-192	mmu-miR-192	CTGCTGTCAATTCATAGGTCAG
577	0.0539	0.0341	2.11976	-4.50752	0.90043	mmu-miR-10b, rno-miR-10b	mmu-miR-10b	ACACAAATTCGGTTCTACAGGG
982	0.0538	0.034	2.12135	-4.50418	0.9011	hsa-miR-7, mmu-miR-7,rno-miR-7	mmu-miR-7	GCCAACAAAATCACTAGTCTTCCA
386	0.0514	0.0321	2.14357	-4.45747	0.91054	hsa-miR-133a,b, mmu-miR-133a,b, rno-miR-133a	mmu-miR-133a	AGCTGGTTGAAGGGGACCAA
586	0.0514	0.0321	2.14399	-4.45657	0.91072	mmu-miR-155	mmu-miR-155	GCCCCCTATCACAATTAGCATTAA
9	0.051	0.0317	2.1485	-4.44704	0.91264	hsa-let-7g, mmu-let-7g	mmu-let-7g	GCACTGTACAAACTACTACCTCA
416	0.0501	0.0311	2.15618	-4.43075	0.9159	hsa-miR-189, mmu-miR-189	mmu-miR-189	ACTGATATCAGCTCAGTAGGCA
75	0.0495	0.0307	2.16195	-4.41847	0.91835	hsa-miR-146a, mmu-miR-146, rno-miR-146	mmu-miR-146	CAACCCATGGAATTCAGTTCTCA
499	0.0485	0.0298	2.173	-4.39486	0.92304	hsa-miR-449, mmu-miR-449, rno-miR-449	mmu-miR-449	ACCAGCTAACAATACACTGCCA
377	0.0483	0.0296	2.17675	-4.38682	0.92463	hsa-miR-122a, mmu-miR-122a, rno-miR-122a	mmu-miR-122a	ACAAACACCATTGTCACACTCCA
655	0.0478	0.029	2.18365	-4.37198	0.92757	hsa-let-7e, mmu-let-7e, rno-let-7e	mmu-let-7e	CACTATACAACCTCCTACCTCA
929	0.0478	0.029	2.18435	-4.37048	0.92786	mmu-miR-322, rno-miR-322	mmu-miR-322	CTGTTGCAGCGCTTCATGTTT
1122	0.0468	0.0281	2.19704	-4.34307	0.93326	hsa-miR-365, mmu-miR-365, rno-miR-365	mmu-miR-365	GCATAAGGATTTTTAGGGGCATTA
1087	0.0444	0.0264	2.22083	-4.29127	0.94336	hsa-miR-213, mmu-miR-213, rno-miR-213	mmu-miR-213	GTACAATCAACGGTCGATGGT
940	0.0427	0.0252	2.23931	-4.25063	0.95121	mmu-miR-383	mmu-miR-383	GCCACAGTCACCTTCTGATC
143	0.0421	0.0247	2.24706	-4.2335	0.9545	hsa-miR-340, mmu-miR-340, rno-miR-340	mmu-miR-340	GGCTATAAAGTAACTGAGACGGA
7	0.0399	0.0232	2.27075	-4.18076	0.96456	hsa-let-7g, mmu-let-7g	mmu-let-7g	GCACTGTACAAACTACTACCTCA
184	0.0383	0.0222	2.28853	-4.14079	0.97212	hsa-miR-486, mmu-miR-486	mmu-miR-486	TCGGGGCAGCTCAGTACA
579	0.0383	0.0221	2.28906	-4.13961	0.97234	mmu-miR-10b, rno-miR-10b	mmu-miR-10b	ACACAAATTCGGTTCTACAGGG
774	0.0362	0.0207	2.3146	-4.08163	0.98319	hsa-miR-224,mmu-miR-224	mmu-miR-224	TAAACGGAACCACTAGTGACTTG
947	0.0362	0.0207	2.31502	-4.08069	0.98337	mmu-miR-451, rno-miR-451	mmu-miR-451	GCAACTCAGTAATGGTAACGGTTT
179	0.036	0.0205	2.31836	-4.07306	0.98479	hsa-miR-452, mmu-miR-452	mmu-miR-452	GTCTCAGTTTCCTCTGCAAACA
625	0.0351	0.02	2.3276	-4.0519	0.98871	mmu-miR-469	mmu-miR-469	GACACCAAGATCAATGAAAGAGG
719	0.0336	0.019	2.34596	-4.00961	0.99651	hsa-miR-141, mmu-miR-141, rno-miR-141	mmu-miR-141	CCCATCTTTACCAGACAGTGTTA
299	0.0333	0.0187	2.3515	-3.99677	0.99887	mmu-miR-464	mmu-miR-464	GCTATCTCACAGAATAAACTTGGTA
500	0.0331	0.0186	2.35535	-3.98785	1.0005	hsa-miR-449, mmu-miR-449, rno-miR-449	mmu-miR-449	ACCAGCTAACAATACACTGCCA
747	0.0314	0.0174	2.37866	-3.93345	1.0104	hsa-miR-193a, mmu-miR-193, rno-miR-193	mmu-miR-193	CTGGGACTTTGTAGGCCAGT
1239	0.0305	0.0169	2.39061	-3.90536	1.01548	mmu-miR-199b	mmu-miR-199b	GAACAGGTAGTCTAAACACTGG
1269	0.0296	0.0163	2.40379	-3.87421	1.02108	mmu-miR-433-5p	mmu-miR-433-5p	GAATAATGACAGGCTCACCGTA
910	0.0281	0.0153	2.42547	-3.82262	1.03029	mmu-miR-142-3p	mmu-miR-142-3p	GCCCATAAAGTAGGAAACACTACA
591	0.0275	0.0148	2.43773	-3.79322	1.0355	mmu-miR-202	mmu-miR-202	CTTCCCATGCGCTATACCTC
828	0.0275	0.0148	2.4392	-3.78969	1.03612	hsa-miR-450, mmu-miR-450	mmu-miR-450	GCTATTAGGAACACATCGCAAAAA
1077	0.0274	0.0147	2.44015	-3.7874	1.03652	hsa-miR-199a*, mmu-miR-199a*	mmu-miR-199a	CAACCAATGTGCAGACTACTGTA
333	0.0264	0.0141	2.45604	-3.74906	1.04327	hsa-let-7i, mmu-let-7i, rno-let-7i	mmu-let-7i	CACAGCACAAACTACTACCTCA
1086	0.0259	0.0138	2.46334	-3.73135	1.04637	hsa-miR-208, mmu-miR-208, rno-miR-208	mmu-miR-208	GCACAAGCTTTTTGCTCGTCTTAT
433	0.0255	0.0136	2.46936	-3.71671	1.04893	hsa-miR-205, mmu-miR-205, rno-miR-205	mmu-miR-205	AGACTCCGGTGGAATGAAGG
108	0.0255	0.0135	2.47094	-3.71286	1.0496	hsa-miR-200c, mmu-miR-200c, rno-miR-200c	mmu-miR-200c	CCATCATTACCCGGCAGTATTA
40	0.0253	0.0133	2.47709	-3.69788	1.05221	hsa-miR-34a, mmu-miR-34a, rno-miR-34a	mmu-miR-34a	CAACCAGCTAAGACACTGCC
746	0.0251	0.0131	2.48194	-3.68602	1.05427	hsa-miR-193a, mmu-miR-193, rno-miR-193	mmu-miR-193	CTGGGACTTTGTAGGCCAGT
657	0.025	0.013	2.48422	-3.68044	1.05524	hsa-let-7e, mmu-let-7e, rno-let-7e	mmu-let-7e	CACTATACAACCTCCTACCTCA
656	0.0247	0.0128	2.49024	-3.66567	1.0578	hsa-let-7e, mmu-let-7e, rno-let-7e	mmu-let-7e	CACTATACAACCTCCTACCTCA
917	0.0245	0.0127	2.49391	-3.65666	1.05936	mmu-miR-207	mmu-miR-207	AGGAGAGCCAGGAGAAGC
1081	0.0239	0.0123	2.50475	-3.62996	1.06396	hsa-miR-203, rno-miR-203,mmu-miR-203	mmu-miR-203	CCTAGTGGTCCTAAACATTTCAC
300	0.0238	0.0122	2.50656	-3.62549	1.06473	mmu-miR-464	mmu-miR-464	GCTATCTCACAGAATAAACTTGGTA
984	0.0233	0.0119	2.51586	-3.60247	1.06868	hsa-miR-7, mmu-miR-7,rno-miR-7	mmu-miR-7	GCCAACAAAATCACTAGTCTTCCA
751	0.0232	0.0118	2.51792	-3.59734	1.06956	hsa-miR-199a, mmu-miR-199a, rno-miR-199a	mmu-miR-199a	AACAGGTAGTCTGAACACTGG
662	0.0224	0.0114	2.53121	-3.56428	1.0752	hsa-miR-10a, mmu-miR-10a, rno-miR-10a	mmu-miR-10a	CACAAATTCGGATCTACAGGGTA
332	0.0223	0.0113	2.53437	-3.55639	1.07654	hsa-let-7i, mmu-let-7i, rno-let-7i	mmu-let-7i	CACAGCACAAACTACTACCTCA
928	0.0223	0.0113	2.5351	-3.55457	1.07685	mmu-miR-322, rno-miR-322	mmu-miR-322	CTGTTGCAGCGCTTCATGTTT
1268	0.0214	0.0107	2.55238	-3.51122	1.0842	mmu-miR-433-5p	mmu-miR-433-5p	GAATAATGACAGGCTCACCGTA
387	0.0206	0.0102	2.57106	-3.46406	1.09213	hsa-miR-133a,b, mmu-miR-133a,b, rno-miR-133a	bmmu-miR-133ab	AGCTGGTTGAAGGGGACCAA
115	0.0201	0.00989	2.58088	-3.43911	1.0963	hsa-miR-214, mmu-miR-214, rno-miR-214	mmu-miR-214	TGCCTGTCTGTGCCTGCT
767	0.0199	0.00981	2.58387	-3.43151	1.09757	hsa-miR-216, mmu-miR-216, rno-miR-216	mmu-miR-216	CACAGTTGCCAGCTGAGATTA
435	0.0199	0.00972	2.58703	-3.42345	1.09891	hsa-miR-205, mmu-miR-205, rno-miR-205	mmu-miR-205	AGACTCCGGTGGAATGAAGG
98	0.0192	0.00933	2.60095	-3.38786	1.10483	hsa-miR-194, mmu-miR-194, rno-miR-194	mmu-miR-194	TCCACATGGAGTTGCTGTTACA
773	0.0191	0.0093	2.60226	-3.38451	1.10538	hsa-miR-224,mmu-miR-224	mmu-miR-224	TAAACGGAACCACTAGTGACTTG
97	0.0191	0.00929	2.60257	-3.3837	1.10552	hsa-miR-194, mmu-miR-194, rno-miR-194	mmu-miR-194	TCCACATGGAGTTGCTGTTACA
178	0.0188	0.00906	2.61113	-3.36172	1.10915	hsa-miR-452, mmu-miR-452	mmu-miR-452	GTCTCAGTTTCCTCTGCAAACA
752	0.0178	0.00855	2.63072	-3.31109	1.11747	hsa-miR-199a, mmu-miR-199a, rno-miR-199a	mmu-miR-199a	AACAGGTAGTCTGAACACTGG
417	0.0178	0.0085	2.63305	-3.30504	1.11846	hsa-miR-189, mmu-miR-189	mmu-miR-189	ACTGATATCAGCTCAGTAGGCA
41	0.0173	0.00824	2.64363	-3.27754	1.12295	hsa-miR-34a, mmu-miR-34a, rno-miR-34a	mmu-miR-34a	CAACCAGCTAAGACACTGCC
896	0.0171	0.00809	2.6497	-3.26169	1.12554			GACAACATTCAGGGCATCACC
109	0.017	0.00798	2.65419	-3.24994	1.12744	hsa-miR-204, rno-miR-204,mmu-miR-204	mmu-miR-204	AGGCATAGGATGACAAAGGGAA
116	0.0169	0.0079	2.65751	-3.24126	1.12885	hsa-miR-214, mmu-miR-214, rno-miR-214	mmu-miR-214	TGCCTGTCTGTGCCTGCT
265	0.0168	0.00787	2.65884	-3.23777	1.12942	mmu-miR-201	mmu-miR-201	GCAGAACAATGCCTTACTGAGTA
99	0.0168	0.00785	2.65977	-3.23533	1.12981	hsa-miR-194, mmu-miR-194, rno-miR-194	mmu-miR-194	TCCACATGGAGTTGCTGTTACA
952	0.0166	0.00774	2.66455	-3.2228	1.13184	mmu-miR-470	mmu-miR-470	TCACCAGTGCCAGTCCAAGA
127	0.0163	0.00755	2.67299	-3.20058	1.13543	hsa-miR-302a, mmu-miR-302	mmu-miR-302	CTCACCAAAACATGGAAGCACTTA
298	0.0161	0.00739	2.68022	-3.18151	1.1385	mmu-miR-464	mmu-miR-464	GCTATCTCACAGAATAAACTTGGTA
914	0.016	0.00728	2.6854	-3.16781	1.1407	mmu-miR-192	mmu-miR-192	CTGCTGTCAATTCATAGGTCAG
565	0.0159	0.00719	2.68928	-3.15753	1.14235			TCTCCCATCCAAGTACTAACCA
185	0.0159	0.00718	2.68967	-3.15651	1.14251	hsa-miR-486, mmu-miR-486	mmu-miR-486	TCGGGGCAGCTCAGTACA
142	0.0157	0.00709	2.694	-3.14502	1.14435	hsa-miR-340, mmu-miR-340, rno-miR-340	mmu-miR-340	GGCTATAAAGTAACTGAGACGGA
1045	0.0145	0.0064	2.72791	-3.05439	1.15876	hsa-miR-145, mmu-miR-145, rno-miR-145	mmu-miR-145	AAGGGATTCCTGGGAAAACTG
266	0.0145	0.00638	2.72911	-3.05117	1.15926	mmu-miR-201	mmu-miR-201	GCAGAACAATGCCTTACTGAGTA
186	0.0143	0.00628	2.73443	-3.03682	1.16153	hsa-miR-486, mmu-miR-486	mmu-miR-486	TCGGGGCAGCTCAGTACA
88	0.0143	0.00625	2.73563	-3.0336	1.16204	hsa-miR-184, mmu-miR-184, rno-miR-184	mmu-miR-184	CCCTTATCAGTTCTCCGTCC
1278	0.0142	0.00623	2.7371	-3.02962	1.16266	mmu-miR-471	mmu-miR-471	CTGTGAAAAGCACTATACTACGTA
361	0.0137	0.00595	2.75198	-2.98937	1.16898	hsa-miR-31,mmu-miR-31, rno-miR-31	mmu-miR-31	AGCTATGCCAGCATCTTGCC
415	0.0136	0.0059	2.75506	-2.981	1.17029	hsa-miR-189, mmu-miR-189	mmu-miR-189	ACTGATATCAGCTCAGTAGGCA
357	0.0136	0.00587	2.75664	-2.97671	1.17096	hsa-miR-29c, mmu-miR-29c, rno-miR-29c	mmu-miR-29c	GCACCGATTTCAAATGGTGCTA
658	0.0135	0.00582	2.75937	-2.9693	1.17212	hsa-miR-1, mmu-miR-1	mmu-miR-1	CTGCTACATACTTCTTTACATTCCA
661	0.013	0.00552	2.77639	-2.92286	1.17935	hsa-miR-10a, mmu-miR-10a, rno-miR-10a	mmu-miR-10a	CACAAATTCGGATCTACAGGGTA
1272	0.013	0.00551	2.77743	-2.92	1.17979	mmu-miR-463	mmu-miR-463	TGCTGATGGACAACAAATTAGGTA
903	0.0129	0.00547	2.77981	-2.91349	1.1808	mmu-let-7d*, rno-let-7d*	mmu-let-7d	AGAAAGGCAGCAGGTCGTATA
916	0.0129	0.00543	2.78161	-2.90854	1.18157	mmu-miR-207	mmu-miR-207	AGGAGAGCCAGGAGAAGC
720	0.0126	0.00526	2.79231	-2.87916	1.18611	hsa-miR-141, mmu-miR-141, rno-miR-141	mmu-miR-141	CCCATCTTTACCAGACAGTGTTA
1044	0.012	0.00502	2.80747	-2.83731	1.19255	hsa-miR-142-5p, mmu-miR-142-5p, rno-miR-142-5p	mmu-miR-142-5p	CTGCGTAGTGCTTTCTACTTTATG
1042	0.0118	0.00489	2.81611	-2.81337	1.19622	hsa-miR-142-5p, mmu-miR-142-5p, rno-miR-142-5p	mmu-miR-142-5p	CTGCGTAGTGCTTTCTACTTTATG
446	0.0117	0.00483	2.8201	-2.80228	1.19792	hsa-miR-223, mmu-miR-223, rno-miR-223	mmu-miR-223	CGGGGTATTTGACAAACTGACA
983	0.0115	0.00473	2.82678	-2.78368	1.20076	hsa-miR-7, mmu-miR-7,rno-miR-7	mmu-miR-7	GCCAACAAAATCACTAGTCTTCCA
74	0.0115	0.00467	2.83045	-2.77346	1.20231	hsa-miR-146a, mmu-miR-146, rno-miR-146	mmu-miR-146	CAACCCATGGAATTCAGTTCTCA
1082	0.0114	0.00462	2.8341	-2.76328	1.20386	hsa-miR-203, rno-miR-203,mmu-miR-203	mmu-miR-203	CCTAGTGGTCCTAAACATTTCAC
1238	0.0112	0.0045	2.84219	-2.74063	1.2073	mmu-miR-199b	mmu-miR-199b	GAACAGGTAGTCTAAACACTGG
912	0.0109	0.00434	2.85416	-2.70702	1.21238	mmu-miR-142-3p	mmu-miR-142-3p	GCCCATAAAGTAGGAAACACTACA
90	0.0103	0.00401	2.87906	-2.63664	1.22296	hsa-miR-184, mmu-miR-184, rno-miR-184	mmu-miR-184	CCCTTATCAGTTCTCCGTCC
1267	0.0103	0.00398	2.88136	-2.63011	1.22394	mmu-miR-433-5p	mmu-miR-433-5p	GAATAATGACAGGCTCACCGTA
624	0.0103	0.00397	2.88225	-2.62759	1.22432	mmu-miR-465	mmu-miR-465	CTCACATCAGTGCCATTCTAAATA
110	0.0101	0.00382	2.89421	-2.59354	1.2294	hsa-miR-204, rno-miR-204,mmu-miR-204	mmu-miR-204	AGGCATAGGATGACAAAGGGAA
675	0.00981	0.00372	2.90315	-2.56799	1.2332	hsa-miR-23a, mmu-miR-23a, rno-miR-23a	mmu-miR-23a	GGAAATCCCTGGCAATGTGAT
267	0.00912	0.0033	2.93989	-2.46219	1.2488	mmu-miR-201	mmu-miR-201	GCAGAACAATGCCTTACTGAGTA
589	0.00877	0.00316	2.95357	-2.42246	1.25461	mmu-miR-202	mmu-miR-202	CTTCCCATGCGCTATACCTC
304	0.00847	0.00303	2.96694	-2.38342	1.26029	mmu-miR-483, rno-miR-483	mmu-miR-483	AGACGGGAGGGGAGGAGT
673	0.00846	0.00302	2.96783	-2.38082	1.26067	hsa-miR-23a, mmu-miR-23a, rno-miR-23a	mmu-miR-23a	GGAAATCCCTGGCAATGTGAT
772	0.00841	0.00296	2.97324	-2.36498	1.26297	hsa-miR-224,mmu-miR-224	mmu-miR-224	TAAACGGAACCACTAGTGACTTG
659	0.00836	0.00294	2.97573	-2.35767	1.26403	hsa-miR-1, mmu-miR-1	mmu-miR-1	CTGCTACATACTTCTTTACATTCCA
895	0.00828	0.00288	2.98213	-2.3389	1.26674			GACAACATTCAGGGCATCACC
1046	0.00828	0.00288	2.98227	-2.33848	1.2668	hsa-miR-145, mmu-miR-145, rno-miR-145	mmu-miR-145	AAGGGATTCCTGGGAAAACTG
1005	0.00815	0.0028	2.99044	-2.31441	1.27028	hsa-miR-29a, mmu-miR-29a, rno-miR-29a	mmu-miR-29a	CAACCGATTTCAGATGGTGCTA
674	0.00774	0.00261	3.01209	-2.25036	1.27947	hsa-miR-23a, mmu-miR-23a, rno-miR-23a	mmu-miR-23a	GGAAATCCCTGGCAATGTGAT
111	0.00774	0.0026	3.0129	-2.24798	1.27981	hsa-miR-204, rno-miR-204,mmu-miR-204	mmu-miR-204	AGGCATAGGATGACAAAGGGAA
943	0.0076	0.00255	3.01977	-2.22753	1.28273	mmu-miR-429, rno-miR-429	mmu-miR-429	CACGGCATTACCAGACAGTATTA
728	0.00742	0.00241	3.03594	-2.17929	1.2896	hsa-miR-150, mmu-miR-150, rno-miR-150	mmu-miR-150	ACTGGTACAAGGGTTGGGAG
445	0.00729	0.00235	3.04403	-2.15501	1.29304	hsa-miR-223, mmu-miR-223, rno-miR-223	mmu-miR-223	CGGGGTATTTGACAAACTGACA
447	0.00706	0.00227	3.05441	-2.12383	1.29745	hsa-miR-223, mmu-miR-223, rno-miR-223	mmu-miR-223	CGGGGTATTTGACAAACTGACA
89	0.00703	0.00226	3.0561	-2.11875	1.29816	hsa-miR-184, mmu-miR-184, rno-miR-184	mmu-miR-184	CCCTTATCAGTTCTCCGTCC
1271	0.00673	0.00214	3.07228	-2.06985	1.30504	mmu-miR-463	mmu-miR-463	TGCTGATGGACAACAAATTAGGTA
911	0.00669	0.00211	3.07607	-2.05838	1.30665	mmu-miR-142-3p	mmu-miR-142-3p	GCCCATAAAGTAGGAAACACTACA
623	0.00661	0.00207	3.0818	-2.04098	1.30908	mmu-miR-465	mmu-miR-465	CTCACATCAGTGCCATTCTAAATA
176	0.00657	0.00205	3.08528	-2.03041	1.31056	hsa-miR-448, mmu-miR-448, rno-miR-448	mmu-miR-448	CATGGGACATCCTACATATGCAA
946	0.00651	0.00201	3.09086	-2.01343	1.31293	mmu-miR-451, rno-miR-451	mmu-miR-451	GCAACTCAGTAATGGTAACGGTTT
28	0.00648	0.00199	3.09386	-2.00426	1.31421	hsa-miR-27a, mmu-miR-27a, rno-miR-27a	mmu-miR-27a	GCGGAACTTAGCCACTGTGA
1047	0.00635	0.00195	3.10036	-1.98442	1.31697	hsa-miR-145, mmu-miR-145, rno-miR-145	mmu-miR-145	AAGGGATTCCTGGGAAAACTG
362	0.00607	0.00184	3.11678	-1.93412	1.32394	hsa-miR-31,mmu-miR-31, rno-miR-31	mmu-miR-31	AGCTATGCCAGCATCTTGCC
1237	0.00588	0.00177	3.12878	-1.89716	1.32904	mmu-miR-199b	mmu-miR-199b	GAACAGGTAGTCTAAACACTGG
918	0.00588	0.00176	3.12935	-1.89541	1.32928	mmu-miR-207	mmu-miR-207	AGGAGAGCCAGGAGAAGC
180	0.00572	0.0017	3.13963	-1.86364	1.33365	hsa-miR-452, mmu-miR-452	mmu-miR-452	GTCTCAGTTTCCTCTGCAAACA
42	0.00572	0.0017	3.14022	-1.86184	1.3339	hsa-miR-34a, mmu-miR-34a, rno-miR-34a	mmu-miR-34a	CAACCAGCTAAGACACTGCC
897	0.00537	0.00157	3.16383	-1.78845	1.34393			GACAACATTCAGGGCATCACC
663	0.00517	0.0015	3.17702	-1.74722	1.34953	hsa-miR-10a, mmu-miR-10a, rno-miR-10a	mmu-miR-10a	CACAAATTCGGATCTACAGGGTA
930	0.00505	0.00145	3.18595	-1.71924	1.35332	mmu-miR-322, rno-miR-322	mmu-miR-322	CTGTTGCAGCGCTTCATGTTT
501	0.0046	0.00131	3.21589	-1.62475	1.36604	hsa-miR-449, mmu-miR-449, rno-miR-449	mmu-miR-449	ACCAGCTAACAATACACTGCCA
567	0.0046	0.0013	3.21917	-1.61434	1.36744			TCTCCCATCCAAGTACTAACCA
129	0.00444	0.00124	3.23292	-1.57062	1.37327	hsa-miR-302a, mmu-miR-302	mmu-miR-302	CTCACCAAAACATGGAAGCACTTA
753	0.00433	0.0012	3.24122	-1.54413	1.3768	hsa-miR-199a, mmu-miR-199a, rno-miR-199a	mmu-miR-199a	AACAGGTAGTCTGAACACTGG
354	0.00416	0.00114	3.25535	-1.4989	1.3828	hsa-miR-27b, mmu-miR-27b, rno-miR-27b	mmu-miR-27b	GCAGAACTTAGCCACTGTGAA
622	0.00396	0.00107	3.27412	-1.43849	1.39077	mmu-miR-465	mmu-miR-465	CTCACATCAGTGCCATTCTAAATA
106	0.00392	0.00104	3.28065	-1.41737	1.39355	hsa-miR-200c, mmu-miR-200c, rno-miR-200c	mmu-miR-200c	CCATCATTACCCGGCAGTATTA
1072	0.00362	0.00093	3.31351	-1.31058	1.40751	hsa-miR-196b, mmu-miR-196b, rno-miR-196b	mmu-miR-196b	CCCAACAACAGGAAACTACCTA
177	0.00362	0.000927	3.31444	-1.30755	1.4079	hsa-miR-448, mmu-miR-448, rno-miR-448	mmu-miR-448	CATGGGACATCCTACATATGCAA
1084	0.00344	0.000871	3.33193	-1.25024	1.41533	hsa-miR-208, mmu-miR-208, rno-miR-208	mmu-miR-208	GCACAAGCTTTTTGCTCGTCTTAT
107	0.00344	0.000868	3.33269	-1.24776	1.41565	hsa-miR-200c, mmu-miR-200c, rno-miR-200c	mmu-miR-200c	CCATCATTACCCGGCAGTATTA
944	0.0032	0.000767	3.36702	-1.13439	1.43024	mmu-miR-429, rno-miR-429	mmu-miR-429	CACGGCATTACCAGACAGTATTA
723	0.00317	0.000759	3.36988	-1.12489	1.43145	hsa-miR-144, mmu-miR-144, rno-miR-144	mmu-miR-144	GCCTAGTACATCATCTATACTGTA
743	0.00311	0.000739	3.37756	-1.09935	1.43471	hsa-miR-190, mmu-miR-190, rno-miR-190	mmu-miR-190	TCTGCACCTAATATATCAAACATATCA
749	0.00305	0.000717	3.38559	-1.07256	1.43813	hsa-miR-196a, mmu-miR-196a, rno-miR-196a	mmu-miR-196a	GCCCAACAACATGAAACTACCTA
1120	0.00287	0.000669	3.40473	-1.00853	1.44625	hsa-miR-365, mmu-miR-365, rno-miR-365	mmu-miR-365	GCATAAGGATTTTTAGGGGCATTA
1004	0.0028	0.000646	3.41444	-0.97587	1.45038	hsa-miR-29a, mmu-miR-29a, rno-miR-29a	mmu-miR-29a	CAACCGATTTCAGATGGTGCTA
1270	0.00275	0.000626	3.42281	-0.94767	1.45394	mmu-miR-463	mmu-miR-463	TGCTGATGGACAACAAATTAGGTA
941	0.00245	0.000538	3.4641	-0.80751	1.47147	mmu-miR-383	mmu-miR-383	GCCACAGTCACCTTCTGATC
1003	0.00228	0.000488	3.49048	-0.71708	1.48268	hsa-miR-29a, mmu-miR-29a, rno-miR-29a	mmu-miR-29a	CAACCGATTTCAGATGGTGCTA
729	0.00225	0.000479	3.49538	-0.7002	1.48476	hsa-miR-150, mmu-miR-150, rno-miR-150	mmu-miR-150	ACTGGTACAAGGGTTGGGAG
1043	0.00219	0.000464	3.50382	-0.6711	1.48835	hsa-miR-142-5p, mmu-miR-142-5p, rno-miR-142-5p	mmu-miR-142-5p	CTGCGTAGTGCTTTCTACTTTATG
396	0.00219	0.000461	3.5053	-0.66599	1.48897	hsa-miR-143, mmu-miR-143, rno-miR-143	mmu-miR-143	TGAGCTACAGTGCTTCATCTCA
1242	0.00214	0.000449	3.51246	-0.64123	1.49202	mmu-miR-215	mmu-miR-215	GCGTCTGTCAAATCATAGGTCAT
395	0.0021	0.000437	3.51993	-0.61533	1.49519	hsa-miR-143, mmu-miR-143, rno-miR-143	mmu-miR-143	TGAGCTACAGTGCTTCATCTCA
718	0.00198	0.000404	3.54068	-0.54311	1.504	hsa-miR-141, mmu-miR-141, rno-miR-141	mmu-miR-141	CCCATCTTTACCAGACAGTGTTA
306	0.00195	0.000389	3.55056	-0.50856	1.5082	mmu-miR-483, rno-miR-483	mmu-miR-483	AGACGGGAGGGGAGGAGT
128	0.00193	0.000381	3.55606	-0.48931	1.51054	hsa-miR-302a, mmu-miR-302	mmu-miR-302	CTCACCAAAACATGGAAGCACTTA
1074	0.00191	0.000375	3.56045	-0.4739	1.5124	hsa-miR-196b, mmu-miR-196b, rno-miR-196b	mmu-miR-196b	CCCAACAACAGGAAACTACCTA
1085	0.00189	0.000369	3.5642	-0.46073	1.514	hsa-miR-208, mmu-miR-208, rno-miR-208	mmu-miR-208	GCACAAGCTTTTTGCTCGTCTTAT
363	0.00177	0.000339	3.58634	-0.38272	1.5234	hsa-miR-31,mmu-miR-31, rno-miR-31	mmu-miR-31	AGCTATGCCAGCATCTTGCC
1073	0.00172	0.000325	3.5976	-0.34283	1.52818	hsa-miR-196b, mmu-miR-196b, rno-miR-196b	mmu-miR-196b	CCCAACAACAGGAAACTACCTA
1277	0.00164	0.000305	3.61398	-0.28462	1.53514	mmu-miR-471	mmu-miR-471	CTGTGAAAAGCACTATACTACGTA
1249	0.00152	0.000272	3.64416	-0.17665	1.54796	mmu-miR-298, rno-miR-298	mmu-miR-298	GAAGAACAGCCCTCCTCTG
353	0.00131	0.000221	3.69698	0.0145	1.5704	hsa-miR-27b, mmu-miR-27b, rno-miR-27b	mmu-miR-27b	GCAGAACTTAGCCACTGTGAA
346	0.00129	0.000217	3.70211	0.03318	1.57257	hsa-miR-22, mmu-miR-22, rno-miR-22	mmu-miR-22	ACAGTTCTTCAACTGGCAGCTT
376	0.00122	0.000203	3.71856	0.09337	1.57956	hsa-miR-122a, mmu-miR-122a, rno-miR-122a	mmu-miR-122a	ACAAACACCATTGTCACACTCCA
1276	0.0012	0.0002	3.72317	0.11029	1.58152	mmu-miR-471	mmu-miR-471	CTGTGAAAAGCACTATACTACGTA
590	0.00114	0.000184	3.74421	0.18771	1.59046	mmu-miR-202	mmu-miR-202	CTTCCCATGCGCTATACCTC
347	0.0011	0.000175	3.75637	0.23267	1.59562	hsa-miR-22, mmu-miR-22, rno-miR-22	mmu-miR-22	ACAGTTCTTCAACTGGCAGCTT
748	0.00109	0.000172	3.76034	0.2474	1.59731	hsa-miR-196a, mmu-miR-196a, rno-miR-196a	mmu-miR-196a	GCCCAACAACATGAAACTACCTA
750	0.00104	0.000161	3.77743	0.31089	1.60457	hsa-miR-196a, mmu-miR-196a, rno-miR-196a	mmu-miR-196a	GCCCAACAACATGAAACTACCTA
352	0.000985	0.000151	3.79394	0.3725	1.61158	hsa-miR-27b, mmu-miR-27b, rno-miR-27b	mmu-miR-27b	GCAGAACTTAGCCACTGTGAA
727	0.000974	0.000147	3.79936	0.39277	1.61389	hsa-miR-150, mmu-miR-150, rno-miR-150	mmu-miR-150	ACTGGTACAAGGGTTGGGAG
305	0.000898	0.000134	3.82326	0.48257	1.62404	mmu-miR-483, rno-miR-483	mmu-miR-483	AGACGGGAGGGGAGGAGT
356	0.000806	0.000116	3.85899	0.61785	1.63921	hsa-miR-29c, mmu-miR-29c, rno-miR-29c	mmu-miR-29c	GCACCGATTTCAAATGGTGCTA
409	0.000806	0.000116	3.85908	0.6182	1.63925	hsa-miR-182, mmu-miR-182	mmu-miR-182	CTGTGAGTTCTACCATTGCCAAA
1079	0.000806	0.000115	3.85978	0.62088	1.63955	hsa-miR-200b, mmu-miR-200b, rno-miR-200b	mmu-miR-200b	CGTCATCATTACCAGGCAGTATTA
30	0.000782	0.000107	3.87716	0.68714	1.64693	hsa-miR-27a, mmu-miR-27a, rno-miR-27a	mmu-miR-27a	GCGGAACTTAGCCACTGTGA
627	0.000748	0.000101	3.89228	0.74506	1.65336	mmu-miR-469	mmu-miR-469	GACACCAAGATCAATGAAAGAGG
410	0.000712	9.4e-05	3.90972	0.81212	1.66076	hsa-miR-182, mmu-miR-182	mmu-miR-182	CTGTGAGTTCTACCATTGCCAAA
1251	0.000672	8.5e-05	3.93392	0.90568	1.67104	mmu-miR-298, rno-miR-298	mmu-miR-298	GAAGAACAGCCCTCCTCTG
394	0.000562	6.59e-05	3.9948	1.14361	1.69691	hsa-miR-143, mmu-miR-143, rno-miR-143	mmu-miR-143	TGAGCTACAGTGCTTCATCTCA
948	0.0005	5.75e-05	4.02739	1.27247	1.71075	mmu-miR-451, rno-miR-451	mmu-miR-451	GCAACTCAGTAATGGTAACGGTTT
1250	0.000491	5.61e-05	4.03327	1.29585	1.71325	mmu-miR-298, rno-miR-298	mmu-miR-298	GAAGAACAGCCCTCCTCTG
25	0.000481	5.42e-05	4.04107	1.32688	1.71656	hsa-miR-24, mmu-miR-24, rno-miR-24	mmu-miR-24	TGTTCCTGCTGAACTGAGCC
348	0.000479	5.36e-05	4.04371	1.3374	1.71768	hsa-miR-22, mmu-miR-22, rno-miR-22	mmu-miR-22	ACAGTTCTTCAACTGGCAGCTT
626	0.000471	5.24e-05	4.04932	1.35976	1.72006	mmu-miR-469	mmu-miR-469	GACACCAAGATCAATGAAAGAGG
945	0.000413	4.53e-05	4.08338	1.4963	1.73453	mmu-miR-429, rno-miR-429	mmu-miR-429	CACGGCATTACCAGACAGTATTA
1078	0.00041	4.46e-05	4.08691	1.51053	1.73603	hsa-miR-200b, mmu-miR-200b, rno-miR-200b	mmu-miR-200b	CGTCATCATTACCAGGCAGTATTA
29	0.000402	4.32e-05	4.09456	1.54135	1.73928	hsa-miR-27a, mmu-miR-27a, rno-miR-27a	mmu-miR-27a	GCGGAACTTAGCCACTGTGA
1062	0.000357	3.64e-05	4.1342	1.70214	1.75612	hsa-miR-183, mmu-miR-183, rno-miR-183	mmu-miR-183	CAGTGAATTCTACCAGTGCCATA
411	0.000328	3.29e-05	4.15714	1.79591	1.76586	hsa-miR-182, mmu-miR-182	mmu-miR-182	CTGTGAGTTCTACCATTGCCAAA
581	0.000296	2.92e-05	4.18437	1.90787	1.77743	mmu-miR-96, rno-miR-96	mmu-miR-96	AAAAAAAAAA CAGCAAAAATGTGCTAGTGCCAAA
302	0.000273	2.64e-05	4.20785	2.00498	1.7874	mmu-miR-468	mmu-miR-468	AGACACACGCACATCAGTCATA
754	0.000271	2.59e-05	4.21159	2.0205	1.78899	hsa-miR-200a, mmu-miR-200a, rno-miR-200a	mmu-miR-200a	CACATCGTTACCAGACAGTGTTA
1060	0.000271	2.57e-05	4.21335	2.02781	1.78974	hsa-miR-183, mmu-miR-183, rno-miR-183	mmu-miR-183	CAGTGAATTCTACCAGTGCCATA
755	0.000186	1.68e-05	4.30928	2.43077	1.83049	hsa-miR-200a, mmu-miR-200a, rno-miR-200a	mmu-miR-200a	CACATCGTTACCAGACAGTGTTA
582	0.000177	1.52e-05	4.33193	2.52728	1.84011	mmu-miR-96, rno-miR-96	mmu-miR-96	AAAAAAAAAA CAGCAAAAATGTGCTAGTGCCAAA
27	0.000167	1.39e-05	4.35072	2.60769	1.84809	hsa-miR-24, mmu-miR-24, rno-miR-24	mmu-miR-24	TGTTCCTGCTGAACTGAGCC
1061	0.000142	1.1e-05	4.40217	2.82963	1.86994	hsa-miR-183, mmu-miR-183, rno-miR-183	mmu-miR-183	CAGTGAATTCTACCAGTGCCATA
26	0.000109	8.07e-06	4.46924	3.12291	1.89844	hsa-miR-24, mmu-miR-24, rno-miR-24	mmu-miR-24	TGTTCCTGCTGAACTGAGCC
999	9.2e-05	6.67e-06	4.51	3.30334	1.91575	hsa-miR-23b, mmu-miR-23b, rno-miR-23b	mmu-miR-23b	GGTAATCCCTGGCAATGTGAT
998	6.68e-05	4.58e-06	4.58945	3.65964	1.9495	hsa-miR-23b, mmu-miR-23b, rno-miR-23b	mmu-miR-23b	GGTAATCCCTGGCAATGTGAT
997	3.96e-05	2.62e-06	4.70517	4.18983	1.99866	hsa-miR-23b, mmu-miR-23b, rno-miR-23b	mmu-miR-23b	GGTAATCCCTGGCAATGTGAT
756	1.94e-05	1.18e-06	4.8664	4.95049	2.06714	hsa-miR-200a, mmu-miR-200a, rno-miR-200a	mmu-miR-200a	CACATCGTTACCAGACAGTGTTA
1244	2.69e-06	1.41e-07	5.27325	6.98383	2.23996	mmu-miR-291-5p, rno-miR-291-5p	mmu-miR-291-5p	GAGAGGGCCTCCACTTTGAT
1245	1.98e-06	9.91e-08	5.33849	7.32505	2.26767	mmu-miR-291-5p, rno-miR-291-5p	mmu-miR-291-5p	GAGAGGGCCTCCACTTTGAT
580	1.61e-06	7.96e-08	5.37841	7.53595	2.28463	mmu-miR-96, rno-miR-96	mmu-miR-96	AAAAAAAAAA CAGCAAAAATGTGCTAGTGCCAAA
1080	7.87e-07	3.83e-08	5.50968	8.24042	2.34039	hsa-miR-200b, mmu-miR-200b, rno-miR-200b	mmu-miR-200b	CGTCATCATTACCAGGCAGTATTA
1243	1.62e-07	7.12e-09	5.80101	9.86457	2.46414	mmu-miR-291-5p, rno-miR-291-5p	mmu-miR-291-5p	GAGAGGGCCTCCACTTTGAT
922	1.07e-08	4.22e-10	6.26184	12.6046	2.6599	mmu-miR-292-3p, rno-miR-292-3p	mmu-miR-292-3p	ACTCAAAACCTGGCGGCACT
923	3.72e-09	1.43e-10	6.42968	13.6546	2.73119	mmu-miR-292-3p, rno-miR-292-3p	mmu-miR-292-3p	ACTCAAAACCTGGCGGCACT
919	1.75e-09	6.34e-11	6.55401	14.4502	2.784	mmu-miR-290, rno-miR-290	mmu-miR-290	AAAAAGTGCCCCCATAGTTTGAG
924	5.79e-10	1.97e-11	6.72837	15.5917	2.85806	mmu-miR-292-3p, rno-miR-292-3p	mmu-miR-292-3p	ACTCAAAACCTGGCGGCACT
920	1.79e-10	5.81e-12	6.9058	16.7841	2.93343	mmu-miR-290, rno-miR-290	mmu-miR-290	AAAAAGTGCCCCCATAGTTTGAG
921	6.1e-11	1.84e-12	7.06949	17.9116	3.00297	mmu-miR-290, rno-miR-290	mmu-miR-290	AAAAAGTGCCCCCATAGTTTGAG
275	2.29e-12	5.47e-14	7.54809	21.36	3.20627	mmu-miR-294	mmu-miR-294	CACACACAAAAGGGAAGCACTTT
276	5.05e-13	1.05e-14	7.76316	22.9831	3.29762	mmu-miR-294	mmu-miR-294	CACACACAAAAGGGAAGCACTTT
598	2.27e-13	4.56e-15	7.87013	23.8074	3.34306	mmu-miR-295	mmu-miR-295	CAGACTCAAAAGTAGTAGCACTTT
274	1.96e-13	3.78e-15	7.89383	23.9915	3.35313	mmu-miR-294	mmu-miR-294	CACACACAAAAGGGAAGCACTTT
600	7.1e-14	1.1e-15	8.04942	25.2142	3.41922	mmu-miR-295	mmu-miR-295	CAGACTCAAAAGTAGTAGCACTTT
596	7.1e-14	1.04e-15	8.05559	25.2632	3.42184	mmu-miR-292-5p, rno-miR-292-5p	mmu-miR-292-5p	AAAAGAGCCCCCAGTTTGAGT
599	5.08e-14	7.06e-16	8.10391	25.648	3.44237	mmu-miR-295	mmu-miR-295	CAGACTCAAAAGTAGTAGCACTTT
595	2.03e-14	2.5e-16	8.23117	26.6727	3.49642	mmu-miR-292-5p, rno-miR-292-5p	mmu-miR-292-5p	AAAAGAGCCCCCAGTTTGAGT
271	1.43e-14	1.66e-16	8.28105	27.0786	3.51761	mmu-miR-291-3p, rno-miR-291-3p	mmu-miR-291-3p	GCACACAAAGTGGAAGCACTTT
597	6.92e-15	5.66e-17	8.41061	28.1445	3.57264	mmu-miR-292-5p, rno-miR-292-5p	mmu-miR-292-5p	AAAAGAGCCCCCAGTTTGAGT
1248	6.24e-15	4.33e-17	8.44234	28.4082	3.58613	mmu-miR-293	mmu-miR-293	CACTACAAACTCTGCGGCAC
273	4.12e-15	2.54e-17	8.50568	28.9373	3.61303	mmu-miR-291-3p, rno-miR-291-3p	mmu-miR-291-3p	GCACACAAAGTGGAAGCACTTT
1247	1.38e-15	6.41e-18	8.66697	30.3025	3.68154	mmu-miR-293	mmu-miR-293	CACTACAAACTCTGCGGCAC
272	3.98e-16	1.54e-18	8.83138	31.7205	3.75138	mmu-miR-291-3p, rno-miR-291-3p	mmu-miR-291-3p	GCACACAAAGTGGAAGCACTTT
1246	4.21e-17	1.3e-19	9.10918	34.177	3.86938	mmu-miR-293	mmu-miR-293	CACTACAAACTCTGCGGCAC
